# Supplementary material for: Photochemical skeletal editing: one-step transformation of diaryl dithiophenes into regiodefined helicenes
Source: Chem Sci. 2026 Mar 25;17(20):10082–91. doi: 10.1039/d6sc01717g (PMC13055911; doi:10.1039/d6sc01717g)
Supplement: SC-017-D6SC01717G-s002 [file SC-017-D6SC01717G-s002.cif]

# Supplementary Information (SI) for Chemical Science.
# This journal is © The Royal Society of Chemistry 2026

####################################################################### 
# 
# This file contains crystal structure data downloaded from the 
# Cambridge Structural Database (CSD) hosted by the Cambridge 
# Crystallographic Data Centre (CCDC).
# 
# Full information about CCDC data access policies and citation 
# guidelines are available at http://www.ccdc.cam.ac.uk/access/V1 
# 
# Audit and citation data items may have been added by the CCDC. 
# Please retain this information to preserve the provenance of 
# this file and to allow appropriate attribution of the data. 
# 
#######################################################################

data_201709162
_database_code_depnum_ccdc_archive 'CCDC 2479166'
loop_
_audit_author_name
_audit_author_address
'Wang Guangxia'
;Henan University
China
;
_audit_update_record             
;
2025-08-08 deposited with the CCDC.	2026-03-25 downloaded from the CCDC.
;
_audit_creation_date             2017-09-18
_audit_creation_method           
;
Olex2 1.2
(compiled 2017.08.10 svn.r3458 for OlexSys, GUI svn.r5381)
;
_shelx_SHELXL_version_number     2014/7
_chemical_name_common            ?
_chemical_name_systematic        ?
_chemical_formula_moiety         'C28 H16 S'
_chemical_formula_sum            'C28 H16 S'
_chemical_formula_weight         384.47
_chemical_melting_point          ?
_chemical_oxdiff_formula         C38H41N2S2
loop_
_atom_type_symbol
_atom_type_description
_atom_type_scat_dispersion_real
_atom_type_scat_dispersion_imag
_atom_type_scat_source
C C 0.0181 0.0091 'International Tables Vol C Tables 4.2.6.8 and 6.1.1.4'
H H 0.0000 0.0000 'International Tables Vol C Tables 4.2.6.8 and 6.1.1.4'
S S 0.3331 0.5567 'International Tables Vol C Tables 4.2.6.8 and 6.1.1.4'

_shelx_space_group_comment       
;
The symmetry employed for this shelxl refinement is uniquely defined
by the following loop, which should always be used as a source of
symmetry information in preference to the above space-group names.
They are only intended as comments.
;
_space_group_crystal_system      orthorhombic
_space_group_IT_number           61
_space_group_name_H-M_alt        'P b c a'
_space_group_name_Hall           '-P 2ac 2ab'
loop_
_space_group_symop_operation_xyz
'x, y, z'
'-x+1/2, -y, z+1/2'
'x+1/2, -y+1/2, -z'
'-x, y+1/2, -z+1/2'
'-x, -y, -z'
'x-1/2, y, -z-1/2'
'-x-1/2, y-1/2, z'
'x, -y-1/2, z-1/2'

_cell_length_a                   18.3772(6)
_cell_length_b                   8.0425(3)
_cell_length_c                   24.7367(8)
_cell_angle_alpha                90
_cell_angle_beta                 90
_cell_angle_gamma                90
_cell_volume                     3656.1(2)
_cell_formula_units_Z            8
_cell_measurement_reflns_used    3407
_cell_measurement_temperature    293(2)
_cell_measurement_theta_max      70.8170
_cell_measurement_theta_min      4.2870
_shelx_estimated_absorpt_T_max   0.866
_shelx_estimated_absorpt_T_min   0.803
_exptl_absorpt_coefficient_mu    1.641
_exptl_absorpt_correction_T_max  1.00000
_exptl_absorpt_correction_T_min  0.82622
_exptl_absorpt_correction_type   multi-scan
_exptl_absorpt_process_details   
;
CrysAlisPro, Agilent Technologies,
Version 1.171.37.35 (release 13-08-2014 CrysAlis171 .NET)
(compiled Aug 13 2014,18:06:01)
Empirical absorption correction using spherical harmonics,
 implemented in SCALE3 ABSPACK scaling algorithm.
;
_exptl_absorpt_special_details   ?
_exptl_crystal_colour            colourless
_exptl_crystal_colour_primary    colourless
_exptl_crystal_density_diffrn    1.397
_exptl_crystal_density_meas      ?
_exptl_crystal_density_method    ?
_exptl_crystal_description       prism
_exptl_crystal_F_000             1600
_exptl_crystal_size_max          0.14
_exptl_crystal_size_mid          0.1
_exptl_crystal_size_min          0.09
_exptl_transmission_factor_max   ?
_exptl_transmission_factor_min   ?
_diffrn_reflns_av_R_equivalents  0.0321
_diffrn_reflns_av_unetI/netI     0.0384
_diffrn_reflns_Laue_measured_fraction_full 0.998
_diffrn_reflns_Laue_measured_fraction_max 0.981
_diffrn_reflns_limit_h_max       22
_diffrn_reflns_limit_h_min       -19
_diffrn_reflns_limit_k_max       9
_diffrn_reflns_limit_k_min       -6
_diffrn_reflns_limit_l_max       26
_diffrn_reflns_limit_l_min       -29
_diffrn_reflns_number            8481
_diffrn_reflns_point_group_measured_fraction_full 0.998
_diffrn_reflns_point_group_measured_fraction_max 0.981
_diffrn_reflns_theta_full        67.684
_diffrn_reflns_theta_max         70.927
_diffrn_reflns_theta_min         3.574
_diffrn_ambient_temperature      293(2)
_diffrn_detector                 'CCD plate'
_diffrn_detector_area_resol_mean 16.2312
_diffrn_detector_type            Eos
_diffrn_measured_fraction_theta_full 0.998
_diffrn_measured_fraction_theta_max 0.981
_diffrn_measurement_details      
;
#__ type_ start__ end____ width___ exp.time_
  1 omega -103.00  -36.00   0.5000    8.5000
omega____ theta____ kappa____ phi______ frames
    -      -33.5000  -77.0000  -60.0000 134

#__ type_ start__ end____ width___ exp.time_
  2 omega  -45.00  -15.00   0.5000    8.5000
omega____ theta____ kappa____ phi______ frames
    -      -33.5000  -57.0000   90.0000 60

#__ type_ start__ end____ width___ exp.time_
  3 omega   20.00   76.00   0.5000    8.5000
omega____ theta____ kappa____ phi______ frames
    -       36.4734  -99.0000    0.0000 112

#__ type_ start__ end____ width___ exp.time_
  4 omega   58.00   85.00   0.5000    8.5000
omega____ theta____ kappa____ phi______ frames
    -       36.4734  178.0000 -150.0000 54

#__ type_ start__ end____ width___ exp.time_
  5 omega   78.00  107.00   0.5000    8.5000
omega____ theta____ kappa____ phi______ frames
    -       36.4734   37.0000  -30.0000 58

#__ type_ start__ end____ width___ exp.time_
  6 omega   15.00   73.00   0.5000    8.5000
omega____ theta____ kappa____ phi______ frames
    -       36.4734   37.0000  -30.0000 116

#__ type_ start__ end____ width___ exp.time_
  7 omega   57.00   88.00   0.5000    8.5000
omega____ theta____ kappa____ phi______ frames
    -       36.4734  178.0000  -90.0000 62

#__ type_ start__ end____ width___ exp.time_
  8 omega   60.00  101.00   0.5000   34.0000
omega____ theta____ kappa____ phi______ frames
    -      108.0000  -94.0000  -60.0000 82

#__ type_ start__ end____ width___ exp.time_
  9 omega   50.00   91.00   0.5000   34.0000
omega____ theta____ kappa____ phi______ frames
    -      108.0000  -30.0000   60.0000 82

#__ type_ start__ end____ width___ exp.time_
 10 omega   97.00  176.00   0.5000   34.0000
omega____ theta____ kappa____ phi______ frames
    -      108.0000   61.0000   90.0000 158

#__ type_ start__ end____ width___ exp.time_
 11 omega   37.00   81.00   0.5000   34.0000
omega____ theta____ kappa____ phi______ frames
    -      108.0000  -30.0000 -180.0000 88

#__ type_ start__ end____ width___ exp.time_
 12 omega   56.00  104.00   0.5000   34.0000
omega____ theta____ kappa____ phi______ frames
    -      108.0000 -111.0000 -180.0000 96

#__ type_ start__ end____ width___ exp.time_
 13 omega  134.00  177.00   0.5000   34.0000
omega____ theta____ kappa____ phi______ frames
    -      108.0000   77.0000 -180.0000 86
;
_diffrn_measurement_device       'four-circle diffractometer'
_diffrn_measurement_device_type  'Xcalibur, Eos, Gemini'
_diffrn_measurement_method       '\w scans'
_diffrn_orient_matrix_UB_11      -0.0750631000
_diffrn_orient_matrix_UB_12      0.0515773000
_diffrn_orient_matrix_UB_13      0.0220329000
_diffrn_orient_matrix_UB_21      0.0316692000
_diffrn_orient_matrix_UB_22      0.0079782000
_diffrn_orient_matrix_UB_23      0.0575955000
_diffrn_orient_matrix_UB_31      0.0196772000
_diffrn_orient_matrix_UB_32      0.1843580000
_diffrn_orient_matrix_UB_33      -0.0086859000
_diffrn_radiation_monochromator  graphite
_diffrn_radiation_probe          x-ray
_diffrn_radiation_type           CuK\a
_diffrn_radiation_wavelength     1.54184
_diffrn_source                   'Enhance (Cu) X-ray Source'
_reflns_Friedel_coverage         0.000
_reflns_Friedel_fraction_full    .
_reflns_Friedel_fraction_max     .
_reflns_number_gt                2782
_reflns_number_total             3451
_reflns_odcompleteness_completeness 99.79
_reflns_odcompleteness_iscentric 1
_reflns_odcompleteness_theta     66.97
_reflns_special_details          
;
 Reflections were merged by SHELXL according to the crystal
 class for the calculation of statistics and refinement.
 
 _reflns_Friedel_fraction is defined as the number of unique
 Friedel pairs measured divided by the number that would be
 possible theoretically, ignoring centric projections and
 systematic absences.
;
_reflns_threshold_expression     'I > 2\s(I)'
_computing_cell_refinement       
;
CrysAlisPro, Agilent Technologies,
Version 1.171.37.35 (release 13-08-2014 CrysAlis171 .NET)
(compiled Aug 13 2014,18:06:01)
;
_computing_data_collection       
;
CrysAlisPro, Agilent Technologies,
Version 1.171.37.35 (release 13-08-2014 CrysAlis171 .NET)
(compiled Aug 13 2014,18:06:01)
;
_computing_data_reduction        
;
CrysAlisPro, Agilent Technologies,
Version 1.171.37.35 (release 13-08-2014 CrysAlis171 .NET)
(compiled Aug 13 2014,18:06:01)
;
_computing_molecular_graphics    'Olex2 (Dolomanov et al., 2009)'
_computing_publication_material  'Olex2 (Dolomanov et al., 2009)'
_computing_structure_refinement  'ShelXL (Sheldrick, 2015)'
_computing_structure_solution    'ShelXS (Sheldrick, 2008)'
_refine_diff_density_max         0.239
_refine_diff_density_min         -0.347
_refine_diff_density_rms         0.062
_refine_ls_extinction_coef       .
_refine_ls_extinction_method     none
_refine_ls_goodness_of_fit_ref   1.092
_refine_ls_hydrogen_treatment    constr
_refine_ls_matrix_type           full
_refine_ls_number_parameters     262
_refine_ls_number_reflns         3451
_refine_ls_number_restraints     0
_refine_ls_R_factor_all          0.0669
_refine_ls_R_factor_gt           0.0541
_refine_ls_restrained_S_all      1.092
_refine_ls_shift/su_max          0.001
_refine_ls_shift/su_mean         0.000
_refine_ls_structure_factor_coef Fsqd
_refine_ls_weighting_details     
'w=1/[\s^2^(Fo^2^)+(0.0839P)^2^+0.8894P] where P=(Fo^2^+2Fc^2^)/3'
_refine_ls_weighting_scheme      calc
_refine_ls_wR_factor_gt          0.1518
_refine_ls_wR_factor_ref         0.1619
_refine_special_details          ?
_olex2_refinement_description    
;
1. Fixed Uiso
 At 1.2 times of:
  All C(H) groups
2.a Aromatic/amide H refined with riding coordinates:
 C1(H1), C2(H2), C9(H9), C10(H10), C15(H15), C16(H16), C17(H17), C18(H18),
 C19(H19), C20(H20), C21(H21), C22(H22), C25(H25), C26(H26), C27(H27), C28(H28)
;
_atom_sites_solution_hydrogens   geom
_atom_sites_solution_primary     direct
_atom_sites_solution_secondary   ?
loop_
_atom_site_label
_atom_site_type_symbol
_atom_site_fract_x
_atom_site_fract_y
_atom_site_fract_z
_atom_site_U_iso_or_equiv
_atom_site_adp_type
_atom_site_occupancy
_atom_site_site_symmetry_order
_atom_site_calc_flag
_atom_site_refinement_flags_posn
_atom_site_refinement_flags_adp
_atom_site_refinement_flags_occupancy
_atom_site_disorder_assembly
_atom_site_disorder_group
C1 C 0.20149(15) 0.5150(4) 0.70584(12) 0.0500(7) Uani 1 1 d . . . . .
H1 H 0.1696 0.4712 0.7314 0.060 Uiso 1 1 calc R . . . .
C2 C 0.18053(15) 0.5747(3) 0.65780(11) 0.0467(6) Uani 1 1 d . . . . .
H2 H 0.1323 0.5780 0.6466 0.056 Uiso 1 1 calc R . . . .
C3 C 0.23971(13) 0.6327(3) 0.62556(10) 0.0391(5) Uani 1 1 d . . . . .
C4 C 0.30673(14) 0.6179(3) 0.65131(9) 0.0369(5) Uani 1 1 d . . . . .
C5 C 0.37212(13) 0.6847(3) 0.62841(9) 0.0356(5) Uani 1 1 d . . . . .
C6 C 0.36671(12) 0.7486(3) 0.57519(9) 0.0349(5) Uani 1 1 d . . . . .
C7 C 0.30067(13) 0.7308(3) 0.54345(10) 0.0368(5) Uani 1 1 d . . . . .
C8 C 0.23559(13) 0.6956(3) 0.57131(10) 0.0390(5) Uani 1 1 d . . . . .
C9 C 0.16719(15) 0.7225(3) 0.54640(12) 0.0486(6) Uani 1 1 d . . . . .
H9 H 0.1245 0.6991 0.5651 0.058 Uiso 1 1 calc R . . . .
C10 C 0.16397(15) 0.7821(4) 0.49540(12) 0.0519(7) Uani 1 1 d . . . . .
H10 H 0.1191 0.8120 0.4810 0.062 Uiso 1 1 calc R . . . .
C11 C 0.22708(15) 0.7999(3) 0.46359(11) 0.0454(6) Uani 1 1 d . . . . .
C12 C 0.29632(14) 0.7598(3) 0.48552(10) 0.0391(6) Uani 1 1 d . . . . .
C13 C 0.35579(15) 0.7367(3) 0.44742(10) 0.0412(6) Uani 1 1 d . . . . .
C14 C 0.34640(17) 0.7856(3) 0.39260(10) 0.0479(6) Uani 1 1 d . . . . .
C15 C 0.27810(19) 0.8518(4) 0.37532(11) 0.0582(8) Uani 1 1 d . . . . .
H15 H 0.2734 0.8946 0.3406 0.070 Uiso 1 1 calc R . . . .
C16 C 0.22089(17) 0.8529(4) 0.40863(12) 0.0552(7) Uani 1 1 d . . . . .
H16 H 0.1760 0.8889 0.3958 0.066 Uiso 1 1 calc R . . . .
C17 C 0.4033(2) 0.7606(4) 0.35531(11) 0.0598(8) Uani 1 1 d . . . . .
H17 H 0.3975 0.7969 0.3199 0.072 Uiso 1 1 calc R . . . .
C18 C 0.4665(2) 0.6848(4) 0.36976(12) 0.0609(8) Uani 1 1 d . . . . .
H18 H 0.5041 0.6732 0.3449 0.073 Uiso 1 1 calc R . . . .
C19 C 0.47415(17) 0.6245(4) 0.42247(12) 0.0524(7) Uani 1 1 d . . . . .
H19 H 0.5161 0.5670 0.4322 0.063 Uiso 1 1 calc R . . . .
C20 C 0.42044(15) 0.6495(3) 0.45994(10) 0.0449(6) Uani 1 1 d . . . . .
H20 H 0.4267 0.6078 0.4947 0.054 Uiso 1 1 calc R . . . .
C21 C 0.42441(13) 0.8526(3) 0.55586(9) 0.0395(5) Uani 1 1 d . . . . .
H21 H 0.4191 0.9042 0.5224 0.047 Uiso 1 1 calc R . . . .
C22 C 0.48588(14) 0.8786(3) 0.58409(11) 0.0442(6) Uani 1 1 d . . . . .
H22 H 0.5212 0.9502 0.5706 0.053 Uiso 1 1 calc R . . . .
C23 C 0.49723(14) 0.7972(3) 0.63459(10) 0.0410(5) Uani 1 1 d . . . . .
C24 C 0.44068(13) 0.7008(3) 0.65731(9) 0.0386(5) Uani 1 1 d . . . . .
C25 C 0.45548(15) 0.6229(4) 0.70734(10) 0.0483(6) Uani 1 1 d . . . . .
H25 H 0.4195 0.5585 0.7235 0.058 Uiso 1 1 calc R . . . .
C26 C 0.52139(17) 0.6397(4) 0.73277(11) 0.0558(7) Uani 1 1 d . . . . .
H26 H 0.5294 0.5859 0.7655 0.067 Uiso 1 1 calc R . . . .
C27 C 0.57653(17) 0.7361(4) 0.71021(13) 0.0566(8) Uani 1 1 d . . . . .
H27 H 0.6209 0.7481 0.7279 0.068 Uiso 1 1 calc R . . . .
C28 C 0.56462(15) 0.8124(4) 0.66201(13) 0.0512(7) Uani 1 1 d . . . . .
H28 H 0.6015 0.8760 0.6467 0.061 Uiso 1 1 calc R . . . .
S1 S 0.29382(4) 0.52859(9) 0.71497(3) 0.0490(2) Uani 1 1 d . . . . .

loop_
_atom_site_aniso_label
_atom_site_aniso_U_11
_atom_site_aniso_U_22
_atom_site_aniso_U_33
_atom_site_aniso_U_23
_atom_site_aniso_U_13
_atom_site_aniso_U_12
C1 0.0525(15) 0.0514(15) 0.0460(14) -0.0025(12) 0.0133(12) -0.0082(12)
C2 0.0437(13) 0.0480(15) 0.0485(14) -0.0065(12) 0.0084(11) -0.0033(11)
C3 0.0414(12) 0.0361(12) 0.0398(12) -0.0053(10) 0.0037(10) -0.0012(10)
C4 0.0464(13) 0.0350(12) 0.0292(11) -0.0014(9) 0.0036(9) 0.0001(10)
C5 0.0386(12) 0.0356(11) 0.0325(11) -0.0036(9) 0.0029(9) 0.0029(9)
C6 0.0372(11) 0.0355(11) 0.0321(11) -0.0038(9) 0.0017(9) 0.0021(9)
C7 0.0435(13) 0.0312(12) 0.0357(12) -0.0020(9) -0.0007(10) 0.0024(9)
C8 0.0390(12) 0.0374(12) 0.0405(12) -0.0034(10) 0.0002(10) 0.0008(10)
C9 0.0395(13) 0.0494(15) 0.0568(16) 0.0000(12) -0.0021(12) -0.0025(11)
C10 0.0432(14) 0.0520(16) 0.0605(17) 0.0026(13) -0.0131(12) 0.0023(12)
C11 0.0500(14) 0.0384(13) 0.0477(14) -0.0008(11) -0.0097(12) 0.0011(11)
C12 0.0471(14) 0.0354(12) 0.0349(12) -0.0001(10) -0.0060(10) -0.0011(10)
C13 0.0551(15) 0.0355(12) 0.0329(12) 0.0001(9) -0.0010(11) -0.0028(11)
C14 0.0714(18) 0.0401(13) 0.0324(12) -0.0003(10) -0.0031(12) -0.0019(12)
C15 0.083(2) 0.0543(17) 0.0372(14) 0.0067(12) -0.0132(14) 0.0023(15)
C16 0.0626(17) 0.0523(16) 0.0505(16) 0.0039(13) -0.0197(14) 0.0027(13)
C17 0.098(2) 0.0493(15) 0.0326(13) 0.0028(11) 0.0048(14) 0.0016(16)
C18 0.083(2) 0.0546(16) 0.0452(15) -0.0040(13) 0.0212(15) 0.0045(16)
C19 0.0626(16) 0.0463(14) 0.0483(15) -0.0042(12) 0.0097(13) 0.0053(13)
C20 0.0571(15) 0.0427(13) 0.0349(12) -0.0007(10) 0.0008(11) 0.0017(12)
C21 0.0446(13) 0.0425(13) 0.0312(11) -0.0001(10) 0.0026(10) -0.0016(11)
C22 0.0421(13) 0.0451(14) 0.0455(13) -0.0042(11) 0.0045(11) -0.0055(11)
C23 0.0394(12) 0.0412(13) 0.0425(13) -0.0072(11) -0.0014(10) 0.0013(10)
C24 0.0410(12) 0.0417(13) 0.0330(11) -0.0075(10) 0.0000(10) 0.0044(10)
C25 0.0472(14) 0.0609(16) 0.0367(12) -0.0030(11) 0.0001(11) 0.0061(13)
C26 0.0604(17) 0.0692(19) 0.0378(13) -0.0035(13) -0.0105(12) 0.0084(15)
C27 0.0505(15) 0.0571(17) 0.0623(18) -0.0123(14) -0.0203(14) 0.0054(13)
C28 0.0436(14) 0.0477(14) 0.0623(17) -0.0075(13) -0.0062(12) -0.0025(12)
S1 0.0543(4) 0.0578(4) 0.0350(3) 0.0061(3) 0.0048(3) -0.0034(3)

_geom_special_details            
;
 All esds (except the esd in the dihedral angle between two l.s. planes)
 are estimated using the full covariance matrix.  The cell esds are taken
 into account individually in the estimation of esds in distances, angles
 and torsion angles; correlations between esds in cell parameters are only
 used when they are defined by crystal symmetry.  An approximate (isotropic)
 treatment of cell esds is used for estimating esds involving l.s. planes.
;
loop_
_geom_bond_atom_site_label_1
_geom_bond_atom_site_label_2
_geom_bond_distance
_geom_bond_site_symmetry_2
_geom_bond_publ_flag
C1 H1 0.9300 . ?
C1 C2 1.338(4) . ?
C1 S1 1.715(3) . ?
C2 H2 0.9300 . ?
C2 C3 1.427(3) . ?
C3 C4 1.392(3) . ?
C3 C8 1.436(3) . ?
C4 C5 1.433(3) . ?
C4 S1 1.747(2) . ?
C5 C6 1.417(3) . ?
C5 C24 1.454(3) . ?
C6 C7 1.453(3) . ?
C6 C21 1.433(3) . ?
C7 C8 1.409(3) . ?
C7 C12 1.454(3) . ?
C8 C9 1.417(4) . ?
C9 H9 0.9300 . ?
C9 C10 1.351(4) . ?
C10 H10 0.9300 . ?
C10 C11 1.409(4) . ?
C11 C12 1.420(4) . ?
C11 C16 1.429(4) . ?
C12 C13 1.455(4) . ?
C13 C14 1.422(3) . ?
C13 C20 1.414(4) . ?
C14 C15 1.429(4) . ?
C14 C17 1.409(4) . ?
C15 H15 0.9300 . ?
C15 C16 1.336(5) . ?
C16 H16 0.9300 . ?
C17 H17 0.9300 . ?
C17 C18 1.359(5) . ?
C18 H18 0.9300 . ?
C18 C19 1.398(4) . ?
C19 H19 0.9300 . ?
C19 C20 1.369(4) . ?
C20 H20 0.9300 . ?
C21 H21 0.9300 . ?
C21 C22 1.344(4) . ?
C22 H22 0.9300 . ?
C22 C23 1.426(4) . ?
C23 C24 1.413(4) . ?
C23 C28 1.417(4) . ?
C24 C25 1.413(3) . ?
C25 H25 0.9300 . ?
C25 C26 1.371(4) . ?
C26 H26 0.9300 . ?
C26 C27 1.393(5) . ?
C27 H27 0.9300 . ?
C27 C28 1.358(4) . ?
C28 H28 0.9300 . ?

loop_
_geom_angle_atom_site_label_1
_geom_angle_atom_site_label_2
_geom_angle_atom_site_label_3
_geom_angle
_geom_angle_site_symmetry_1
_geom_angle_site_symmetry_3
_geom_angle_publ_flag
C2 C1 H1 123.9 . . ?
C2 C1 S1 112.3(2) . . ?
S1 C1 H1 123.9 . . ?
C1 C2 H2 123.4 . . ?
C1 C2 C3 113.2(3) . . ?
C3 C2 H2 123.4 . . ?
C2 C3 C8 126.7(2) . . ?
C4 C3 C2 113.0(2) . . ?
C4 C3 C8 120.3(2) . . ?
C3 C4 C5 121.9(2) . . ?
C3 C4 S1 109.13(18) . . ?
C5 C4 S1 128.63(19) . . ?
C4 C5 C24 124.4(2) . . ?
C6 C5 C4 116.4(2) . . ?
C6 C5 C24 119.0(2) . . ?
C5 C6 C7 121.7(2) . . ?
C5 C6 C21 118.0(2) . . ?
C21 C6 C7 119.7(2) . . ?
C6 C7 C12 124.3(2) . . ?
C8 C7 C6 117.7(2) . . ?
C8 C7 C12 117.9(2) . . ?
C7 C8 C3 118.9(2) . . ?
C7 C8 C9 120.6(2) . . ?
C9 C8 C3 120.5(2) . . ?
C8 C9 H9 120.0 . . ?
C10 C9 C8 120.0(3) . . ?
C10 C9 H9 120.0 . . ?
C9 C10 H10 119.3 . . ?
C9 C10 C11 121.4(3) . . ?
C11 C10 H10 119.3 . . ?
C10 C11 C12 120.1(2) . . ?
C10 C11 C16 119.7(3) . . ?
C12 C11 C16 120.1(3) . . ?
C7 C12 C13 125.2(2) . . ?
C11 C12 C7 117.5(2) . . ?
C11 C12 C13 117.0(2) . . ?
C14 C13 C12 119.4(2) . . ?
C20 C13 C12 123.5(2) . . ?
C20 C13 C14 116.6(2) . . ?
C13 C14 C15 119.7(3) . . ?
C17 C14 C13 119.6(3) . . ?
C17 C14 C15 120.6(3) . . ?
C14 C15 H15 119.7 . . ?
C16 C15 C14 120.6(3) . . ?
C16 C15 H15 119.7 . . ?
C11 C16 H16 119.3 . . ?
C15 C16 C11 121.5(3) . . ?
C15 C16 H16 119.3 . . ?
C14 C17 H17 119.1 . . ?
C18 C17 C14 121.7(3) . . ?
C18 C17 H17 119.1 . . ?
C17 C18 H18 120.4 . . ?
C17 C18 C19 119.1(3) . . ?
C19 C18 H18 120.4 . . ?
C18 C19 H19 119.7 . . ?
C20 C19 C18 120.5(3) . . ?
C20 C19 H19 119.7 . . ?
C13 C20 H20 119.0 . . ?
C19 C20 C13 122.0(2) . . ?
C19 C20 H20 119.0 . . ?
C6 C21 H21 118.7 . . ?
C22 C21 C6 122.6(2) . . ?
C22 C21 H21 118.7 . . ?
C21 C22 H22 119.8 . . ?
C21 C22 C23 120.4(2) . . ?
C23 C22 H22 119.8 . . ?
C24 C23 C22 119.5(2) . . ?
C24 C23 C28 120.0(2) . . ?
C28 C23 C22 120.5(2) . . ?
C23 C24 C5 119.4(2) . . ?
C23 C24 C25 116.7(2) . . ?
C25 C24 C5 123.9(2) . . ?
C24 C25 H25 119.1 . . ?
C26 C25 C24 121.9(3) . . ?
C26 C25 H25 119.1 . . ?
C25 C26 H26 119.6 . . ?
C25 C26 C27 120.9(3) . . ?
C27 C26 H26 119.6 . . ?
C26 C27 H27 120.5 . . ?
C28 C27 C26 119.1(3) . . ?
C28 C27 H27 120.5 . . ?
C23 C28 H28 119.3 . . ?
C27 C28 C23 121.5(3) . . ?
C27 C28 H28 119.3 . . ?
C1 S1 C4 92.39(13) . . ?

_iucr_refine_instructions_details 
;

    201709162.res created by SHELXL-2014/7

TITL 201709162 in Pbca #61
REM reset to Pbca #61
CELL 1.54184 18.377224 8.042506 24.736688 90 90 90
ZERR 8 0.000605 0.000262 0.000779 0 0 0
LATT 1
SYMM 0.5-X,-Y,0.5+Z
SYMM 0.5+X,0.5-Y,-Z
SYMM -X,0.5+Y,0.5-Z
SFAC C H S
UNIT 224 128 8
 
L.S. 4 0 0
PLAN  20
SIZE 0.09 0.1 0.14
MPLA C1 C2 C3 C4 S1
MPLA C3 C4 C5 C6 C7 C8
MPLA C7 C8 C9 C10 C11 C12
MPLA C11 C12 C13 C14 C15 C16
MPLA C15 C16 C17 C18 C19 C20
MPLA C5 C6 C21 C22 C23 C24 C25 C26 C27 C28
BOND $h
fmap 2
acta
REM <olex2.extras>
REM <HklSrc "%.\\201709162.hkl">
REM </olex2.extras>
 
WGHT    0.083900    0.889400
FVAR       2.61375
C1    1    0.201486    0.515013    0.705841    11.00000    0.05247    0.05142 =
         0.04601   -0.00254    0.01330   -0.00821
AFIX  43
H1    2    0.169638    0.471204    0.731351    11.00000   -1.20000
AFIX   0
C2    1    0.180532    0.574693    0.657799    11.00000    0.04374    0.04799 =
         0.04847   -0.00651    0.00843   -0.00330
AFIX  43
H2    2    0.132263    0.578047    0.646558    11.00000   -1.20000
AFIX   0
C3    1    0.239710    0.632660    0.625559    11.00000    0.04138    0.03612 =
         0.03979   -0.00530    0.00370   -0.00124
C4    1    0.306726    0.617855    0.651313    11.00000    0.04641    0.03502 =
         0.02918   -0.00141    0.00365    0.00006
C5    1    0.372115    0.684675    0.628410    11.00000    0.03863    0.03564 =
         0.03246   -0.00364    0.00294    0.00292
C6    1    0.366710    0.748621    0.575194    11.00000    0.03716    0.03553 =
         0.03207   -0.00381    0.00169    0.00212
C7    1    0.300671    0.730798    0.543445    11.00000    0.04347    0.03122 =
         0.03572   -0.00199   -0.00069    0.00237
C8    1    0.235590    0.695573    0.571310    11.00000    0.03899    0.03738 =
         0.04051   -0.00342    0.00020    0.00080
C9    1    0.167192    0.722493    0.546399    11.00000    0.03951    0.04943 =
         0.05684    0.00002   -0.00209   -0.00245
AFIX  43
H9    2    0.124531    0.699149    0.565143    11.00000   -1.20000
AFIX   0
C10   1    0.163970    0.782089    0.495403    11.00000    0.04317    0.05196 =
         0.06045    0.00259   -0.01311    0.00227
AFIX  43
H10   2    0.119113    0.812049    0.480980    11.00000   -1.20000
AFIX   0
C11   1    0.227080    0.799855    0.463586    11.00000    0.05001    0.03844 =
         0.04768   -0.00076   -0.00972    0.00111
C12   1    0.296324    0.759816    0.485517    11.00000    0.04707    0.03540 =
         0.03489   -0.00010   -0.00597   -0.00113
C13   1    0.355792    0.736721    0.447416    11.00000    0.05509    0.03550 =
         0.03292    0.00009   -0.00097   -0.00280
C14   1    0.346399    0.785575    0.392600    11.00000    0.07139    0.04010 =
         0.03235   -0.00034   -0.00309   -0.00189
C15   1    0.278097    0.851829    0.375318    11.00000    0.08317    0.05426 =
         0.03721    0.00673   -0.01317    0.00234
AFIX  43
H15   2    0.273434    0.894622    0.340563    11.00000   -1.20000
AFIX   0
C16   1    0.220894    0.852855    0.408625    11.00000    0.06258    0.05235 =
         0.05052    0.00391   -0.01974    0.00271
AFIX  43
H16   2    0.176027    0.888866    0.395766    11.00000   -1.20000
AFIX   0
C17   1    0.403299    0.760580    0.355314    11.00000    0.09765    0.04929 =
         0.03261    0.00275    0.00476    0.00158
AFIX  43
H17   2    0.397478    0.796887    0.319882    11.00000   -1.20000
AFIX   0
C18   1    0.466471    0.684806    0.369760    11.00000    0.08289    0.05460 =
         0.04524   -0.00405    0.02124    0.00452
AFIX  43
H18   2    0.504107    0.673212    0.344911    11.00000   -1.20000
AFIX   0
C19   1    0.474152    0.624494    0.422475    11.00000    0.06257    0.04631 =
         0.04827   -0.00422    0.00973    0.00530
AFIX  43
H19   2    0.516073    0.566956    0.432150    11.00000   -1.20000
AFIX   0
C20   1    0.420437    0.649502    0.459945    11.00000    0.05708    0.04266 =
         0.03490   -0.00072    0.00079    0.00173
AFIX  43
H20   2    0.426653    0.607843    0.494711    11.00000   -1.20000
AFIX   0
C21   1    0.424414    0.852619    0.555858    11.00000    0.04462    0.04251 =
         0.03124   -0.00010    0.00256   -0.00163
AFIX  43
H21   2    0.419137    0.904188    0.522437    11.00000   -1.20000
AFIX   0
C22   1    0.485882    0.878649    0.584089    11.00000    0.04212    0.04514 =
         0.04548   -0.00417    0.00454   -0.00555
AFIX  43
H22   2    0.521227    0.950239    0.570591    11.00000   -1.20000
AFIX   0
C23   1    0.497235    0.797211    0.634588    11.00000    0.03937    0.04121 =
         0.04250   -0.00722   -0.00143    0.00127
C24   1    0.440683    0.700775    0.657305    11.00000    0.04096    0.04169 =
         0.03302   -0.00750   -0.00004    0.00441
C25   1    0.455482    0.622930    0.707337    11.00000    0.04724    0.06088 =
         0.03673   -0.00295    0.00015    0.00614
AFIX  43
H25   2    0.419501    0.558515    0.723472    11.00000   -1.20000
AFIX   0
C26   1    0.521387    0.639677    0.732771    11.00000    0.06036    0.06919 =
         0.03783   -0.00355   -0.01052    0.00844
AFIX  43
H26   2    0.529367    0.585918    0.765525    11.00000   -1.20000
AFIX   0
C27   1    0.576533    0.736115    0.710207    11.00000    0.05045    0.05712 =
         0.06226   -0.01231   -0.02029    0.00542
AFIX  43
H27   2    0.620884    0.748122    0.727887    11.00000   -1.20000
AFIX   0
C28   1    0.564622    0.812382    0.662015    11.00000    0.04358    0.04774 =
         0.06232   -0.00749   -0.00620   -0.00250
AFIX  43
H28   2    0.601505    0.875966    0.646677    11.00000   -1.20000
AFIX   0
S1    3    0.293823    0.528587    0.714974    11.00000    0.05431    0.05779 =
         0.03502    0.00608    0.00482   -0.00336
HKLF 4
 
REM  201709162 in Pbca #61
REM R1 =  0.0541 for    2782 Fo > 4sig(Fo)  and  0.0669 for all    3451 data
REM    262 parameters refined using      0 restraints
 
END  
     
WGHT      0.0841      0.6700 

REM Highest difference peak  0.239,  deepest hole -0.347,  1-sigma level  0.062
Q1    1   0.2895  0.2738  0.7178  11.00000  0.05    0.24
Q2    1   0.3183  0.6274  0.7332  11.00000  0.05    0.23
Q3    1   0.3029  0.6246  0.6897  11.00000  0.05    0.22
Q4    1   0.3032  0.5428  0.6778  11.00000  0.05    0.21
Q5    1   0.4370  0.7134  0.6907  11.00000  0.05    0.21
Q6    1   0.4003  0.9607  0.5255  11.00000  0.05    0.20
Q7    1   0.3535  0.7575  0.3019  11.00000  0.05    0.20
Q8    1   0.2235  0.7747  0.2997  11.00000  0.05    0.20
Q9    1   0.5712  0.7090  0.6819  11.00000  0.05    0.20
Q10   1   0.3540  0.7377  0.7351  11.00000  0.05    0.20
Q11   1   0.1966  0.9667  0.5308  11.00000  0.05    0.19
Q12   1   0.3276  0.9795  0.5254  11.00000  0.05    0.18
Q13   1   0.4863  0.8149  0.6108  11.00000  0.05    0.18
Q14   1   0.3486  0.7419  0.4189  11.00000  0.05    0.18
Q15   1   0.3842  0.5066  0.5451  11.00000  0.05    0.18
Q16   1   0.2534  1.0174  0.4632  11.00000  0.05    0.18
Q17   1   0.3748  0.6662  0.5989  11.00000  0.05    0.18
Q18   1   0.3919  0.5202  0.4710  11.00000  0.05    0.17
Q19   1   0.5393  0.5418  0.4503  11.00000  0.05    0.17
Q20   1   0.3933  0.9784  0.4816  11.00000  0.05    0.17

  REM The information below was added by Olex2.
  REM
  REM R1 = 0.0541 for 2782 Fo > 4sig(Fo) and 0.0669 for all 9275 data
  REM n/a parameters refined using n/a restraints
  REM Highest difference peak 0.24, deepest hole -0.35
  REM Mean Shift 0, Max Shift -0.001.

  REM +++ Tabular Listing of Refinement Information +++
  REM R1_all = 0.0669
  REM R1_gt = 0.0541
  REM wR_ref = 0.1619
  REM GOOF = 1.092
  REM Shift_max = -0.001
  REM Shift_mean = 0
  REM Reflections_all = 9275
  REM Reflections_gt = 2782
  REM Parameters = n/a
  REM Hole = -0.35
  REM Peak = 0.24
  REM Flack = n/a

  
;
_olex2_submission_special_instructions 'No special instructions were received'
####################################################################### 
# 
# This file contains crystal structure data downloaded from the 
# Cambridge Structural Database (CSD) hosted by the Cambridge 
# Crystallographic Data Centre (CCDC).
# 
# Full information about CCDC data access policies and citation 
# guidelines are available at http://www.ccdc.cam.ac.uk/access/V1 
# 
# Audit and citation data items may have been added by the CCDC. 
# Please retain this information to preserve the provenance of 
# this file and to allow appropriate attribution of the data. 
# 
#######################################################################

data_a
_database_code_depnum_ccdc_archive 'CCDC 2479168'
loop_
_audit_author_name
_audit_author_address
'Wang Guangxia'
;Henan University
China
;
_audit_update_record             
;
2025-08-08 deposited with the CCDC.	2026-03-25 downloaded from the CCDC.
;
_audit_creation_date             2021-03-05
_audit_creation_method           
; 
Olex2 1.2 
(compiled 2018.05.29 svn.r3508 for OlexSys, GUI svn.r5506) 
;
_shelx_SHELXL_version_number     2018/3
_chemical_name_common            ?
_chemical_name_systematic        ?
_chemical_formula_moiety         'C36 H22 S2'
_chemical_formula_sum            'C36 H22 S2'
_chemical_formula_weight         518.65
_chemical_melting_point          ?
loop_
_atom_type_symbol
_atom_type_description
_atom_type_scat_dispersion_real
_atom_type_scat_dispersion_imag
_atom_type_scat_source
C C 0.0033 0.0016 'International Tables Vol C Tables 4.2.6.8 and 6.1.1.4'
H H 0.0000 0.0000 'International Tables Vol C Tables 4.2.6.8 and 6.1.1.4'
S S 0.1246 0.1234 'International Tables Vol C Tables 4.2.6.8 and 6.1.1.4'

_shelx_space_group_comment       
; 
The symmetry employed for this shelxl refinement is uniquely defined 
by the following loop, which should always be used as a source of 
symmetry information in preference to the above space-group names. 
They are only intended as comments. 
;
_space_group_crystal_system      monoclinic
_space_group_IT_number           14
_space_group_name_H-M_alt        'P 1 21/n 1'
_space_group_name_Hall           '-P 2yn'
loop_
_space_group_symop_operation_xyz
'x, y, z'
'-x+1/2, y+1/2, -z+1/2'
'-x, -y, -z'
'x-1/2, -y-1/2, z-1/2'

_cell_length_a                   10.3233(7)
_cell_length_b                   14.2924(10)
_cell_length_c                   17.4218(12)
_cell_angle_alpha                90
_cell_angle_beta                 95.611(3)
_cell_angle_gamma                90
_cell_volume                     2558.2(3)
_cell_formula_units_Z            4
_cell_measurement_reflns_used    9957
_cell_measurement_temperature    293(2)
_cell_measurement_theta_max      68.350
_cell_measurement_theta_min      4.008
_shelx_estimated_absorpt_T_max   0.966
_shelx_estimated_absorpt_T_min   0.935
_exptl_absorpt_coefficient_mu    0.233
_exptl_absorpt_correction_T_max  0.7531
_exptl_absorpt_correction_T_min  0.6472
_exptl_absorpt_correction_type   multi-scan
_exptl_absorpt_process_details   
'SADABS-2016/2 (Bruker,2016/2) was used for absorption correction. wR2(int) was 0.0989 before and 0.0536 after correction. The Ratio of minimum to maximum transmission is 0.8594. The \l/2 correction factor is Not present.'
_exptl_absorpt_special_details   ?
_exptl_crystal_colour            colourless
_exptl_crystal_colour_primary    colourless
_exptl_crystal_density_diffrn    1.347
_exptl_crystal_density_meas      ?
_exptl_crystal_density_method    ?
_exptl_crystal_description       block
_exptl_crystal_F_000             1080
_exptl_crystal_size_max          0.29
_exptl_crystal_size_mid          0.18
_exptl_crystal_size_min          0.15
_exptl_transmission_factor_max   ?
_exptl_transmission_factor_min   ?
_diffrn_reflns_av_R_equivalents  0.0407
_diffrn_reflns_av_unetI/netI     0.0245
_diffrn_reflns_Laue_measured_fraction_full 0.998
_diffrn_reflns_Laue_measured_fraction_max 0.996
_diffrn_reflns_limit_h_max       12
_diffrn_reflns_limit_h_min       -12
_diffrn_reflns_limit_k_max       16
_diffrn_reflns_limit_k_min       -17
_diffrn_reflns_limit_l_max       20
_diffrn_reflns_limit_l_min       -20
_diffrn_reflns_number            23381
_diffrn_reflns_point_group_measured_fraction_full 0.998
_diffrn_reflns_point_group_measured_fraction_max 0.996
_diffrn_reflns_theta_full        25.242
_diffrn_reflns_theta_max         25.398
_diffrn_reflns_theta_min         1.847
_diffrn_ambient_temperature      293(2)
_diffrn_detector_area_resol_mean ?
_diffrn_measured_fraction_theta_full 0.998
_diffrn_measured_fraction_theta_max 0.996
_diffrn_measurement_device_type  'Bruker P4'
_diffrn_measurement_method       '\w scans'
_diffrn_radiation_monochromator  graphite
_diffrn_radiation_type           MoK\a
_diffrn_radiation_wavelength     0.71073
_diffrn_source                   ?
_reflns_Friedel_coverage         0.000
_reflns_Friedel_fraction_full    .
_reflns_Friedel_fraction_max     .
_reflns_number_gt                4233
_reflns_number_total             4696
_reflns_special_details          
; 
 Reflections were merged by SHELXL according to the crystal 
 class for the calculation of statistics and refinement. 
  
 _reflns_Friedel_fraction is defined as the number of unique 
 Friedel pairs measured divided by the number that would be 
 possible theoretically, ignoring centric projections and 
 systematic absences. 
;
_reflns_threshold_expression     'I > 2\s(I)'
_computing_cell_refinement       'SAINT V8.38A (?, 2016)'
_computing_data_collection       'Bruker XSCANS'
_computing_data_reduction        'SAINT V8.38A (?, 2016)'
_computing_molecular_graphics    'Olex2 (Dolomanov et al., 2009)'
_computing_publication_material  'Olex2 (Dolomanov et al., 2009)'
_computing_structure_refinement  'ShelXL (Sheldrick, 2015)'
_computing_structure_solution    'ShelXT (Sheldrick, 2015)'
_refine_diff_density_max         0.177
_refine_diff_density_min         -0.211
_refine_diff_density_rms         0.035
_refine_ls_extinction_coef       .
_refine_ls_extinction_method     none
_refine_ls_goodness_of_fit_ref   1.050
_refine_ls_hydrogen_treatment    constr
_refine_ls_matrix_type           full
_refine_ls_number_parameters     343
_refine_ls_number_reflns         4696
_refine_ls_number_restraints     0
_refine_ls_R_factor_all          0.0402
_refine_ls_R_factor_gt           0.0352
_refine_ls_restrained_S_all      1.050
_refine_ls_shift/su_max          0.001
_refine_ls_shift/su_mean         0.000
_refine_ls_structure_factor_coef Fsqd
_refine_ls_weighting_details     
'w=1/[\s^2^(Fo^2^)+(0.0502P)^2^+0.4740P] where P=(Fo^2^+2Fc^2^)/3'
_refine_ls_weighting_scheme      calc
_refine_ls_wR_factor_gt          0.0930
_refine_ls_wR_factor_ref         0.0956
_refine_special_details          ?
_olex2_refinement_description    
; 
1. Fixed Uiso 
 At 1.2 times of: 
  All C(H) groups 
2.a Ternary CH refined with riding coordinates: 
 C7(H7), C9(H9) 
2.b Aromatic/amide H refined with riding coordinates: 
 C16(H16), C17(H17), C19(H19), C20(H20), C21(H21), C22(H22), C23(H23), 
 C24(H24), C25(H25), C26(H26), C27(H27), C28(H28), C29(H29), C30(H30), C31(H31), 
  C32(H32), C33(H33), C34(H34), C35(H35), C36(H36) 
;
_atom_sites_solution_hydrogens   geom
_atom_sites_solution_primary     dual
_atom_sites_solution_secondary   ?
loop_
_atom_site_label
_atom_site_type_symbol
_atom_site_fract_x
_atom_site_fract_y
_atom_site_fract_z
_atom_site_U_iso_or_equiv
_atom_site_adp_type
_atom_site_occupancy
_atom_site_site_symmetry_order
_atom_site_calc_flag
_atom_site_refinement_flags_posn
_atom_site_refinement_flags_adp
_atom_site_refinement_flags_occupancy
_atom_site_disorder_assembly
_atom_site_disorder_group
C1 C 0.10795(12) 0.62147(9) 0.73166(7) 0.0356(3) Uani 1 1 d . . . . .
S1 S 0.10380(4) 0.69152(3) 0.90691(2) 0.05007(12) Uani 1 1 d . . . . .
C2 C 0.08407(13) 0.53003(9) 0.70559(7) 0.0377(3) Uani 1 1 d . . . . .
S2 S 0.61293(4) 0.69018(3) 0.74797(3) 0.05819(13) Uani 1 1 d . . . . .
C3 C 0.23245(13) 0.64858(8) 0.77661(7) 0.0355(3) Uani 1 1 d . . . . .
C4 C 0.34691(13) 0.64836(8) 0.74130(7) 0.0363(3) Uani 1 1 d . . . . .
C5 C 0.34668(12) 0.61808(9) 0.65934(7) 0.0377(3) Uani 1 1 d . . . . .
C6 C 0.23607(14) 0.68268(9) 0.85308(8) 0.0387(3) Uani 1 1 d . . . . .
C7 C 0.30812(14) 0.44784(9) 0.69618(8) 0.0414(3) Uani 1 1 d . . . . .
H7 H 0.308330 0.389230 0.666991 0.050 Uiso 1 1 calc R . . . .
C8 C 0.32331(13) 0.52495(9) 0.63720(7) 0.0400(3) Uani 1 1 d . . . . .
C9 C 0.17434(13) 0.44925(9) 0.73169(8) 0.0394(3) Uani 1 1 d . . . . .
H9 H 0.128828 0.392800 0.711745 0.047 Uiso 1 1 calc R . . . .
C10 C 0.29840(15) 0.43471(9) 0.86673(8) 0.0445(3) Uani 1 1 d . . . . .
C11 C 0.18161(14) 0.44020(9) 0.81922(8) 0.0407(3) Uani 1 1 d . . . . .
C12 C 0.35036(15) 0.71394(9) 0.89538(8) 0.0430(3) Uani 1 1 d . . . . .
C13 C 0.42894(14) 0.44349(9) 0.75350(9) 0.0454(3) Uani 1 1 d . . . . .
C14 C 0.46703(14) 0.71370(9) 0.85944(8) 0.0439(3) Uani 1 1 d . . . . .
C15 C 0.46174(14) 0.68265(9) 0.78285(8) 0.0416(3) Uani 1 1 d . . . . .
C16 C 0.01615(14) 0.69084(10) 0.71202(8) 0.0438(3) Uani 1 1 d . . . . .
H16 H 0.031444 0.751424 0.730153 0.053 Uiso 1 1 calc R . . . .
C17 C 0.36702(15) 0.68476(10) 0.60386(9) 0.0465(3) Uani 1 1 d . . . . .
H17 H 0.382419 0.746578 0.618738 0.056 Uiso 1 1 calc R . . . .
C18 C 0.42493(15) 0.43789(10) 0.83323(9) 0.0470(3) Uani 1 1 d . . . . .
C19 C -0.03002(15) 0.51232(11) 0.65838(9) 0.0511(4) Uani 1 1 d . . . . .
H19 H -0.046419 0.452066 0.639753 0.061 Uiso 1 1 calc R . . . .
C20 C 0.06378(16) 0.43552(11) 0.85218(10) 0.0516(4) Uani 1 1 d . . . . .
H20 H -0.013824 0.439005 0.820354 0.062 Uiso 1 1 calc R . . . .
C21 C 0.36476(16) 0.66081(12) 0.52679(9) 0.0549(4) Uani 1 1 d . . . . .
H21 H 0.379194 0.706104 0.490255 0.066 Uiso 1 1 calc R . . . .
C22 C 0.32674(18) 0.74343(11) 0.97152(8) 0.0560(4) Uani 1 1 d . . . . .
H22 H 0.391436 0.765619 1.007869 0.067 Uiso 1 1 calc R . . . .
C23 C -0.09733(15) 0.67132(12) 0.66604(9) 0.0524(4) Uani 1 1 d . . . . .
H23 H -0.158188 0.718322 0.653864 0.063 Uiso 1 1 calc R . . . .
C24 C 0.59599(16) 0.74244(12) 0.88792(10) 0.0588(4) Uani 1 1 d . . . . .
H24 H 0.618099 0.764683 0.937645 0.071 Uiso 1 1 calc R . . . .
C25 C 0.32021(17) 0.50250(12) 0.55926(8) 0.0545(4) Uani 1 1 d . . . . .
H25 H 0.303798 0.441083 0.543584 0.065 Uiso 1 1 calc R . . . .
C26 C 0.05939(19) 0.42588(11) 0.93054(10) 0.0598(4) Uani 1 1 d . . . . .
H26 H -0.020141 0.422929 0.951313 0.072 Uiso 1 1 calc R . . . .
C27 C 0.54933(18) 0.44089(13) 0.72366(12) 0.0645(5) Uani 1 1 d . . . . .
H27 H 0.552154 0.442920 0.670489 0.077 Uiso 1 1 calc R . . . .
C28 C 0.34109(19) 0.56982(13) 0.50462(9) 0.0609(4) Uani 1 1 d . . . . .
H28 H 0.339050 0.553325 0.452880 0.073 Uiso 1 1 calc R . . . .
C29 C -0.11981(16) 0.58265(13) 0.63851(10) 0.0584(4) Uani 1 1 d . . . . .
H29 H -0.195084 0.569472 0.606538 0.070 Uiso 1 1 calc R . . . .
C30 C 0.20160(19) 0.73555(13) 0.98459(9) 0.0597(4) Uani 1 1 d . . . . .
H30 H 0.170370 0.752178 1.030991 0.072 Uiso 1 1 calc R . . . .
C31 C 0.29107(19) 0.42475(12) 0.94653(9) 0.0591(4) Uani 1 1 d . . . . .
H31 H 0.367757 0.420816 0.979155 0.071 Uiso 1 1 calc R . . . .
C32 C 0.1740(2) 0.42066(12) 0.97768(10) 0.0641(5) Uani 1 1 d . . . . .
H32 H 0.172257 0.414358 1.030699 0.077 Uiso 1 1 calc R . . . .
C33 C 0.68099(17) 0.73372(14) 0.83506(12) 0.0678(5) Uani 1 1 d . . . . .
H33 H 0.768460 0.749637 0.844404 0.081 Uiso 1 1 calc R . . . .
C34 C 0.54355(18) 0.43343(13) 0.88007(12) 0.0656(5) Uani 1 1 d . . . . .
H34 H 0.542451 0.431106 0.933354 0.079 Uiso 1 1 calc R . . . .
C35 C 0.66457(18) 0.43537(15) 0.77093(15) 0.0797(6) Uani 1 1 d . . . . .
H35 H 0.743839 0.433688 0.749778 0.096 Uiso 1 1 calc R . . . .
C36 C 0.66091(19) 0.43241(15) 0.84938(15) 0.0788(6) Uani 1 1 d . . . . .
H36 H 0.737986 0.429707 0.881746 0.095 Uiso 1 1 calc R . . . .

loop_
_atom_site_aniso_label
_atom_site_aniso_U_11
_atom_site_aniso_U_22
_atom_site_aniso_U_33
_atom_site_aniso_U_23
_atom_site_aniso_U_13
_atom_site_aniso_U_12
C1 0.0398(6) 0.0346(6) 0.0328(6) 0.0008(5) 0.0062(5) -0.0018(5)
S1 0.0589(2) 0.0520(2) 0.0413(2) -0.00536(14) 0.01501(16) -0.00269(16)
C2 0.0430(7) 0.0354(6) 0.0352(6) 0.0006(5) 0.0060(5) -0.0050(5)
S2 0.0414(2) 0.0654(3) 0.0684(3) -0.00310(19) 0.00820(17) -0.00776(17)
C3 0.0438(7) 0.0260(6) 0.0364(6) -0.0004(5) 0.0026(5) -0.0012(5)
C4 0.0429(7) 0.0280(6) 0.0379(6) -0.0001(5) 0.0029(5) -0.0021(5)
C5 0.0386(6) 0.0371(7) 0.0378(6) 0.0001(5) 0.0064(5) -0.0024(5)
C6 0.0496(7) 0.0307(6) 0.0359(6) -0.0005(5) 0.0050(5) -0.0001(5)
C7 0.0541(8) 0.0289(6) 0.0426(7) -0.0031(5) 0.0124(6) -0.0005(5)
C8 0.0470(7) 0.0371(7) 0.0372(6) -0.0020(5) 0.0105(5) -0.0021(5)
C9 0.0485(7) 0.0288(6) 0.0414(7) -0.0020(5) 0.0064(5) -0.0052(5)
C10 0.0589(8) 0.0322(7) 0.0429(7) 0.0003(5) 0.0070(6) 0.0036(6)
C11 0.0527(7) 0.0277(6) 0.0431(7) 0.0035(5) 0.0109(6) 0.0022(5)
C12 0.0572(8) 0.0332(6) 0.0371(6) -0.0002(5) -0.0031(6) 0.0000(6)
C13 0.0495(8) 0.0319(7) 0.0560(8) 0.0069(6) 0.0115(6) 0.0039(6)
C14 0.0506(8) 0.0333(6) 0.0457(7) 0.0008(5) -0.0066(6) -0.0014(6)
C15 0.0422(7) 0.0349(7) 0.0472(7) 0.0005(5) 0.0021(6) -0.0019(5)
C16 0.0496(8) 0.0396(7) 0.0426(7) 0.0032(5) 0.0060(6) 0.0025(6)
C17 0.0519(8) 0.0404(7) 0.0474(8) 0.0057(6) 0.0062(6) -0.0062(6)
C18 0.0528(8) 0.0336(7) 0.0540(8) 0.0028(6) 0.0020(6) 0.0022(6)
C19 0.0561(8) 0.0469(8) 0.0488(8) -0.0029(6) -0.0033(7) -0.0123(7)
C20 0.0580(9) 0.0423(8) 0.0569(8) 0.0090(6) 0.0174(7) 0.0057(6)
C21 0.0613(9) 0.0614(10) 0.0427(7) 0.0127(7) 0.0091(7) -0.0091(8)
C22 0.0792(11) 0.0505(9) 0.0363(7) -0.0066(6) -0.0039(7) -0.0007(8)
C23 0.0468(8) 0.0574(9) 0.0521(8) 0.0115(7) 0.0004(6) 0.0070(7)
C24 0.0570(9) 0.0536(9) 0.0617(9) -0.0005(7) -0.0150(8) -0.0076(7)
C25 0.0731(10) 0.0495(8) 0.0425(7) -0.0101(6) 0.0140(7) -0.0089(8)
C26 0.0794(11) 0.0451(8) 0.0602(9) 0.0102(7) 0.0332(9) 0.0111(8)
C27 0.0570(9) 0.0611(10) 0.0786(11) 0.0186(9) 0.0224(8) 0.0111(8)
C28 0.0770(11) 0.0726(11) 0.0345(7) -0.0022(7) 0.0129(7) -0.0101(9)
C29 0.0472(8) 0.0690(11) 0.0555(9) 0.0070(8) -0.0117(7) -0.0081(7)
C30 0.0844(12) 0.0584(10) 0.0374(7) -0.0068(7) 0.0117(7) 0.0007(9)
C31 0.0804(11) 0.0530(9) 0.0434(8) 0.0016(7) 0.0031(8) 0.0049(8)
C32 0.1008(14) 0.0515(9) 0.0434(8) 0.0039(7) 0.0239(9) 0.0081(9)
C33 0.0471(9) 0.0702(11) 0.0826(12) 0.0023(10) -0.0108(9) -0.0112(8)
C34 0.0618(10) 0.0617(11) 0.0704(11) 0.0060(8) -0.0081(9) 0.0022(8)
C35 0.0473(9) 0.0746(13) 0.1191(18) 0.0290(12) 0.0183(10) 0.0093(9)
C36 0.0518(10) 0.0742(13) 0.1072(17) 0.0204(12) -0.0088(10) 0.0026(9)

_geom_special_details            
; 
 All esds (except the esd in the dihedral angle between two l.s. planes) 
 are estimated using the full covariance matrix.  The cell esds are taken 
 into account individually in the estimation of esds in distances, angles 
 and torsion angles; correlations between esds in cell parameters are only 
 used when they are defined by crystal symmetry.  An approximate (isotropic) 
 treatment of cell esds is used for estimating esds involving l.s. planes. 
;
loop_
_geom_bond_atom_site_label_1
_geom_bond_atom_site_label_2
_geom_bond_distance
_geom_bond_site_symmetry_2
_geom_bond_publ_flag
C1 C2 1.3976(18) . ?
C1 C3 1.4894(17) . ?
C1 C16 1.3908(19) . ?
S1 C6 1.7351(15) . ?
S1 C30 1.7261(17) . ?
C2 C9 1.5249(19) . ?
C2 C19 1.3922(19) . ?
S2 C15 1.7328(15) . ?
S2 C33 1.7246(19) . ?
C3 C4 1.3845(19) . ?
C3 C6 1.4158(18) . ?
C4 C5 1.4919(17) . ?
C4 C15 1.4147(19) . ?
C5 C8 1.4001(19) . ?
C5 C17 1.3879(19) . ?
C6 C12 1.402(2) . ?
C7 C8 1.5253(18) . ?
C7 C9 1.5677(19) . ?
C7 C13 1.521(2) . ?
C8 C25 1.3925(19) . ?
C9 C11 1.5249(18) . ?
C10 C11 1.396(2) . ?
C10 C18 1.483(2) . ?
C10 C31 1.407(2) . ?
C11 C20 1.397(2) . ?
C12 C14 1.411(2) . ?
C12 C22 1.435(2) . ?
C13 C18 1.396(2) . ?
C13 C27 1.394(2) . ?
C14 C15 1.402(2) . ?
C14 C24 1.435(2) . ?
C16 C23 1.381(2) . ?
C17 C21 1.384(2) . ?
C18 C34 1.405(2) . ?
C19 C29 1.388(2) . ?
C20 C26 1.377(2) . ?
C21 C28 1.372(3) . ?
C22 C30 1.338(3) . ?
C23 C29 1.367(3) . ?
C24 C33 1.339(3) . ?
C25 C28 1.385(2) . ?
C26 C32 1.375(3) . ?
C27 C35 1.381(3) . ?
C31 C32 1.374(3) . ?
C34 C36 1.371(3) . ?
C35 C36 1.372(3) . ?

loop_
_geom_angle_atom_site_label_1
_geom_angle_atom_site_label_2
_geom_angle_atom_site_label_3
_geom_angle
_geom_angle_site_symmetry_1
_geom_angle_site_symmetry_3
_geom_angle_publ_flag
C2 C1 C3 121.99(11) . . ?
C16 C1 C2 119.49(12) . . ?
C16 C1 C3 118.44(12) . . ?
C30 S1 C6 91.11(8) . . ?
C1 C2 C9 121.87(11) . . ?
C19 C2 C1 118.30(13) . . ?
C19 C2 C9 119.70(12) . . ?
C33 S2 C15 90.99(8) . . ?
C4 C3 C1 119.74(11) . . ?
C4 C3 C6 118.27(12) . . ?
C6 C3 C1 121.76(12) . . ?
C3 C4 C5 120.28(11) . . ?
C3 C4 C15 118.73(12) . . ?
C15 C4 C5 120.87(12) . . ?
C8 C5 C4 121.57(12) . . ?
C17 C5 C4 118.76(12) . . ?
C17 C5 C8 119.65(12) . . ?
C3 C6 S1 125.73(11) . . ?
C12 C6 S1 111.04(10) . . ?
C12 C6 C3 123.23(13) . . ?
C8 C7 C9 114.15(11) . . ?
C13 C7 C8 109.88(11) . . ?
C13 C7 C9 116.04(11) . . ?
C5 C8 C7 121.85(12) . . ?
C25 C8 C5 118.33(13) . . ?
C25 C8 C7 119.76(13) . . ?
C2 C9 C7 115.36(11) . . ?
C2 C9 C11 109.34(11) . . ?
C11 C9 C7 115.75(11) . . ?
C11 C10 C18 120.52(13) . . ?
C11 C10 C31 117.70(15) . . ?
C31 C10 C18 121.78(14) . . ?
C10 C11 C9 123.56(13) . . ?
C10 C11 C20 119.33(13) . . ?
C20 C11 C9 117.10(13) . . ?
C6 C12 C14 118.50(12) . . ?
C6 C12 C22 111.67(14) . . ?
C14 C12 C22 129.83(14) . . ?
C18 C13 C7 123.60(13) . . ?
C27 C13 C7 117.40(14) . . ?
C27 C13 C18 118.94(15) . . ?
C12 C14 C24 130.50(14) . . ?
C15 C14 C12 117.88(12) . . ?
C15 C14 C24 111.61(15) . . ?
C4 C15 S2 125.48(11) . . ?
C14 C15 S2 111.19(11) . . ?
C14 C15 C4 123.32(13) . . ?
C23 C16 C1 121.17(14) . . ?
C21 C17 C5 121.10(14) . . ?
C13 C18 C10 120.43(13) . . ?
C13 C18 C34 118.13(16) . . ?
C34 C18 C10 121.42(15) . . ?
C29 C19 C2 121.43(14) . . ?
C26 C20 C11 121.79(16) . . ?
C28 C21 C17 119.56(14) . . ?
C30 C22 C12 112.74(14) . . ?
C29 C23 C16 119.73(14) . . ?
C33 C24 C14 112.58(15) . . ?
C28 C25 C8 121.32(15) . . ?
C32 C26 C20 119.19(16) . . ?
C35 C27 C13 121.77(19) . . ?
C21 C28 C25 120.03(14) . . ?
C23 C29 C19 119.84(14) . . ?
C22 C30 S1 113.43(12) . . ?
C32 C31 C10 121.94(17) . . ?
C31 C32 C26 120.05(15) . . ?
C24 C33 S2 113.63(13) . . ?
C36 C34 C18 121.80(19) . . ?
C36 C35 C27 119.33(19) . . ?
C34 C36 C35 119.98(18) . . ?

_iucr_refine_instructions_details 
; 
TITL a_a.res in P2(1)/n 
    a.res 
    created by SHELXL-2018/3 at 10:30:41 on 05-Mar-2021 
REM Old TITL a in P2(1)/n 
REM SHELXT solution in P2(1)/n: R1 0.138, Rweak 0.006, Alpha 0.030 
REM <I/s> 0.942 for 211 systematic absences, Orientation as input 
REM Formula found by SHELXT: C36 S2 
CELL 0.71073 10.3233 14.2924 17.4218 90 95.611 90 
ZERR 4 0.0007 0.001 0.0012 0 0.003 0 
LATT 1 
SYMM 0.5-X,0.5+Y,0.5-Z 
SFAC C H S 
UNIT 144 88 8 
  
L.S. 20 0 0 
PLAN  20 
SIZE 0.29 0.18 0.15 
list 4 
fmap 2 53 
acta 
REM <olex2.extras> 
REM <HklSrc "%.\\a.hkl"> 
REM </olex2.extras> 
  
WGHT    0.050200    0.474000 
FVAR       0.53415 
C1    1    0.107948    0.621475    0.731661    11.00000    0.03983    0.03463 = 
         0.03285    0.00080    0.00619   -0.00183 
S1    3    0.103798    0.691524    0.906914    11.00000    0.05892    0.05196 = 
         0.04134   -0.00536    0.01501   -0.00269 
C2    1    0.084068    0.530028    0.705594    11.00000    0.04299    0.03536 = 
         0.03523    0.00059    0.00605   -0.00497 
S2    3    0.612934    0.690180    0.747973    11.00000    0.04137    0.06535 = 
         0.06840   -0.00310    0.00820   -0.00776 
C3    1    0.232446    0.648576    0.776606    11.00000    0.04379    0.02600 = 
         0.03638   -0.00042    0.00256   -0.00121 
C4    1    0.346914    0.648358    0.741302    11.00000    0.04293    0.02800 = 
         0.03787   -0.00007    0.00293   -0.00212 
C5    1    0.346676    0.618079    0.659335    11.00000    0.03862    0.03709 = 
         0.03779    0.00014    0.00643   -0.00243 
C6    1    0.236074    0.682680    0.853083    11.00000    0.04964    0.03074 = 
         0.03585   -0.00047    0.00496   -0.00013 
C7    1    0.308120    0.447837    0.696178    11.00000    0.05409    0.02895 = 
         0.04258   -0.00306    0.01243   -0.00053 
AFIX  13 
H7    2    0.308330    0.389230    0.666991    11.00000   -1.20000 
AFIX   0 
C8    1    0.323308    0.524950    0.637199    11.00000    0.04704    0.03708 = 
         0.03719   -0.00200    0.01046   -0.00213 
C9    1    0.174338    0.449247    0.731689    11.00000    0.04853    0.02883 = 
         0.04138   -0.00204    0.00641   -0.00515 
AFIX  13 
H9    2    0.128828    0.392800    0.711745    11.00000   -1.20000 
AFIX   0 
C10   1    0.298398    0.434713    0.866729    11.00000    0.05890    0.03221 = 
         0.04291    0.00031    0.00695    0.00358 
C11   1    0.181615    0.440201    0.819217    11.00000    0.05268    0.02770 = 
         0.04307    0.00350    0.01087    0.00220 
C12   1    0.350361    0.713939    0.895384    11.00000    0.05717    0.03316 = 
         0.03711   -0.00021   -0.00311   -0.00003 
C13   1    0.428944    0.443489    0.753496    11.00000    0.04952    0.03187 = 
         0.05604    0.00686    0.01148    0.00387 
C14   1    0.467032    0.713699    0.859439    11.00000    0.05056    0.03334 = 
         0.04570    0.00075   -0.00662   -0.00141 
C15   1    0.461737    0.682650    0.782852    11.00000    0.04223    0.03493 = 
         0.04719    0.00055    0.00212   -0.00191 
C16   1    0.016155    0.690835    0.712015    11.00000    0.04956    0.03960 = 
         0.04263    0.00325    0.00600    0.00252 
AFIX  43 
H16   2    0.031444    0.751424    0.730153    11.00000   -1.20000 
AFIX   0 
C17   1    0.367016    0.684765    0.603861    11.00000    0.05190    0.04039 = 
         0.04737    0.00569    0.00623   -0.00620 
AFIX  43 
H17   2    0.382419    0.746578    0.618738    11.00000   -1.20000 
AFIX   0 
C18   1    0.424926    0.437890    0.833228    11.00000    0.05275    0.03360 = 
         0.05400    0.00280    0.00198    0.00221 
C19   1   -0.030015    0.512322    0.658381    11.00000    0.05608    0.04689 = 
         0.04882   -0.00293   -0.00328   -0.01234 
AFIX  43 
H19   2   -0.046419    0.452066    0.639753    11.00000   -1.20000 
AFIX   0 
C20   1    0.063781    0.435518    0.852180    11.00000    0.05798    0.04234 = 
         0.05690    0.00903    0.01736    0.00567 
AFIX  43 
H20   2   -0.013824    0.439005    0.820354    11.00000   -1.20000 
AFIX   0 
C21   1    0.364757    0.660811    0.526788    11.00000    0.06128    0.06141 = 
         0.04268    0.01268    0.00911   -0.00909 
AFIX  43 
H21   2    0.379194    0.706104    0.490255    11.00000   -1.20000 
AFIX   0 
C22   1    0.326740    0.743427    0.971524    11.00000    0.07917    0.05053 = 
         0.03633   -0.00659   -0.00390   -0.00075 
AFIX  43 
H22   2    0.391436    0.765619    1.007869    11.00000   -1.20000 
AFIX   0 
C23   1   -0.097332    0.671319    0.666036    11.00000    0.04681    0.05742 = 
         0.05208    0.01150    0.00039    0.00697 
AFIX  43 
H23   2   -0.158188    0.718322    0.653864    11.00000   -1.20000 
AFIX   0 
C24   1    0.595989    0.742441    0.887922    11.00000    0.05704    0.05362 = 
         0.06171   -0.00047   -0.01503   -0.00760 
AFIX  43 
H24   2    0.618099    0.764683    0.937645    11.00000   -1.20000 
AFIX   0 
C25   1    0.320211    0.502504    0.559261    11.00000    0.07314    0.04954 = 
         0.04249   -0.01013    0.01398   -0.00894 
AFIX  43 
H25   2    0.303798    0.441083    0.543584    11.00000   -1.20000 
AFIX   0 
C26   1    0.059391    0.425876    0.930542    11.00000    0.07936    0.04511 = 
         0.06025    0.01018    0.03318    0.01114 
AFIX  43 
H26   2   -0.020141    0.422929    0.951313    11.00000   -1.20000 
AFIX   0 
C27   1    0.549332    0.440888    0.723655    11.00000    0.05696    0.06105 = 
         0.07858    0.01863    0.02242    0.01109 
AFIX  43 
H27   2    0.552154    0.442920    0.670489    11.00000   -1.20000 
AFIX   0 
C28   1    0.341085    0.569822    0.504621    11.00000    0.07705    0.07260 = 
         0.03452   -0.00218    0.01293   -0.01013 
AFIX  43 
H28   2    0.339050    0.553325    0.452880    11.00000   -1.20000 
AFIX   0 
C29   1   -0.119811    0.582652    0.638507    11.00000    0.04725    0.06899 = 
         0.05554    0.00700   -0.01170   -0.00807 
AFIX  43 
H29   2   -0.195084    0.569472    0.606538    11.00000   -1.20000 
AFIX   0 
C30   1    0.201596    0.735551    0.984588    11.00000    0.08443    0.05836 = 
         0.03737   -0.00681    0.01170    0.00069 
AFIX  43 
H30   2    0.170370    0.752178    1.030991    11.00000   -1.20000 
AFIX   0 
C31   1    0.291073    0.424749    0.946531    11.00000    0.08042    0.05304 = 
         0.04340    0.00159    0.00306    0.00486 
AFIX  43 
H31   2    0.367757    0.420816    0.979155    11.00000   -1.20000 
AFIX   0 
C32   1    0.173991    0.420660    0.977679    11.00000    0.10078    0.05151 = 
         0.04342    0.00392    0.02395    0.00814 
AFIX  43 
H32   2    0.172257    0.414358    1.030699    11.00000   -1.20000 
AFIX   0 
C33   1    0.680989    0.733721    0.835057    11.00000    0.04711    0.07022 = 
         0.08263    0.00233   -0.01079   -0.01117 
AFIX  43 
H33   2    0.768460    0.749637    0.844404    11.00000   -1.20000 
AFIX   0 
C34   1    0.543553    0.433429    0.880074    11.00000    0.06184    0.06167 = 
         0.07038    0.00605   -0.00812    0.00215 
AFIX  43 
H34   2    0.542451    0.431106    0.933354    11.00000   -1.20000 
AFIX   0 
C35   1    0.664574    0.435373    0.770928    11.00000    0.04735    0.07464 = 
         0.11908    0.02899    0.01833    0.00932 
AFIX  43 
H35   2    0.743839    0.433688    0.749778    11.00000   -1.20000 
AFIX   0 
C36   1    0.660906    0.432409    0.849379    11.00000    0.05176    0.07417 = 
         0.10720    0.02038   -0.00879    0.00263 
AFIX  43 
H36   2    0.737986    0.429707    0.881746    11.00000   -1.20000 
AFIX   0 
HKLF 4 
  
  
  
  
REM  a_a.res in P2(1)/n 
REM wR2 = 0.0956, GooF = S = 1.050, Restrained GooF = 1.050 for all data 
REM R1 = 0.0352 for 4233 Fo > 4sig(Fo) and 0.0402 for all 4696 data 
REM 343 parameters refined using 0 restraints 
  
END 
  
WGHT      0.0502      0.4740 
  
REM Highest difference peak  0.177,  deepest hole -0.211,  1-sigma level  0.035 
Q1    1   0.4386  0.6423  0.5815  11.00000  0.05    0.18 
Q2    1   0.2419  0.4523  0.8419  11.00000  0.05    0.17 
Q3    1  -0.0725  0.6577  0.7256  11.00000  0.05    0.17 
Q4    1   0.1795  0.6682  0.8821  11.00000  0.05    0.16 
Q5    1   0.0840  0.6558  0.7047  11.00000  0.05    0.16 
Q6    1   0.3136  0.4879  0.6652  11.00000  0.05    0.15 
Q7    1   0.1699  0.6328  0.7506  11.00000  0.05    0.15 
Q8    1   0.2485  0.4560  0.7177  11.00000  0.05    0.15 
Q9    1   0.4592  0.7147  0.8190  11.00000  0.05    0.15 
Q10   1   0.5318  0.6556  0.7726  11.00000  0.05    0.15 
Q11   1   0.3985  0.6052  0.5196  11.00000  0.05    0.15 
Q12   1   0.4051  0.6771  0.7558  11.00000  0.05    0.14 
Q13   1   0.4841  0.4518  0.8553  11.00000  0.05    0.14 
Q14   1   0.1866  0.4436  0.7817  11.00000  0.05    0.14 
Q15   1   0.6656  0.6820  0.8067  11.00000  0.05    0.13 
Q16   1   0.3596  0.6262  0.7028  11.00000  0.05    0.13 
Q17   1   0.1724  0.6807  0.9589  11.00000  0.05    0.13 
Q18   1   0.2916  0.7188  0.8668  11.00000  0.05    0.13 
Q19   1   0.3174  0.6431  0.6344  11.00000  0.05    0.12 
Q20   1  -0.0544  0.4383  0.8000  11.00000  0.05    0.12 
  
  REM The information below was added by Olex2. 
  REM 
  REM R1 = 0.0352 for 4233 Fo > 4sig(Fo) and 0.0402 for all 23960 data 
  REM n/a parameters refined using n/a restraints 
  REM Highest difference peak 0.18, deepest hole -0.21 
  REM Mean Shift 0, Max Shift 0.001. 
  
  REM +++ Tabular Listing of Refinement Information +++ 
  REM R1_all = 0.0402 
  REM R1_gt = 0.0352 
  REM wR_ref = 0.0956 
  REM GOOF = 1.050 
  REM Shift_max = 0.001 
  REM Shift_mean = 0 
  REM Reflections_all = 23960 
  REM Reflections_gt = 4233 
  REM Parameters = n/a 
  REM Hole = -0.21 
  REM Peak = 0.18 
  REM Flack = n/a 
  
  
;
_olex2_submission_special_instructions 'No special instructions were received'
####################################################################### 
# 
# This file contains crystal structure data downloaded from the 
# Cambridge Structural Database (CSD) hosted by the Cambridge 
# Crystallographic Data Centre (CCDC).
# 
# Full information about CCDC data access policies and citation 
# guidelines are available at http://www.ccdc.cam.ac.uk/access/V1 
# 
# Audit and citation data items may have been added by the CCDC. 
# Please retain this information to preserve the provenance of 
# this file and to allow appropriate attribution of the data. 
# 
#######################################################################

data_b
_database_code_depnum_ccdc_archive 'CCDC 2479172'
loop_
_audit_author_name
_audit_author_address
'Wang Guangxia'
;Henan University
China
;
_audit_update_record             
;
2025-08-08 deposited with the CCDC.	2026-03-25 downloaded from the CCDC.
;
_audit_creation_date             2023-12-21
_audit_creation_method           
; 
Olex2 1.2 
(compiled 2018.05.29 svn.r3508 for OlexSys, GUI svn.r5506) 
;
_shelx_SHELXL_version_number     2018/3
_chemical_name_common            ?
_chemical_name_systematic        ?
_chemical_formula_moiety         '2(C38 H32 S3 Si2), 2(C H Cl3)'
_chemical_formula_sum            'C78 H66 Cl6 S6 Si4'
_chemical_formula_weight         1520.72
_chemical_melting_point          ?
loop_
_atom_type_symbol
_atom_type_description
_atom_type_scat_dispersion_real
_atom_type_scat_dispersion_imag
_atom_type_scat_source
C C 0.0033 0.0016 'International Tables Vol C Tables 4.2.6.8 and 6.1.1.4'
H H 0.0000 0.0000 'International Tables Vol C Tables 4.2.6.8 and 6.1.1.4'
Cl Cl 0.1484 0.1585 'International Tables Vol C Tables 4.2.6.8 and 6.1.1.4'
S S 0.1246 0.1234 'International Tables Vol C Tables 4.2.6.8 and 6.1.1.4'
Si Si 0.0817 0.0704 'International Tables Vol C Tables 4.2.6.8 and 6.1.1.4'

_shelx_space_group_comment       
; 
The symmetry employed for this shelxl refinement is uniquely defined 
by the following loop, which should always be used as a source of 
symmetry information in preference to the above space-group names. 
They are only intended as comments. 
;
_space_group_crystal_system      monoclinic
_space_group_IT_number           14
_space_group_name_H-M_alt        'P 1 21/c 1'
_space_group_name_Hall           '-P 2ybc'
loop_
_space_group_symop_operation_xyz
'x, y, z'
'-x, y+1/2, -z+1/2'
'-x, -y, -z'
'x, -y-1/2, z-1/2'

_cell_length_a                   37.2215(17)
_cell_length_b                   16.0807(7)
_cell_length_c                   13.1675(5)
_cell_angle_alpha                90
_cell_angle_beta                 81.889(2)
_cell_angle_gamma                90
_cell_volume                     7802.5(6)
_cell_formula_units_Z            4
_cell_measurement_reflns_used    8655
_cell_measurement_temperature    150(2)
_cell_measurement_theta_max      27.564
_cell_measurement_theta_min      2.211
_shelx_estimated_absorpt_T_max   ?
_shelx_estimated_absorpt_T_min   ?
_exptl_absorpt_coefficient_mu    0.484
_exptl_absorpt_correction_T_max  0.2627
_exptl_absorpt_correction_T_min  0.1519
_exptl_absorpt_correction_type   multi-scan
_exptl_absorpt_process_details   
'SADABS-2016/2 (Bruker,2016/2) was used for absorption correction. wR2(int) was 0.1476 before and 0.0922 after correction. '
_exptl_absorpt_special_details   ?
_exptl_crystal_colour            yellow
_exptl_crystal_colour_primary    yellow
_exptl_crystal_density_diffrn    1.295
_exptl_crystal_density_meas      ?
_exptl_crystal_density_method    ?
_exptl_crystal_description       block
_exptl_crystal_F_000             3152
_exptl_crystal_size_max          0.21
_exptl_crystal_size_mid          0.19
_exptl_crystal_size_min          0.09
_exptl_transmission_factor_max   ?
_exptl_transmission_factor_min   ?
_diffrn_reflns_av_R_equivalents  0.1221
_diffrn_reflns_av_unetI/netI     0.1617
_diffrn_reflns_Laue_measured_fraction_full 0.998
_diffrn_reflns_Laue_measured_fraction_max 0.992
_diffrn_reflns_limit_h_max       49
_diffrn_reflns_limit_h_min       -47
_diffrn_reflns_limit_k_max       21
_diffrn_reflns_limit_k_min       -21
_diffrn_reflns_limit_l_max       17
_diffrn_reflns_limit_l_min       -17
_diffrn_reflns_number            62127
_diffrn_reflns_point_group_measured_fraction_full 0.998
_diffrn_reflns_point_group_measured_fraction_max 0.992
_diffrn_reflns_theta_full        25.242
_diffrn_reflns_theta_max         28.362
_diffrn_reflns_theta_min         2.011
_diffrn_ambient_temperature      150.0
_diffrn_detector_area_resol_mean ?
_diffrn_measured_fraction_theta_full 0.998
_diffrn_measured_fraction_theta_max 0.992
_diffrn_measurement_device_type  'Bruker P4'
_diffrn_measurement_method       '\w scans'
_diffrn_radiation_monochromator  graphite
_diffrn_radiation_type           MoK\a
_diffrn_radiation_wavelength     0.71073
_diffrn_source                   ?
_reflns_Friedel_coverage         0.000
_reflns_Friedel_fraction_full    .
_reflns_Friedel_fraction_max     .
_reflns_number_gt                9477
_reflns_number_total             19376
_reflns_special_details          
; 
 Reflections were merged by SHELXL according to the crystal 
 class for the calculation of statistics and refinement. 
  
 Structure factors included contributions from the .fab file. 
  
 _reflns_Friedel_fraction is defined as the number of unique 
 Friedel pairs measured divided by the number that would be 
 possible theoretically, ignoring centric projections and 
 systematic absences. 
;
_reflns_threshold_expression     'I > 2\s(I)'
_computing_cell_refinement       'SAINT V8.38A (?, 2016)'
_computing_data_collection       'Bruker XSCANS'
_computing_data_reduction        'SAINT V8.38A (?, 2016)'
_computing_molecular_graphics    'Olex2 (Dolomanov et al., 2009)'
_computing_publication_material  'Olex2 (Dolomanov et al., 2009)'
_computing_structure_refinement  'ShelXL (Sheldrick, 2015)'
_computing_structure_solution    'ShelXT (Sheldrick, 2015)'
_refine_diff_density_max         0.568
_refine_diff_density_min         -0.884
_refine_diff_density_rms         0.095
_refine_ls_extinction_coef       .
_refine_ls_extinction_method     none
_refine_ls_goodness_of_fit_ref   1.028
_refine_ls_hydrogen_treatment    constr
_refine_ls_matrix_type           full
_refine_ls_number_parameters     952
_refine_ls_number_reflns         19376
_refine_ls_number_restraints     192
_refine_ls_R_factor_all          0.1729
_refine_ls_R_factor_gt           0.0850
_refine_ls_restrained_S_all      1.027
_refine_ls_shift/su_max          0.000
_refine_ls_shift/su_mean         0.000
_refine_ls_structure_factor_coef Fsqd
_refine_ls_weighting_details     
'w=1/[\s^2^(Fo^2^)+(0.1030P)^2^+0.6850P] where P=(Fo^2^+2Fc^2^)/3'
_refine_ls_weighting_scheme      calc
_refine_ls_wR_factor_gt          0.2002
_refine_ls_wR_factor_ref         0.2494
_refine_special_details          ?
_olex2_refinement_description    
; 
1. Fixed Uiso 
 At 1.2 times of: 
  All C(H) groups 
 At 1.5 times of: 
  All C(H,H,H) groups 
2. Rigid bond restraints 
 Si1, C75A, C76A, C78A, C75B, C76B, C78B 
 with sigma for 1-2 distances of 0.001 and sigma for 1-3 distances of 0.001 
 Si4, C72A, C74A, C77A, C72B, C74B, C77B 
 with sigma for 1-2 distances of 0.001 and sigma for 1-3 distances of 0.001 
 Si2, C68A, C70A, C73A, C68B, C70B, C73B 
 with sigma for 1-2 distances of 0.001 and sigma for 1-3 distances of 0.001 
3. Uiso/Uaniso restraints and constraints 
Si1 \\sim C75A \\sim C76A \\sim C78A \\sim C75B \\sim C76B \\sim C78B: within 
2A with sigma of 0.001 and sigma for terminal atoms of 0.002 
Si4 \\sim C72A \\sim C74A \\sim C77A \\sim C72B \\sim C74B \\sim C77B: within 
2A with sigma of 0.001 and sigma for terminal atoms of 0.002 
Si2 \\sim C68A \\sim C70A \\sim C73A \\sim C68B \\sim C70B \\sim C73B: within 
2A with sigma of 0.001 and sigma for terminal atoms of 0.002 
4. Others 
 Sof(C75B)=Sof(H75A)=Sof(H75B)=Sof(H75C)=Sof(C76B)=Sof(H76A)=Sof(H76B)= 
 Sof(H76C)=Sof(C78B)=Sof(H78A)=Sof(H78B)=Sof(H78C)=1-FVAR(1) 
 Sof(C75A)=Sof(H75D)=Sof(H75E)=Sof(H75F)=Sof(C76A)=Sof(H76D)=Sof(H76E)= 
 Sof(H76F)=Sof(C78A)=Sof(H78D)=Sof(H78E)=Sof(H78F)=FVAR(1) 
 Sof(C72B)=Sof(H72A)=Sof(H72B)=Sof(H72C)=Sof(C74B)=Sof(H74A)=Sof(H74B)= 
 Sof(H74C)=Sof(C77B)=Sof(H77A)=Sof(H77B)=Sof(H77C)=1-FVAR(2) 
 Sof(C74A)=Sof(H74D)=Sof(H74E)=Sof(H74F)=Sof(C72A)=Sof(H72D)=Sof(H72E)= 
 Sof(H72F)=Sof(C77A)=Sof(H77D)=Sof(H77E)=Sof(H77F)=FVAR(2) 
 Sof(C68B)=Sof(H68A)=Sof(H68B)=Sof(H68C)=Sof(C70B)=Sof(H70A)=Sof(H70B)= 
 Sof(H70C)=Sof(C73B)=Sof(H73A)=Sof(H73B)=Sof(H73C)=1-FVAR(3) 
 Sof(C70A)=Sof(H70D)=Sof(H70E)=Sof(H70F)=Sof(C73A)=Sof(H73D)=Sof(H73E)= 
 Sof(H73F)=Sof(C68A)=Sof(H68D)=Sof(H68E)=Sof(H68F)=FVAR(3) 
5.a Ternary CH refined with riding coordinates: 
 C65(H65), C66(H66) 
5.b Aromatic/amide H refined with riding coordinates: 
 C12(H12), C14(H14), C18(H18), C25(H25), C26(H26), C30(H30), C34(H34), 
 C37(H37), C38(H38), C39(H39), C40(H40), C41(H41), C44(H44), C45(H45), C47(H47), 
  C48(H48), C49(H49), C50(H50), C51(H51), C52(H52), C53(H53), C56(H56), 
 C57(H57), C59(H59), C60(H60), C61(H61), C63(H63), C64(H64) 
5.c Idealised Me refined as rotating group: 
 C67(H67A,H67B,H67C), C68B(H68A,H68B,H68C), C69(H69A,H69B,H69C), C70B(H70A, 
 H70B,H70C), C71(H71A,H71B,H71C), C72B(H72A,H72B,H72C), C73B(H73A,H73B,H73C), 
 C74B(H74A,H74B,H74C), C75B(H75A,H75B,H75C), C76B(H76A,H76B,H76C), C77B(H77A, 
 H77B,H77C), C78B(H78A,H78B,H78C), C75A(H75D,H75E,H75F), C76A(H76D,H76E,H76F), 
 C78A(H78D,H78E,H78F), C74A(H74D,H74E,H74F), C72A(H72D,H72E,H72F), C77A(H77D, 
 H77E,H77F), C70A(H70D,H70E,H70F), C73A(H73D,H73E,H73F), C68A(H68D,H68E,H68F) 
;
_atom_sites_solution_hydrogens   geom
_atom_sites_solution_primary     dual
_atom_sites_solution_secondary   ?
loop_
_atom_site_label
_atom_site_type_symbol
_atom_site_fract_x
_atom_site_fract_y
_atom_site_fract_z
_atom_site_U_iso_or_equiv
_atom_site_adp_type
_atom_site_occupancy
_atom_site_site_symmetry_order
_atom_site_calc_flag
_atom_site_refinement_flags_posn
_atom_site_refinement_flags_adp
_atom_site_refinement_flags_occupancy
_atom_site_disorder_assembly
_atom_site_disorder_group
S1 S 0.36147(3) 0.68016(7) 0.08740(9) 0.0296(3) Uani 1 1 d . . . . .
S2 S 0.27953(3) 0.32687(7) -0.20538(9) 0.0314(3) Uani 1 1 d . . . . .
S3 S 0.15916(3) 0.29155(7) 0.43901(9) 0.0315(3) Uani 1 1 d . . . . .
S4 S 0.19509(4) 0.67999(7) 0.75241(9) 0.0345(3) Uani 1 1 d . . . . .
S5 S 0.35944(4) 0.26269(8) -0.22498(10) 0.0389(3) Uani 1 1 d . . . . .
S6 S 0.11118(4) 0.69895(8) 0.75174(10) 0.0428(3) Uani 1 1 d . . . . .
Si1 Si 0.42744(4) 0.68797(9) -0.08925(12) 0.0410(3) Uani 1 1 d . U . . .
Si2 Si 0.43745(4) 0.29225(9) -0.16473(12) 0.0446(4) Uani 1 1 d . U . . .
Si3 Si 0.09015(4) 0.25822(10) 0.60130(11) 0.0445(4) Uani 1 1 d . . . . .
Cl1 Cl 0.38599(5) 0.49859(13) 0.33672(14) 0.0792(5) Uani 1 1 d . . . . .
Si4 Si 0.04324(5) 0.63799(12) 0.65810(16) 0.0668(5) Uani 1 1 d . U . . .
Cl2 Cl 0.39173(5) 0.43209(15) 0.13411(14) 0.0917(6) Uani 1 1 d . . . . .
Cl3 Cl 0.12466(6) 0.62103(17) 0.38782(15) 0.1119(9) Uani 1 1 d . . . . .
Cl4 Cl 0.45303(6) 0.51299(15) 0.1992(2) 0.1146(8) Uani 1 1 d . . . . .
Cl5 Cl 0.07171(6) 0.56649(19) 0.2628(2) 0.1325(10) Uani 1 1 d . . . . .
Cl6 Cl 0.13545(8) 0.46843(15) 0.2784(3) 0.1683(16) Uani 1 1 d . . . . .
C1 C 0.30264(12) 0.4501(2) -0.1003(3) 0.0246(9) Uani 1 1 d . . . . .
C2 C 0.26346(12) 0.5396(2) 0.0184(3) 0.0227(9) Uani 1 1 d . . . . .
C3 C 0.24928(12) 0.4361(2) 0.4345(3) 0.0228(9) Uani 1 1 d . . . . .
C4 C 0.20158(12) 0.4802(3) 0.5713(3) 0.0243(9) Uani 1 1 d . . . . .
C5 C 0.29025(12) 0.6168(2) 0.1556(3) 0.0236(9) Uani 1 1 d . . . . .
C6 C 0.29867(12) 0.5188(3) -0.0297(3) 0.0245(9) Uani 1 1 d . . . . .
C7 C 0.26935(13) 0.3744(3) 0.2316(3) 0.0262(10) Uani 1 1 d . . . . .
C8 C 0.23213(12) 0.5159(3) -0.0300(3) 0.0244(9) Uani 1 1 d . . . . .
C9 C 0.25195(12) 0.6423(3) 0.3225(3) 0.0248(9) Uani 1 1 d . . . . .
C10 C 0.19779(12) 0.5594(3) -0.0156(3) 0.0256(9) Uani 1 1 d . . . . .
C11 C 0.17828(12) 0.4183(3) 0.5370(3) 0.0261(10) Uani 1 1 d . . . . .
C12 C 0.22791(12) 0.5645(3) 0.1904(3) 0.0257(10) Uani 1 1 d . . . . .
H12 H 0.208736 0.532826 0.169131 0.031 Uiso 1 1 calc R . . . .
C13 C 0.18868(13) 0.5465(3) 0.6397(3) 0.0269(10) Uani 1 1 d . . . . .
C14 C 0.22380(12) 0.5960(3) 0.2858(3) 0.0269(10) Uani 1 1 d . . . . .
H14 H 0.201614 0.587145 0.329812 0.032 Uiso 1 1 calc R . . . .
C15 C 0.32328(12) 0.6181(2) 0.0844(3) 0.0220(9) Uani 1 1 d . . . . .
C16 C 0.32782(12) 0.5688(2) -0.0019(3) 0.0254(10) Uani 1 1 d . . . . .
C17 C 0.23647(12) 0.4509(3) -0.1023(3) 0.0262(10) Uani 1 1 d . . . . .
C18 C 0.28286(12) 0.4582(3) 0.3732(3) 0.0265(10) Uani 1 1 d . . . . .
H18 H 0.298706 0.495768 0.400568 0.032 Uiso 1 1 calc R . . . .
C19 C 0.22445(12) 0.3869(2) 0.3880(3) 0.0235(9) Uani 1 1 d . . . . .
C20 C 0.23447(13) 0.3560(2) 0.2838(3) 0.0262(10) Uani 1 1 d . . . . .
C21 C 0.26450(12) 0.5132(3) 0.5944(3) 0.0254(9) Uani 1 1 d . . . . .
C22 C 0.26046(12) 0.5773(3) 0.1196(3) 0.0230(9) Uani 1 1 d . . . . .
C23 C 0.27176(13) 0.4169(3) -0.1310(3) 0.0268(10) Uani 1 1 d . . . . .
C24 C 0.28596(13) 0.6494(3) 0.2595(3) 0.0260(10) Uani 1 1 d . . . . .
C25 C 0.29270(13) 0.4276(3) 0.2783(3) 0.0282(10) Uani 1 1 d . . . . .
H25 H 0.315722 0.441846 0.241714 0.034 Uiso 1 1 calc R . . . .
C26 C 0.28020(15) 0.3419(3) 0.1319(3) 0.0340(11) Uani 1 1 d . . . . .
H26 H 0.304013 0.352327 0.097933 0.041 Uiso 1 1 calc R . . . .
C27 C 0.15245(13) 0.5817(3) 0.6658(3) 0.0318(11) Uani 1 1 d . . . . .
C28 C 0.23900(12) 0.4750(2) 0.5350(3) 0.0243(9) Uani 1 1 d . . . . .
C29 C 0.16764(13) 0.5244(3) -0.0558(3) 0.0301(10) Uani 1 1 d . . . . .
C30 C 0.36183(12) 0.5831(3) -0.0659(3) 0.0288(10) Uani 1 1 d . . . . .
H30 H 0.368915 0.554315 -0.128565 0.035 Uiso 1 1 calc R . . . .
C31 C 0.33472(13) 0.3988(3) -0.1341(3) 0.0282(10) Uani 1 1 d . . . . .
C32 C 0.25182(13) 0.5766(3) 0.6648(3) 0.0284(10) Uani 1 1 d . . . . .
C33 C 0.19007(12) 0.3712(3) 0.4508(3) 0.0250(10) Uani 1 1 d . . . . .
C34 C 0.20580(13) 0.4183(3) -0.1441(3) 0.0309(11) Uani 1 1 d . . . . .
H34 H 0.208945 0.373123 -0.191017 0.037 Uiso 1 1 calc R . . . .
C35 C 0.21420(13) 0.5954(3) 0.6797(3) 0.0273(10) Uani 1 1 d . . . . .
C36 C 0.30173(12) 0.4862(3) 0.5926(3) 0.0282(10) Uani 1 1 d . . . . .
C37 C 0.24704(13) 0.6750(3) 0.4227(3) 0.0293(10) Uani 1 1 d . . . . .
H37 H 0.224015 0.670394 0.463848 0.035 Uiso 1 1 calc R . . . .
C38 C 0.19331(13) 0.6402(3) 0.0275(3) 0.0286(10) Uani 1 1 d . . . . .
H38 H 0.213538 0.667120 0.049831 0.034 Uiso 1 1 calc R . . . .
C39 C 0.31485(13) 0.4086(3) 0.5519(3) 0.0304(10) Uani 1 1 d . . . . .
H39 H 0.298622 0.371998 0.524458 0.036 Uiso 1 1 calc R . . . .
C40 C 0.14568(13) 0.3870(3) 0.5941(3) 0.0328(11) Uani 1 1 d . . . . .
H40 H 0.134654 0.411599 0.656363 0.039 Uiso 1 1 calc R . . . .
C41 C 0.17261(13) 0.4512(3) -0.1171(3) 0.0311(11) Uani 1 1 d . . . . .
H41 H 0.152156 0.425221 -0.139328 0.037 Uiso 1 1 calc R . . . .
C42 C 0.32454(14) 0.3311(3) -0.1901(3) 0.0321(11) Uani 1 1 d . . . . .
C43 C 0.32597(13) 0.5355(3) 0.6411(3) 0.0317(11) Uani 1 1 d . . . . .
C44 C 0.11696(13) 0.5684(3) 0.6370(3) 0.0338(11) Uani 1 1 d . . . . .
H44 H 0.111487 0.523820 0.594314 0.041 Uiso 1 1 calc R . . . .
C45 C 0.37174(13) 0.3915(3) -0.1201(3) 0.0311(10) Uani 1 1 d . . . . .
H45 H 0.383568 0.431243 -0.082975 0.037 Uiso 1 1 calc R . . . .
C46 C 0.38313(13) 0.6420(3) -0.0286(3) 0.0316(11) Uani 1 1 d . . . . .
C47 C 0.25667(15) 0.2957(3) 0.0845(4) 0.0389(13) Uani 1 1 d . . . . .
H47 H 0.264165 0.274579 0.017450 0.047 Uiso 1 1 calc R . . . .
C48 C 0.31437(13) 0.6871(3) 0.3042(3) 0.0288(10) Uani 1 1 d . . . . .
H48 H 0.337796 0.691278 0.265151 0.035 Uiso 1 1 calc R . . . .
C49 C 0.21109(14) 0.3104(3) 0.2301(3) 0.0317(11) Uani 1 1 d . . . . .
H49 H 0.186921 0.300377 0.261674 0.038 Uiso 1 1 calc R . . . .
C50 C 0.27488(15) 0.7133(3) 0.4615(3) 0.0348(12) Uani 1 1 d . . . . .
H50 H 0.271161 0.736676 0.528457 0.042 Uiso 1 1 calc R . . . .
C51 C 0.30892(15) 0.7176(3) 0.4015(4) 0.0365(12) Uani 1 1 d . . . . .
H51 H 0.328618 0.742170 0.429213 0.044 Uiso 1 1 calc R . . . .
C52 C 0.35038(13) 0.3847(3) 0.5508(3) 0.0359(11) Uani 1 1 d . . . . .
H52 H 0.358434 0.332386 0.522761 0.043 Uiso 1 1 calc R . . . .
C53 C 0.22198(15) 0.2796(3) 0.1333(4) 0.0371(12) Uani 1 1 d . . . . .
H53 H 0.205727 0.247328 0.100022 0.045 Uiso 1 1 calc R . . . .
C54 C 0.38899(14) 0.3228(3) -0.1642(4) 0.0349(11) Uani 1 1 d . . . . .
C55 C 0.15313(14) 0.6519(3) 0.7253(3) 0.0332(11) Uani 1 1 d . . . . .
C56 C 0.13019(14) 0.6422(3) 0.0068(4) 0.0381(12) Uani 1 1 d . . . . .
H56 H 0.107188 0.668755 0.018232 0.046 Uiso 1 1 calc R . . . .
C57 C 0.31237(14) 0.6061(3) 0.7005(4) 0.0358(12) Uani 1 1 d . . . . .
H57 H 0.328732 0.641285 0.729477 0.043 Uiso 1 1 calc R . . . .
C58 C 0.13153(13) 0.3187(3) 0.5519(4) 0.0339(11) Uani 1 1 d . . . . .
C59 C 0.16059(14) 0.6805(3) 0.0378(3) 0.0347(11) Uani 1 1 d . . . . .
H59 H 0.158503 0.734903 0.066179 0.042 Uiso 1 1 calc R . . . .
C60 C 0.27655(14) 0.6233(3) 0.7157(3) 0.0339(11) Uani 1 1 d . . . . .
H60 H 0.267675 0.666995 0.760912 0.041 Uiso 1 1 calc R . . . .
C61 C 0.13379(14) 0.5661(3) -0.0402(4) 0.0372(12) Uani 1 1 d . . . . .
H61 H 0.113235 0.540864 -0.062717 0.045 Uiso 1 1 calc R . . . .
C62 C 0.09178(15) 0.6265(3) 0.6774(4) 0.0434(13) Uani 1 1 d . . . . .
C63 C 0.37456(14) 0.4375(3) 0.5910(4) 0.0408(12) Uani 1 1 d . . . . .
H63 H 0.399375 0.422344 0.587359 0.049 Uiso 1 1 calc R . . . .
C64 C 0.36259(14) 0.5114(3) 0.6357(4) 0.0412(12) Uani 1 1 d . . . . .
H64 H 0.379204 0.546684 0.663502 0.049 Uiso 1 1 calc R . . . .
C65 C 0.40575(18) 0.5114(4) 0.2099(5) 0.0695(19) Uani 1 1 d . . . . .
H65 H 0.397444 0.565761 0.184544 0.083 Uiso 1 1 calc R . . . .
C66 C 0.11756(19) 0.5678(5) 0.2779(6) 0.081(2) Uani 1 1 d . . . . .
H66 H 0.130970 0.598030 0.217836 0.097 Uiso 1 1 calc R . . . .
C67 C 0.08368(19) 0.2685(5) 0.7421(4) 0.088(3) Uani 1 1 d . . . . .
H67A H 0.104497 0.244122 0.769228 0.132 Uiso 1 1 calc GR . . . .
H67B H 0.061459 0.239442 0.771151 0.132 Uiso 1 1 calc GR . . . .
H67C H 0.081656 0.327523 0.760691 0.132 Uiso 1 1 calc GR . . . .
C68B C 0.4425(3) 0.1943(6) -0.1010(8) 0.0457(8) Uani 0.596(8) 1 d . U P A 2
H68A H 0.426464 0.193348 -0.035251 0.069 Uiso 0.596(8) 1 calc GR . P A 2
H68B H 0.467730 0.187762 -0.088965 0.069 Uiso 0.596(8) 1 calc GR . P A 2
H68C H 0.436035 0.148610 -0.144276 0.069 Uiso 0.596(8) 1 calc GR . P A 2
C69 C 0.05097(18) 0.3021(5) 0.5471(7) 0.097(3) Uani 1 1 d . . . . .
H69A H 0.046011 0.358450 0.573770 0.146 Uiso 1 1 calc GR . . . .
H69B H 0.029597 0.266986 0.566731 0.146 Uiso 1 1 calc GR . . . .
H69C H 0.056572 0.304055 0.472168 0.146 Uiso 1 1 calc GR . . . .
C70B C 0.4619(3) 0.3820(6) -0.1319(8) 0.0459(9) Uani 0.596(8) 1 d . U P A 2
H70A H 0.461077 0.425061 -0.184290 0.069 Uiso 0.596(8) 1 calc GR . P A 2
H70B H 0.487148 0.366807 -0.128456 0.069 Uiso 0.596(8) 1 calc GR . P A 2
H70C H 0.450706 0.403352 -0.065150 0.069 Uiso 0.596(8) 1 calc GR . P A 2
C71 C 0.0967(2) 0.1489(4) 0.5595(7) 0.115(3) Uani 1 1 d . . . . .
H71A H 0.100850 0.146448 0.484425 0.173 Uiso 1 1 calc GR . . . .
H71B H 0.074947 0.116602 0.585243 0.173 Uiso 1 1 calc GR . . . .
H71C H 0.117688 0.125536 0.586791 0.173 Uiso 1 1 calc GR . . . .
C72B C 0.0335(5) 0.5288(11) 0.5894(14) 0.0708(13) Uani 0.459(10) 1 d . U P B 2
H72A H 0.055094 0.512264 0.542464 0.106 Uiso 0.459(10) 1 calc GR . P B 2
H72B H 0.012995 0.535739 0.550912 0.106 Uiso 0.459(10) 1 calc GR . P B 2
H72C H 0.027639 0.485751 0.641843 0.106 Uiso 0.459(10) 1 calc GR . P B 2
C73B C 0.4551(3) 0.2515(7) -0.2955(7) 0.0470(8) Uani 0.596(8) 1 d . U P A 2
H73A H 0.445152 0.195824 -0.303826 0.071 Uiso 0.596(8) 1 calc GR . P A 2
H73B H 0.481623 0.248480 -0.303559 0.071 Uiso 0.596(8) 1 calc GR . P A 2
H73C H 0.447676 0.288773 -0.347682 0.071 Uiso 0.596(8) 1 calc GR . P A 2
C74B C 0.0416(4) 0.7138(10) 0.5471(14) 0.0683(10) Uani 0.459(10) 1 d . U P B 2
H74A H 0.051932 0.767334 0.563733 0.102 Uiso 0.459(10) 1 calc GR . P B 2
H74B H 0.016338 0.721837 0.535959 0.102 Uiso 0.459(10) 1 calc GR . P B 2
H74C H 0.055650 0.691190 0.484690 0.102 Uiso 0.459(10) 1 calc GR . P B 2
C75B C 0.4207(3) 0.7484(8) -0.1986(10) 0.0440(8) Uani 0.459(5) 1 d . U P C 2
H75A H 0.414638 0.711490 -0.252969 0.066 Uiso 0.459(5) 1 calc GR . P C 2
H75B H 0.442976 0.779037 -0.223316 0.066 Uiso 0.459(5) 1 calc GR . P C 2
H75C H 0.400791 0.787739 -0.179634 0.066 Uiso 0.459(5) 1 calc GR . P C 2
C76B C 0.4587(3) 0.6883(8) -0.0006(9) 0.0449(8) Uani 0.459(5) 1 d . U P C 2
H76A H 0.446107 0.702934 0.067504 0.067 Uiso 0.459(5) 1 calc GR . P C 2
H76B H 0.477784 0.729123 -0.021873 0.067 Uiso 0.459(5) 1 calc GR . P C 2
H76C H 0.469495 0.632881 0.001893 0.067 Uiso 0.459(5) 1 calc GR . P C 2
C77B C 0.0141(4) 0.6210(12) 0.7893(12) 0.0697(10) Uani 0.459(10) 1 d . U P B 2
H77A H 0.014113 0.561784 0.807082 0.105 Uiso 0.459(10) 1 calc GR . P B 2
H77B H -0.010793 0.639253 0.785990 0.105 Uiso 0.459(10) 1 calc GR . P B 2
H77C H 0.024250 0.653215 0.841752 0.105 Uiso 0.459(10) 1 calc GR . P B 2
C78B C 0.4467(3) 0.6136(7) -0.1991(9) 0.0453(8) Uani 0.459(5) 1 d . U P C 2
H78A H 0.446567 0.556519 -0.172970 0.068 Uiso 0.459(5) 1 calc GR . P C 2
H78B H 0.471609 0.629911 -0.225693 0.068 Uiso 0.459(5) 1 calc GR . P C 2
H78C H 0.431625 0.616666 -0.254344 0.068 Uiso 0.459(5) 1 calc GR . P C 2
C75A C 0.4179(3) 0.7863(6) -0.1548(8) 0.0446(8) Uani 0.541(5) 1 d . U P C 1
H75D H 0.404193 0.773813 -0.211384 0.067 Uiso 0.541(5) 1 calc GR . P C 1
H75E H 0.440801 0.813386 -0.181938 0.067 Uiso 0.541(5) 1 calc GR . P C 1
H75F H 0.403561 0.823379 -0.105757 0.067 Uiso 0.541(5) 1 calc GR . P C 1
C76A C 0.4466(3) 0.7531(6) 0.0153(8) 0.0447(8) Uani 0.541(5) 1 d . U P C 1
H76D H 0.434574 0.807450 0.021778 0.067 Uiso 0.541(5) 1 calc GR . P C 1
H76E H 0.472763 0.760883 -0.004184 0.067 Uiso 0.541(5) 1 calc GR . P C 1
H76F H 0.442078 0.723786 0.081161 0.067 Uiso 0.541(5) 1 calc GR . P C 1
C78A C 0.4597(3) 0.6040(6) -0.1242(8) 0.0461(8) Uani 0.541(5) 1 d . U P C 1
H78D H 0.467491 0.580692 -0.062043 0.069 Uiso 0.541(5) 1 calc GR . P C 1
H78E H 0.480922 0.625749 -0.169038 0.069 Uiso 0.541(5) 1 calc GR . P C 1
H78F H 0.448200 0.560413 -0.160385 0.069 Uiso 0.541(5) 1 calc GR . P C 1
C74A C 0.0345(3) 0.7338(8) 0.5996(12) 0.0680(9) Uani 0.541(10) 1 d . U P B 1
H74D H 0.034369 0.778835 0.649828 0.102 Uiso 0.541(10) 1 calc GR . P B 1
H74E H 0.010893 0.731188 0.575115 0.102 Uiso 0.541(10) 1 calc GR . P B 1
H74F H 0.053533 0.744356 0.541577 0.102 Uiso 0.541(10) 1 calc GR . P B 1
C72A C 0.0244(4) 0.5539(9) 0.6054(12) 0.0699(10) Uani 0.541(10) 1 d . U P B 1
H72D H 0.036631 0.545007 0.535322 0.105 Uiso 0.541(10) 1 calc GR . P B 1
H72E H -0.001488 0.564338 0.603763 0.105 Uiso 0.541(10) 1 calc GR . P B 1
H72F H 0.027178 0.504357 0.646828 0.105 Uiso 0.541(10) 1 calc GR . P B 1
C77A C 0.0169(3) 0.6782(10) 0.7761(10) 0.0697(9) Uani 0.541(10) 1 d . U P B 1
H77D H 0.025832 0.653138 0.835679 0.104 Uiso 0.541(10) 1 calc GR . P B 1
H77E H -0.008732 0.664145 0.777112 0.104 Uiso 0.541(10) 1 calc GR . P B 1
H77F H 0.019655 0.738729 0.778590 0.104 Uiso 0.541(10) 1 calc GR . P B 1
C70A C 0.4606(4) 0.3682(9) -0.0810(12) 0.0457(9) Uani 0.404(8) 1 d . U P A 1
H70D H 0.453562 0.425339 -0.094947 0.069 Uiso 0.404(8) 1 calc GR . P A 1
H70E H 0.487008 0.362533 -0.097005 0.069 Uiso 0.404(8) 1 calc GR . P A 1
H70F H 0.453003 0.355330 -0.008359 0.069 Uiso 0.404(8) 1 calc GR . P A 1
C73A C 0.4622(4) 0.3038(10) -0.2994(10) 0.0470(9) Uani 0.404(8) 1 d . U P A 1
H73D H 0.446741 0.283579 -0.348565 0.071 Uiso 0.404(8) 1 calc GR . P A 1
H73E H 0.484686 0.271388 -0.306487 0.071 Uiso 0.404(8) 1 calc GR . P A 1
H73F H 0.467974 0.362595 -0.313120 0.071 Uiso 0.404(8) 1 calc GR . P A 1
C68A C 0.4372(4) 0.2088(9) -0.0570(12) 0.0452(9) Uani 0.404(8) 1 d . U P A 1
H68D H 0.425812 0.232140 0.008512 0.068 Uiso 0.404(8) 1 calc GR . P A 1
H68E H 0.462150 0.192267 -0.051350 0.068 Uiso 0.404(8) 1 calc GR . P A 1
H68F H 0.423386 0.160014 -0.073985 0.068 Uiso 0.404(8) 1 calc GR . P A 1

loop_
_atom_site_aniso_label
_atom_site_aniso_U_11
_atom_site_aniso_U_22
_atom_site_aniso_U_33
_atom_site_aniso_U_23
_atom_site_aniso_U_13
_atom_site_aniso_U_12
S1 0.0267(6) 0.0304(6) 0.0331(6) 0.0010(5) -0.0085(5) -0.0033(5)
S2 0.0373(7) 0.0282(6) 0.0284(6) -0.0061(5) -0.0039(5) -0.0002(5)
S3 0.0332(7) 0.0310(6) 0.0313(6) 0.0004(5) -0.0080(5) -0.0070(5)
S4 0.0451(8) 0.0293(6) 0.0294(6) -0.0051(5) -0.0068(5) 0.0046(6)
S5 0.0431(8) 0.0331(7) 0.0396(7) -0.0076(5) -0.0030(6) 0.0094(6)
S6 0.0447(9) 0.0446(8) 0.0373(7) -0.0024(6) 0.0007(6) 0.0155(6)
Si1 0.0288(8) 0.0422(8) 0.0511(9) 0.0090(6) -0.0028(6) -0.0059(6)
Si2 0.0352(8) 0.0465(8) 0.0504(9) 0.0018(7) -0.0004(7) 0.0122(7)
Si3 0.0385(9) 0.0566(10) 0.0383(8) 0.0048(7) -0.0047(7) -0.0176(8)
Cl1 0.0625(12) 0.1038(14) 0.0697(11) 0.0089(10) -0.0043(9) -0.0046(10)
Si4 0.0315(10) 0.0734(12) 0.0929(14) -0.0092(10) 0.0002(9) 0.0103(9)
Cl2 0.0636(13) 0.1455(19) 0.0647(12) 0.0072(11) -0.0046(9) -0.0154(13)
Cl3 0.0830(15) 0.195(3) 0.0583(12) 0.0145(13) -0.0111(10) 0.0481(16)
Cl4 0.0492(13) 0.1151(18) 0.171(2) -0.0122(16) 0.0136(13) -0.0240(12)
Cl5 0.0620(15) 0.188(3) 0.153(2) 0.058(2) -0.0356(15) 0.0032(16)
Cl6 0.111(2) 0.0715(15) 0.344(5) 0.042(2) -0.107(3) -0.0076(15)
C1 0.031(3) 0.020(2) 0.023(2) 0.0018(17) -0.0014(18) 0.0041(19)
C2 0.022(2) 0.022(2) 0.024(2) 0.0021(17) -0.0030(17) -0.0019(18)
C3 0.025(2) 0.021(2) 0.024(2) 0.0009(17) -0.0080(18) 0.0006(18)
C4 0.030(3) 0.025(2) 0.019(2) 0.0003(17) -0.0071(18) 0.0017(19)
C5 0.027(2) 0.020(2) 0.025(2) 0.0053(17) -0.0064(18) 0.0033(18)
C6 0.031(3) 0.022(2) 0.021(2) 0.0024(17) -0.0067(18) 0.0024(19)
C7 0.032(3) 0.022(2) 0.023(2) 0.0050(17) 0.0010(19) 0.0035(19)
C8 0.024(2) 0.025(2) 0.024(2) 0.0047(17) -0.0052(18) -0.0031(19)
C9 0.028(3) 0.024(2) 0.023(2) 0.0008(17) -0.0082(18) 0.0057(19)
C10 0.025(3) 0.029(2) 0.022(2) 0.0027(18) -0.0024(18) 0.0003(19)
C11 0.027(3) 0.028(2) 0.025(2) 0.0027(18) -0.0094(19) -0.0018(19)
C12 0.024(2) 0.023(2) 0.031(2) 0.0014(18) -0.0058(19) -0.0029(18)
C13 0.033(3) 0.024(2) 0.023(2) 0.0017(17) -0.0033(19) -0.002(2)
C14 0.024(2) 0.031(2) 0.025(2) 0.0001(18) -0.0024(18) 0.0024(19)
C15 0.023(2) 0.021(2) 0.023(2) 0.0032(17) -0.0079(18) -0.0013(18)
C16 0.024(2) 0.021(2) 0.033(2) 0.0038(18) -0.0087(19) 0.0006(18)
C17 0.030(3) 0.027(2) 0.022(2) 0.0039(17) -0.0054(19) -0.0036(19)
C18 0.025(3) 0.024(2) 0.031(2) 0.0044(18) -0.0068(19) 0.0007(19)
C19 0.027(2) 0.022(2) 0.022(2) 0.0054(17) -0.0060(18) 0.0013(18)
C20 0.038(3) 0.019(2) 0.023(2) 0.0034(17) -0.009(2) 0.0024(19)
C21 0.026(2) 0.027(2) 0.024(2) 0.0035(18) -0.0064(18) -0.0054(19)
C22 0.025(2) 0.024(2) 0.021(2) 0.0027(17) -0.0048(18) -0.0008(18)
C23 0.039(3) 0.022(2) 0.018(2) -0.0008(17) -0.0014(19) -0.003(2)
C24 0.038(3) 0.019(2) 0.023(2) 0.0037(17) -0.010(2) 0.0025(19)
C25 0.032(3) 0.023(2) 0.030(3) 0.0034(18) -0.004(2) 0.003(2)
C26 0.047(3) 0.027(2) 0.027(2) 0.0050(19) -0.004(2) 0.004(2)
C27 0.035(3) 0.032(3) 0.028(2) 0.0070(19) -0.003(2) 0.001(2)
C28 0.027(3) 0.019(2) 0.028(2) 0.0018(17) -0.0053(18) -0.0008(18)
C29 0.032(3) 0.034(3) 0.026(2) -0.0004(19) -0.009(2) -0.001(2)
C30 0.027(3) 0.025(2) 0.034(3) 0.0009(19) -0.003(2) 0.003(2)
C31 0.033(3) 0.021(2) 0.031(3) -0.0032(18) -0.005(2) 0.000(2)
C32 0.036(3) 0.027(2) 0.025(2) 0.0022(18) -0.010(2) 0.002(2)
C33 0.031(3) 0.025(2) 0.021(2) 0.0010(17) -0.0086(18) 0.0007(19)
C34 0.038(3) 0.026(2) 0.029(2) -0.0075(19) -0.008(2) -0.003(2)
C35 0.037(3) 0.021(2) 0.024(2) -0.0023(17) -0.0069(19) 0.003(2)
C36 0.029(3) 0.031(2) 0.026(2) 0.0053(19) -0.0094(19) -0.003(2)
C37 0.038(3) 0.026(2) 0.024(2) 0.0006(18) -0.005(2) 0.001(2)
C38 0.036(3) 0.030(2) 0.023(2) -0.0038(18) -0.012(2) 0.003(2)
C39 0.033(3) 0.031(2) 0.029(2) 0.0045(19) -0.012(2) 0.000(2)
C40 0.034(3) 0.037(3) 0.029(2) -0.002(2) -0.009(2) -0.001(2)
C41 0.029(3) 0.033(3) 0.032(3) 0.0041(19) -0.008(2) -0.011(2)
C42 0.039(3) 0.025(2) 0.031(3) 0.0021(19) -0.003(2) 0.000(2)
C43 0.032(3) 0.037(3) 0.027(2) 0.006(2) -0.010(2) -0.005(2)
C44 0.033(3) 0.038(3) 0.030(3) 0.000(2) -0.003(2) 0.003(2)
C45 0.030(3) 0.034(3) 0.030(2) 0.0009(19) -0.003(2) 0.002(2)
C46 0.030(3) 0.027(2) 0.037(3) 0.008(2) -0.002(2) 0.001(2)
C47 0.059(4) 0.030(3) 0.026(3) 0.0021(19) -0.002(2) 0.002(2)
C48 0.032(3) 0.028(2) 0.026(2) -0.0006(18) -0.0034(19) -0.003(2)
C49 0.036(3) 0.032(3) 0.028(2) -0.0011(19) -0.010(2) -0.001(2)
C50 0.054(3) 0.030(3) 0.020(2) -0.0007(19) -0.006(2) 0.001(2)
C51 0.048(3) 0.031(3) 0.033(3) -0.001(2) -0.017(2) -0.008(2)
C52 0.036(3) 0.041(3) 0.030(3) 0.002(2) -0.003(2) 0.009(2)
C53 0.051(4) 0.030(3) 0.033(3) 0.000(2) -0.016(2) -0.005(2)
C54 0.036(3) 0.035(3) 0.033(3) 0.003(2) 0.000(2) 0.006(2)
C55 0.040(3) 0.034(3) 0.025(2) 0.0028(19) -0.004(2) 0.008(2)
C56 0.032(3) 0.045(3) 0.038(3) -0.002(2) -0.009(2) 0.013(2)
C57 0.039(3) 0.034(3) 0.038(3) 0.000(2) -0.017(2) -0.006(2)
C58 0.031(3) 0.038(3) 0.033(3) 0.004(2) -0.005(2) -0.005(2)
C59 0.041(3) 0.038(3) 0.025(2) -0.005(2) -0.007(2) 0.011(2)
C60 0.045(3) 0.034(3) 0.024(2) -0.0010(19) -0.010(2) -0.005(2)
C61 0.028(3) 0.044(3) 0.040(3) 0.005(2) -0.009(2) 0.001(2)
C62 0.043(3) 0.047(3) 0.039(3) 0.001(2) -0.002(2) 0.007(3)
C63 0.029(3) 0.058(3) 0.036(3) 0.004(2) -0.008(2) 0.005(3)
C64 0.040(3) 0.046(3) 0.039(3) 0.004(2) -0.011(2) -0.009(3)
C65 0.053(4) 0.059(4) 0.097(5) 0.038(4) -0.010(4) 0.006(3)
C66 0.058(5) 0.101(6) 0.084(5) 0.042(4) -0.012(4) 0.014(4)
C67 0.067(5) 0.159(7) 0.037(4) 0.004(4) -0.004(3) -0.051(5)
C68B 0.0362(17) 0.0471(14) 0.0523(16) 0.0024(14) -0.0013(17) 0.0116(15)
C69 0.039(4) 0.142(8) 0.116(7) 0.048(5) -0.028(4) -0.026(5)
C70B 0.0363(17) 0.0480(14) 0.0517(17) 0.0029(14) -0.0007(16) 0.0100(13)
C71 0.097(7) 0.069(5) 0.163(9) -0.008(5) 0.043(6) -0.049(5)
C72B 0.036(3) 0.0747(18) 0.099(3) -0.0126(17) 0.000(3) 0.010(2)
C73B 0.0385(17) 0.0486(17) 0.0517(13) 0.0014(12) 0.0016(15) 0.0123(16)
C74B 0.0324(18) 0.0760(18) 0.0943(19) -0.0078(15) -0.0014(17) 0.0108(17)
C75B 0.0329(17) 0.0454(16) 0.0524(16) 0.0106(13) -0.0020(15) -0.0059(15)
C76B 0.0307(16) 0.0487(17) 0.0549(16) 0.0098(14) -0.0046(12) -0.0078(16)
C77B 0.0350(18) 0.076(2) 0.0949(18) -0.0091(15) 0.0028(15) 0.0095(18)
C78B 0.0335(17) 0.0450(15) 0.0551(16) 0.0065(13) 0.0020(15) -0.0061(14)
C75A 0.0333(17) 0.0447(15) 0.0544(17) 0.0110(14) -0.0014(15) -0.0057(15)
C76A 0.0318(17) 0.0473(16) 0.0544(16) 0.0066(12) -0.0033(13) -0.0090(15)
C78A 0.0330(17) 0.0449(15) 0.0577(17) 0.0079(13) 0.0027(16) -0.0043(12)
C74A 0.0325(18) 0.0751(16) 0.094(2) -0.0082(16) -0.0021(17) 0.0104(16)
C72A 0.035(2) 0.0750(17) 0.098(2) -0.0115(16) -0.0002(19) 0.0098(18)
C77A 0.0352(18) 0.076(2) 0.0946(18) -0.0098(14) 0.0027(15) 0.0101(18)
C70A 0.0358(17) 0.0477(15) 0.0519(16) 0.0021(14) -0.0009(16) 0.0107(15)
C73A 0.0381(18) 0.0493(18) 0.0515(13) 0.0019(13) 0.0015(14) 0.0111(17)
C68A 0.0360(18) 0.0469(15) 0.0511(16) 0.0019(13) -0.0001(17) 0.0118(15)

_geom_special_details            
; 
 All esds (except the esd in the dihedral angle between two l.s. planes) 
 are estimated using the full covariance matrix.  The cell esds are taken 
 into account individually in the estimation of esds in distances, angles 
 and torsion angles; correlations between esds in cell parameters are only 
 used when they are defined by crystal symmetry.  An approximate (isotropic) 
 treatment of cell esds is used for estimating esds involving l.s. planes. 
;
loop_
_geom_bond_atom_site_label_1
_geom_bond_atom_site_label_2
_geom_bond_distance
_geom_bond_site_symmetry_2
_geom_bond_publ_flag
S1 C15 1.742(4) . ?
S1 C46 1.735(5) . ?
S2 C23 1.748(4) . ?
S2 C42 1.717(5) . ?
S3 C33 1.743(4) . ?
S3 C58 1.740(5) . ?
S4 C35 1.755(4) . ?
S4 C55 1.711(5) . ?
S5 C42 1.714(5) . ?
S5 C54 1.742(5) . ?
S6 C55 1.726(5) . ?
S6 C62 1.742(5) . ?
Si1 C46 1.880(5) . ?
Si1 C75B 1.784(11) . ?
Si1 C76B 1.760(11) . ?
Si1 C78B 1.935(12) . ?
Si1 C75A 1.859(10) . ?
Si1 C76A 1.944(10) . ?
Si1 C78A 1.824(10) . ?
Si2 C54 1.869(5) . ?
Si2 C68B 1.807(10) . ?
Si2 C70B 1.791(10) . ?
Si2 C73B 1.873(9) . ?
Si2 C70A 1.929(14) . ?
Si2 C73A 1.889(13) . ?
Si2 C68A 1.952(15) . ?
Si3 C58 1.860(5) . ?
Si3 C67 1.843(6) . ?
Si3 C69 1.851(7) . ?
Si3 C71 1.848(8) . ?
Cl1 C65 1.739(7) . ?
Si4 C62 1.869(6) . ?
Si4 C72B 2.031(17) . ?
Si4 C74B 1.911(16) . ?
Si4 C77B 1.925(15) . ?
Si4 C74A 1.773(13) . ?
Si4 C72A 1.715(14) . ?
Si4 C77A 1.833(12) . ?
Cl2 C65 1.745(7) . ?
Cl3 C66 1.734(8) . ?
Cl4 C65 1.746(7) . ?
Cl5 C66 1.746(7) . ?
Cl6 C66 1.731(7) . ?
C1 C6 1.438(6) . ?
C1 C23 1.379(6) . ?
C1 C31 1.467(6) . ?
C2 C6 1.413(6) . ?
C2 C8 1.456(6) . ?
C2 C22 1.454(6) . ?
C3 C18 1.434(6) . ?
C3 C19 1.420(6) . ?
C3 C28 1.465(6) . ?
C4 C11 1.435(6) . ?
C4 C13 1.434(6) . ?
C4 C28 1.410(6) . ?
C5 C15 1.437(6) . ?
C5 C22 1.416(6) . ?
C5 C24 1.453(6) . ?
C6 C16 1.438(6) . ?
C7 C20 1.412(6) . ?
C7 C25 1.419(6) . ?
C7 C26 1.418(6) . ?
C8 C10 1.446(6) . ?
C8 C17 1.408(6) . ?
C9 C14 1.425(6) . ?
C9 C24 1.417(6) . ?
C9 C37 1.408(6) . ?
C10 C29 1.422(6) . ?
C10 C38 1.419(6) . ?
C11 C33 1.383(6) . ?
C11 C40 1.426(6) . ?
C12 C14 1.344(6) . ?
C12 C22 1.436(6) . ?
C13 C27 1.459(6) . ?
C13 C35 1.392(6) . ?
C15 C16 1.377(6) . ?
C16 C30 1.437(6) . ?
C17 C23 1.424(6) . ?
C17 C34 1.434(6) . ?
C18 C25 1.346(6) . ?
C19 C20 1.457(6) . ?
C19 C33 1.445(6) . ?
C20 C49 1.404(6) . ?
C21 C28 1.449(6) . ?
C21 C32 1.413(6) . ?
C21 C36 1.449(6) . ?
C24 C48 1.417(6) . ?
C26 C47 1.365(7) . ?
C27 C44 1.441(6) . ?
C27 C55 1.376(6) . ?
C29 C41 1.426(6) . ?
C29 C61 1.416(6) . ?
C30 C46 1.370(6) . ?
C31 C42 1.398(6) . ?
C31 C45 1.421(6) . ?
C32 C35 1.419(6) . ?
C32 C60 1.426(6) . ?
C34 C41 1.345(6) . ?
C36 C39 1.418(6) . ?
C36 C43 1.419(6) . ?
C37 C50 1.365(6) . ?
C38 C59 1.369(6) . ?
C39 C52 1.375(6) . ?
C40 C58 1.369(6) . ?
C43 C57 1.430(7) . ?
C43 C64 1.409(7) . ?
C44 C62 1.377(7) . ?
C45 C54 1.365(6) . ?
C47 C53 1.384(7) . ?
C48 C51 1.361(6) . ?
C49 C53 1.373(7) . ?
C50 C51 1.397(7) . ?
C52 C63 1.395(7) . ?
C56 C59 1.399(7) . ?
C56 C61 1.368(7) . ?
C57 C60 1.349(7) . ?
C63 C64 1.371(7) . ?

loop_
_geom_angle_atom_site_label_1
_geom_angle_atom_site_label_2
_geom_angle_atom_site_label_3
_geom_angle
_geom_angle_site_symmetry_1
_geom_angle_site_symmetry_3
_geom_angle_publ_flag
C46 S1 C15 93.2(2) . . ?
C42 S2 C23 89.3(2) . . ?
C58 S3 C33 93.3(2) . . ?
C55 S4 C35 89.6(2) . . ?
C42 S5 C54 91.4(2) . . ?
C55 S6 C62 91.6(2) . . ?
C46 Si1 C78B 106.5(4) . . ?
C46 Si1 C76A 107.4(3) . . ?
C75B Si1 C46 110.0(4) . . ?
C75B Si1 C78B 79.2(6) . . ?
C76B Si1 C46 110.0(4) . . ?
C76B Si1 C75B 135.7(6) . . ?
C76B Si1 C78B 106.7(6) . . ?
C75A Si1 C46 108.5(4) . . ?
C75A Si1 C76A 89.1(5) . . ?
C78A Si1 C46 108.9(3) . . ?
C78A Si1 C75A 132.4(5) . . ?
C78A Si1 C76A 106.4(5) . . ?
C54 Si2 C73B 108.0(3) . . ?
C54 Si2 C70A 109.9(4) . . ?
C54 Si2 C73A 108.7(5) . . ?
C54 Si2 C68A 105.8(5) . . ?
C68B Si2 C54 113.0(4) . . ?
C68B Si2 C73B 94.4(5) . . ?
C70B Si2 C54 108.0(3) . . ?
C70B Si2 C68B 120.1(5) . . ?
C70B Si2 C73B 112.3(4) . . ?
C70A Si2 C68A 88.7(7) . . ?
C73A Si2 C70A 106.0(6) . . ?
C73A Si2 C68A 134.6(7) . . ?
C67 Si3 C58 106.8(3) . . ?
C67 Si3 C69 110.8(4) . . ?
C67 Si3 C71 112.2(4) . . ?
C69 Si3 C58 108.9(3) . . ?
C71 Si3 C58 109.0(3) . . ?
C71 Si3 C69 109.0(4) . . ?
C62 Si4 C72B 102.3(5) . . ?
C62 Si4 C74B 107.6(5) . . ?
C62 Si4 C77B 107.2(5) . . ?
C74B Si4 C72B 100.6(8) . . ?
C74B Si4 C77B 134.6(8) . . ?
C77B Si4 C72B 99.4(7) . . ?
C74A Si4 C62 112.6(5) . . ?
C74A Si4 C77A 87.3(8) . . ?
C72A Si4 C62 115.9(5) . . ?
C72A Si4 C74A 113.5(7) . . ?
C72A Si4 C77A 114.9(6) . . ?
C77A Si4 C62 109.3(4) . . ?
C6 C1 C31 129.2(4) . . ?
C23 C1 C6 118.2(4) . . ?
C23 C1 C31 111.7(4) . . ?
C6 C2 C8 119.4(4) . . ?
C6 C2 C22 117.1(4) . . ?
C22 C2 C8 123.2(4) . . ?
C18 C3 C28 119.9(4) . . ?
C19 C3 C18 117.7(4) . . ?
C19 C3 C28 121.7(4) . . ?
C13 C4 C11 123.4(4) . . ?
C28 C4 C11 117.7(4) . . ?
C28 C4 C13 119.0(4) . . ?
C15 C5 C24 125.4(4) . . ?
C22 C5 C15 115.2(4) . . ?
C22 C5 C24 119.3(4) . . ?
C1 C6 C16 125.6(4) . . ?
C2 C6 C1 118.4(4) . . ?
C2 C6 C16 116.0(4) . . ?
C20 C7 C25 119.5(4) . . ?
C20 C7 C26 119.7(4) . . ?
C26 C7 C25 120.7(4) . . ?
C10 C8 C2 124.3(4) . . ?
C17 C8 C2 117.9(4) . . ?
C17 C8 C10 117.6(4) . . ?
C24 C9 C14 118.9(4) . . ?
C37 C9 C14 120.6(4) . . ?
C37 C9 C24 120.4(4) . . ?
C29 C10 C8 119.3(4) . . ?
C38 C10 C8 123.2(4) . . ?
C38 C10 C29 117.2(4) . . ?
C33 C11 C4 120.1(4) . . ?
C33 C11 C40 112.8(4) . . ?
C40 C11 C4 125.9(4) . . ?
C14 C12 C22 121.8(4) . . ?
C4 C13 C27 130.8(4) . . ?
C35 C13 C4 118.1(4) . . ?
C35 C13 C27 110.4(4) . . ?
C12 C14 C9 121.5(4) . . ?
C5 C15 S1 128.3(3) . . ?
C16 C15 S1 110.1(3) . . ?
C16 C15 C5 121.6(4) . . ?
C15 C16 C6 121.5(4) . . ?
C15 C16 C30 112.8(4) . . ?
C30 C16 C6 125.0(4) . . ?
C8 C17 C23 118.6(4) . . ?
C8 C17 C34 120.6(4) . . ?
C23 C17 C34 120.8(4) . . ?
C25 C18 C3 122.3(4) . . ?
C3 C19 C20 120.0(4) . . ?
C3 C19 C33 115.3(4) . . ?
C33 C19 C20 124.6(4) . . ?
C7 C20 C19 118.9(4) . . ?
C49 C20 C7 117.2(4) . . ?
C49 C20 C19 123.9(4) . . ?
C28 C21 C36 124.2(4) . . ?
C32 C21 C28 118.4(4) . . ?
C32 C21 C36 117.2(4) . . ?
C5 C22 C2 122.1(4) . . ?
C5 C22 C12 118.4(4) . . ?
C12 C22 C2 118.9(4) . . ?
C1 C23 S2 113.9(3) . . ?
C1 C23 C17 123.4(4) . . ?
C17 C23 S2 122.7(3) . . ?
C9 C24 C5 119.5(4) . . ?
C9 C24 C48 116.7(4) . . ?
C48 C24 C5 123.8(4) . . ?
C18 C25 C7 121.3(4) . . ?
C47 C26 C7 120.5(5) . . ?
C44 C27 C13 137.0(4) . . ?
C55 C27 C13 111.2(4) . . ?
C55 C27 C44 111.3(4) . . ?
C4 C28 C3 116.8(4) . . ?
C4 C28 C21 118.9(4) . . ?
C21 C28 C3 124.1(4) . . ?
C10 C29 C41 119.4(4) . . ?
C61 C29 C10 119.4(4) . . ?
C61 C29 C41 121.0(4) . . ?
C46 C30 C16 114.0(4) . . ?
C42 C31 C1 109.2(4) . . ?
C42 C31 C45 110.1(4) . . ?
C45 C31 C1 140.4(4) . . ?
C21 C32 C35 118.4(4) . . ?
C21 C32 C60 120.7(4) . . ?
C35 C32 C60 120.8(4) . . ?
C11 C33 S3 109.8(3) . . ?
C11 C33 C19 121.8(4) . . ?
C19 C33 S3 128.3(3) . . ?
C41 C34 C17 120.4(4) . . ?
C13 C35 S4 113.5(4) . . ?
C13 C35 C32 122.7(4) . . ?
C32 C35 S4 123.8(3) . . ?
C39 C36 C21 123.2(4) . . ?
C39 C36 C43 117.1(4) . . ?
C43 C36 C21 119.5(4) . . ?
C50 C37 C9 121.0(5) . . ?
C59 C38 C10 121.7(4) . . ?
C52 C39 C36 121.9(4) . . ?
C58 C40 C11 114.6(4) . . ?
C34 C41 C29 121.1(4) . . ?
S5 C42 S2 131.2(3) . . ?
C31 C42 S2 115.7(4) . . ?
C31 C42 S5 113.0(4) . . ?
C36 C43 C57 119.4(4) . . ?
C64 C43 C36 119.7(4) . . ?
C64 C43 C57 120.8(4) . . ?
C62 C44 C27 113.3(4) . . ?
C54 C45 C31 114.8(4) . . ?
S1 C46 Si1 120.4(3) . . ?
C30 C46 S1 109.9(4) . . ?
C30 C46 Si1 129.6(4) . . ?
C26 C47 C53 120.4(5) . . ?
C51 C48 C24 121.6(5) . . ?
C53 C49 C20 122.2(5) . . ?
C37 C50 C51 119.1(4) . . ?
C48 C51 C50 121.2(4) . . ?
C39 C52 C63 119.8(5) . . ?
C49 C53 C47 119.9(5) . . ?
S5 C54 Si2 121.6(3) . . ?
C45 C54 S5 110.8(4) . . ?
C45 C54 Si2 127.6(4) . . ?
S4 C55 S6 132.0(3) . . ?
C27 C55 S4 115.2(4) . . ?
C27 C55 S6 112.7(4) . . ?
C61 C56 C59 119.6(5) . . ?
C60 C57 C43 120.7(4) . . ?
S3 C58 Si3 121.9(3) . . ?
C40 C58 S3 109.5(4) . . ?
C40 C58 Si3 128.6(4) . . ?
C38 C59 C56 120.5(4) . . ?
C57 C60 C32 120.8(5) . . ?
C56 C61 C29 121.1(5) . . ?
S6 C62 Si4 119.7(3) . . ?
C44 C62 S6 111.0(4) . . ?
C44 C62 Si4 129.3(4) . . ?
C64 C63 C52 120.1(5) . . ?
C63 C64 C43 120.9(5) . . ?
Cl1 C65 Cl2 110.0(4) . . ?
Cl1 C65 Cl4 111.4(4) . . ?
Cl2 C65 Cl4 110.1(4) . . ?
Cl3 C66 Cl5 111.6(4) . . ?
Cl6 C66 Cl3 110.4(4) . . ?
Cl6 C66 Cl5 111.8(4) . . ?

_smtbx_masks_special_details     ?
loop_
_smtbx_masks_void_nr
_smtbx_masks_void_average_x
_smtbx_masks_void_average_y
_smtbx_masks_void_average_z
_smtbx_masks_void_volume
_smtbx_masks_void_count_electrons
_smtbx_masks_void_content
1 0.000 0.000 0.500 234.1 40.2 ?
2 0.000 0.500 0.000 234.1 40.2 ?
3 0.050 0.112 0.845 10.1 0.0 ?
4 0.050 0.388 0.345 10.1 0.0 ?
5 0.500 0.500 0.500 170.6 43.0 ?
6 0.500 1.000 0.000 170.6 43.0 ?
7 0.500 0.000 0.500 11.3 0.0 ?
8 0.500 0.500 0.000 11.3 0.0 ?
9 0.950 0.612 0.655 10.1 0.0 ?
10 0.950 0.888 0.155 10.1 0.0 ?

_shelx_res_file                  
; 
TITL b_a.res in P2(1)/c 
    b.res 
    created by SHELXL-2018/3 at 16:30:56 on 21-Dec-2023 
REM Old TITL b in P2(1)/c 
REM SHELXT solution in P2(1)/c: R1 0.249, Rweak 0.024, Alpha 0.055 
REM <I/s> 0.384 for 583 systematic absences, Orientation as input 
REM Formula found by SHELXT: C83 Si4 S10 
CELL 0.71073 37.2215 16.0807 13.1675 90 81.889 90 
ZERR 4 0.0017 0.0007 0.0005 0 0.002 0 
LATT 1 
SYMM -X,0.5+Y,0.5-Z 
SFAC C H Cl S Si 
UNIT 312 264 24 24 16 
DELU 0.001 0.001 Si1 C75A C76A C78A C75B C76B C78B 
DELU 0.001 0.001 Si4 C72A C74A C77A C72B C74B C77B 
DELU 0.001 0.001 Si2 C68A C70A C73A C68B C70B C73B 
SIMU 0.001 0.002 2 Si1 C75A C76A C78A C75B C76B C78B 
SIMU 0.001 0.002 2 Si4 C72A C74A C77A C72B C74B C77B 
SIMU 0.001 0.002 2 Si2 C68A C70A C73A C68B C70B C73B 
  
L.S. 20 0 0 
PLAN  20 
TEMP -123.15 
list 4 
ABIN 
fmap 2 53 
acta 
REM <olex2.extras> 
REM <HklSrc "%.\\b.hkl"> 
REM </olex2.extras> 
  
WGHT    0.103000    0.685000 
FVAR       0.21517   0.54148   0.54123   0.40364 
S1    4    0.361475    0.680162    0.087401    11.00000    0.02668    0.03039 = 
         0.03308    0.00103   -0.00849   -0.00327 
S2    4    0.279527    0.326874   -0.205379    11.00000    0.03734    0.02818 = 
         0.02841   -0.00606   -0.00387   -0.00021 
S3    4    0.159165    0.291550    0.439014    11.00000    0.03316    0.03096 = 
         0.03130    0.00043   -0.00802   -0.00696 
S4    4    0.195088    0.679991    0.752415    11.00000    0.04513    0.02933 = 
         0.02936   -0.00512   -0.00680    0.00465 
S5    4    0.359438    0.262693   -0.224979    11.00000    0.04313    0.03305 = 
         0.03959   -0.00762   -0.00296    0.00942 
S6    4    0.111176    0.698955    0.751739    11.00000    0.04467    0.04459 = 
         0.03734   -0.00240    0.00067    0.01551 
SI1   5    0.427438    0.687972   -0.089254    11.00000    0.02882    0.04217 = 
         0.05107    0.00899   -0.00279   -0.00587 
SI2   5    0.437445    0.292245   -0.164728    11.00000    0.03519    0.04647 = 
         0.05041    0.00178   -0.00044    0.01224 
SI3   5    0.090146    0.258224    0.601303    11.00000    0.03853    0.05661 = 
         0.03827    0.00482   -0.00473   -0.01758 
CL1   3    0.385988    0.498585    0.336721    11.00000    0.06255    0.10383 = 
         0.06965    0.00892   -0.00428   -0.00457 
SI4   5    0.043237    0.637988    0.658103    11.00000    0.03151    0.07345 = 
         0.09288   -0.00917    0.00018    0.01027 
CL2   3    0.391733    0.432089    0.134110    11.00000    0.06359    0.14551 = 
         0.06473    0.00721   -0.00463   -0.01540 
CL3   3    0.124657    0.621032    0.387818    11.00000    0.08295    0.19462 = 
         0.05831    0.01453   -0.01114    0.04805 
CL4   3    0.453030    0.512992    0.199235    11.00000    0.04924    0.11512 = 
         0.17095   -0.01217    0.01358   -0.02403 
CL5   3    0.071709    0.566486    0.262770    11.00000    0.06203    0.18837 = 
         0.15292    0.05758   -0.03563    0.00320 
CL6   3    0.135453    0.468426    0.278372    11.00000    0.11146    0.07153 = 
         0.34352    0.04151   -0.10715   -0.00763 
C1    1    0.302642    0.450056   -0.100287    11.00000    0.03074    0.01964 = 
         0.02260    0.00181   -0.00139    0.00410 
C2    1    0.263461    0.539569    0.018388    11.00000    0.02233    0.02215 = 
         0.02369    0.00213   -0.00299   -0.00194 
C3    1    0.249279    0.436096    0.434511    11.00000    0.02527    0.02058 = 
         0.02399    0.00085   -0.00802    0.00065 
C4    1    0.201583    0.480196    0.571292    11.00000    0.03015    0.02524 = 
         0.01863    0.00028   -0.00711    0.00168 
C5    1    0.290251    0.616763    0.155587    11.00000    0.02722    0.01961 = 
         0.02480    0.00534   -0.00640    0.00327 
C6    1    0.298671    0.518785   -0.029717    11.00000    0.03127    0.02200 = 
         0.02122    0.00241   -0.00668    0.00239 
C7    1    0.269350    0.374357    0.231639    11.00000    0.03196    0.02183 = 
         0.02326    0.00496    0.00103    0.00353 
C8    1    0.232125    0.515910   -0.030023    11.00000    0.02442    0.02509 = 
         0.02411    0.00472   -0.00524   -0.00309 
C9    1    0.251952    0.642270    0.322531    11.00000    0.02846    0.02396 = 
         0.02314    0.00084   -0.00816    0.00567 
C10   1    0.197789    0.559408   -0.015604    11.00000    0.02543    0.02882 = 
         0.02224    0.00272   -0.00243    0.00031 
C11   1    0.178285    0.418252    0.537032    11.00000    0.02709    0.02822 = 
         0.02453    0.00267   -0.00939   -0.00177 
C12   1    0.227906    0.564465    0.190370    11.00000    0.02355    0.02283 = 
         0.03114    0.00140   -0.00582   -0.00286 
AFIX  43 
H12   2    0.208736    0.532826    0.169131    11.00000   -1.20000 
AFIX   0 
  
C13   1    0.188677    0.546508    0.639711    11.00000    0.03300    0.02422 = 
         0.02340    0.00171   -0.00331   -0.00184 
C14   1    0.223797    0.595958    0.285813    11.00000    0.02389    0.03132 = 
         0.02522    0.00006   -0.00241    0.00245 
AFIX  43 
H14   2    0.201614    0.587145    0.329812    11.00000   -1.20000 
AFIX   0 
C15   1    0.323280    0.618122    0.084385    11.00000    0.02258    0.02130 = 
         0.02345    0.00321   -0.00790   -0.00128 
C16   1    0.327820    0.568755   -0.001899    11.00000    0.02429    0.02052 = 
         0.03276    0.00381   -0.00868    0.00056 
C17   1    0.236467    0.450854   -0.102337    11.00000    0.03027    0.02667 = 
         0.02219    0.00389   -0.00536   -0.00360 
  
C18   1    0.282858    0.458205    0.373215    11.00000    0.02486    0.02410 = 
         0.03137    0.00437   -0.00685    0.00075 
AFIX  43 
H18   2    0.298706    0.495768    0.400568    11.00000   -1.20000 
AFIX   0 
C19   1    0.224447    0.386914    0.387960    11.00000    0.02691    0.02233 = 
         0.02185    0.00537   -0.00597    0.00126 
C20   1    0.234469    0.356041    0.283809    11.00000    0.03760    0.01903 = 
         0.02346    0.00342   -0.00907    0.00236 
C21   1    0.264504    0.513221    0.594355    11.00000    0.02607    0.02739 = 
         0.02353    0.00348   -0.00638   -0.00543 
  
C22   1    0.260465    0.577300    0.119585    11.00000    0.02458    0.02356 = 
         0.02137    0.00267   -0.00479   -0.00079 
C23   1    0.271760    0.416877   -0.131025    11.00000    0.03904    0.02209 = 
         0.01840   -0.00080   -0.00140   -0.00268 
C24   1    0.285963    0.649363    0.259530    11.00000    0.03816    0.01912 = 
         0.02252    0.00372   -0.01025    0.00253 
C25   1    0.292696    0.427574    0.278267    11.00000    0.03186    0.02271 = 
         0.02994    0.00342   -0.00382    0.00295 
AFIX  43 
H25   2    0.315722    0.441846    0.241714    11.00000   -1.20000 
AFIX   0 
C26   1    0.280197    0.341890    0.131940    11.00000    0.04705    0.02749 = 
         0.02713    0.00496   -0.00434    0.00369 
AFIX  43 
H26   2    0.304013    0.352327    0.097933    11.00000   -1.20000 
AFIX   0 
C27   1    0.152446    0.581748    0.665850    11.00000    0.03515    0.03168 = 
         0.02820    0.00698   -0.00306    0.00105 
C28   1    0.238999    0.475021    0.534979    11.00000    0.02661    0.01858 = 
         0.02800    0.00180   -0.00527   -0.00078 
  
C29   1    0.167639    0.524447   -0.055757    11.00000    0.03178    0.03362 = 
         0.02636   -0.00039   -0.00883   -0.00148 
C30   1    0.361833    0.583099   -0.065934    11.00000    0.02717    0.02490 = 
         0.03402    0.00087   -0.00302    0.00270 
AFIX  43 
H30   2    0.368915    0.554315   -0.128565    11.00000   -1.20000 
AFIX   0 
C31   1    0.334721    0.398837   -0.134079    11.00000    0.03331    0.02057 = 
         0.03079   -0.00319   -0.00457   -0.00002 
  
C32   1    0.251821    0.576566    0.664825    11.00000    0.03567    0.02653 = 
         0.02464    0.00217   -0.00960    0.00186 
C33   1    0.190067    0.371233    0.450833    11.00000    0.03069    0.02505 = 
         0.02069    0.00101   -0.00859    0.00074 
C34   1    0.205798    0.418260   -0.144055    11.00000    0.03789    0.02643 = 
         0.02948   -0.00746   -0.00840   -0.00292 
AFIX  43 
H34   2    0.208945    0.373123   -0.191017    11.00000   -1.20000 
AFIX   0 
  
C35   1    0.214200    0.595423    0.679660    11.00000    0.03707    0.02143 = 
         0.02417   -0.00233   -0.00688    0.00312 
C36   1    0.301733    0.486189    0.592639    11.00000    0.02910    0.03079 = 
         0.02623    0.00529   -0.00942   -0.00277 
C37   1    0.247039    0.675004    0.422693    11.00000    0.03818    0.02606 = 
         0.02376    0.00056   -0.00450    0.00133 
AFIX  43 
H37   2    0.224015    0.670394    0.463848    11.00000   -1.20000 
AFIX   0 
C38   1    0.193310    0.640243    0.027512    11.00000    0.03565    0.02984 = 
         0.02257   -0.00379   -0.01176    0.00329 
AFIX  43 
H38   2    0.213538    0.667120    0.049831    11.00000   -1.20000 
AFIX   0 
  
C39   1    0.314851    0.408575    0.551852    11.00000    0.03286    0.03100 = 
         0.02935    0.00448   -0.01181   -0.00013 
AFIX  43 
H39   2    0.298622    0.371998    0.524458    11.00000   -1.20000 
AFIX   0 
C40   1    0.145679    0.387014    0.594071    11.00000    0.03430    0.03682 = 
         0.02865   -0.00233   -0.00902   -0.00088 
AFIX  43 
H40   2    0.134654    0.411599    0.656363    11.00000   -1.20000 
AFIX   0 
  
C41   1    0.172613    0.451188   -0.117118    11.00000    0.02938    0.03312 = 
         0.03190    0.00408   -0.00785   -0.01110 
AFIX  43 
H41   2    0.152156    0.425221   -0.139328    11.00000   -1.20000 
AFIX   0 
C42   1    0.324543    0.331088   -0.190084    11.00000    0.03888    0.02538 = 
         0.03147    0.00207   -0.00251   -0.00005 
  
C43   1    0.325975    0.535519    0.641131    11.00000    0.03210    0.03740 = 
         0.02716    0.00631   -0.00962   -0.00509 
C44   1    0.116959    0.568357    0.636992    11.00000    0.03283    0.03807 = 
         0.03033    0.00013   -0.00336    0.00340 
AFIX  43 
H44   2    0.111487    0.523820    0.594314    11.00000   -1.20000 
AFIX   0 
  
C45   1    0.371739    0.391481   -0.120107    11.00000    0.02976    0.03367 = 
         0.02959    0.00087   -0.00342    0.00176 
AFIX  43 
H45   2    0.383568    0.431243   -0.082975    11.00000   -1.20000 
AFIX   0 
C46   1    0.383131    0.641992   -0.028587    11.00000    0.02980    0.02719 = 
         0.03727    0.00773   -0.00250    0.00122 
  
C47   1    0.256674    0.295745    0.084450    11.00000    0.05946    0.03044 = 
         0.02560    0.00208   -0.00219    0.00192 
AFIX  43 
H47   2    0.264165    0.274579    0.017450    11.00000   -1.20000 
AFIX   0 
  
C48   1    0.314367    0.687116    0.304168    11.00000    0.03210    0.02828 = 
         0.02572   -0.00059   -0.00342   -0.00263 
AFIX  43 
H48   2    0.337796    0.691278    0.265151    11.00000   -1.20000 
AFIX   0 
  
C49   1    0.211087    0.310350    0.230051    11.00000    0.03631    0.03200 = 
         0.02836   -0.00107   -0.01034   -0.00129 
AFIX  43 
H49   2    0.186921    0.300377    0.261674    11.00000   -1.20000 
AFIX   0 
  
C50   1    0.274882    0.713280    0.461548    11.00000    0.05423    0.03005 = 
         0.02044   -0.00067   -0.00611    0.00127 
AFIX  43 
H50   2    0.271161    0.736676    0.528457    11.00000   -1.20000 
AFIX   0 
C51   1    0.308919    0.717558    0.401534    11.00000    0.04788    0.03133 = 
         0.03335   -0.00150   -0.01668   -0.00772 
AFIX  43 
H51   2    0.328618    0.742170    0.429213    11.00000   -1.20000 
AFIX   0 
  
C52   1    0.350379    0.384699    0.550787    11.00000    0.03592    0.04122 = 
         0.03024    0.00176   -0.00336    0.00901 
AFIX  43 
H52   2    0.358434    0.332386    0.522761    11.00000   -1.20000 
AFIX   0 
C53   1    0.221978    0.279609    0.133325    11.00000    0.05118    0.03036 = 
         0.03250   -0.00019   -0.01552   -0.00489 
AFIX  43 
H53   2    0.205727    0.247328    0.100022    11.00000   -1.20000 
AFIX   0 
  
C54   1    0.388985    0.322817   -0.164203    11.00000    0.03555    0.03511 = 
         0.03268    0.00329   -0.00025    0.00568 
C55   1    0.153129    0.651944    0.725281    11.00000    0.03954    0.03438 = 
         0.02530    0.00276   -0.00358    0.00839 
C56   1    0.130193    0.642154    0.006760    11.00000    0.03183    0.04520 = 
         0.03840   -0.00174   -0.00909    0.01306 
AFIX  43 
H56   2    0.107188    0.668755    0.018232    11.00000   -1.20000 
AFIX   0 
  
C57   1    0.312370    0.606101    0.700475    11.00000    0.03927    0.03401 = 
         0.03754   -0.00020   -0.01699   -0.00621 
AFIX  43 
H57   2    0.328732    0.641285    0.729477    11.00000   -1.20000 
AFIX   0 
C58   1    0.131533    0.318746    0.551868    11.00000    0.03105    0.03756 = 
         0.03316    0.00366   -0.00453   -0.00504 
  
C59   1    0.160586    0.680517    0.037783    11.00000    0.04108    0.03834 = 
         0.02523   -0.00515   -0.00665    0.01137 
AFIX  43 
H59   2    0.158503    0.734903    0.066179    11.00000   -1.20000 
AFIX   0 
  
C60   1    0.276549    0.623258    0.715713    11.00000    0.04483    0.03420 = 
         0.02424   -0.00100   -0.01029   -0.00538 
AFIX  43 
H60   2    0.267675    0.666995    0.760912    11.00000   -1.20000 
AFIX   0 
  
C61   1    0.133789    0.566129   -0.040183    11.00000    0.02831    0.04444 = 
         0.04021    0.00490   -0.00939    0.00133 
AFIX  43 
H61   2    0.113235    0.540864   -0.062717    11.00000   -1.20000 
AFIX   0 
  
C62   1    0.091778    0.626505    0.677405    11.00000    0.04334    0.04719 = 
         0.03874    0.00053   -0.00208    0.00721 
C63   1    0.374562    0.437537    0.590994    11.00000    0.02927    0.05835 = 
         0.03572    0.00398   -0.00791    0.00504 
AFIX  43 
H63   2    0.399375    0.422344    0.587359    11.00000   -1.20000 
AFIX   0 
C64   1    0.362589    0.511356    0.635750    11.00000    0.03977    0.04615 = 
         0.03915    0.00362   -0.01105   -0.00941 
AFIX  43 
H64   2    0.379204    0.546684    0.663502    11.00000   -1.20000 
AFIX   0 
  
C65   1    0.405748    0.511426    0.209945    11.00000    0.05265    0.05876 = 
         0.09697    0.03821   -0.01009    0.00591 
AFIX  13 
H65   2    0.397444    0.565761    0.184544    11.00000   -1.20000 
AFIX   0 
  
C66   1    0.117561    0.567785    0.277911    11.00000    0.05802    0.10116 = 
         0.08352    0.04232   -0.01150    0.01430 
AFIX  13 
H66   2    0.130970    0.598030    0.217836    11.00000   -1.20000 
AFIX   0 
  
C67   1    0.083683    0.268534    0.742067    11.00000    0.06687    0.15917 = 
         0.03749    0.00374   -0.00396   -0.05086 
AFIX 137 
H67A  2    0.104497    0.244122    0.769228    11.00000   -1.50000 
H67B  2    0.061459    0.239442    0.771151    11.00000   -1.50000 
H67C  2    0.081656    0.327523    0.760691    11.00000   -1.50000 
AFIX   0 
  
PART 2 
C68B  1    0.442496    0.194283   -0.101015   -41.00000    0.03624    0.04712 = 
         0.05231    0.00245   -0.00127    0.01163 
AFIX 137 
H68A  2    0.426464    0.193348   -0.035251   -41.00000   -1.50000 
H68B  2    0.467730    0.187762   -0.088965   -41.00000   -1.50000 
H68C  2    0.436035    0.148610   -0.144276   -41.00000   -1.50000 
AFIX   0 
  
PART 0 
C69   1    0.050973    0.302089    0.547119    11.00000    0.03863    0.14191 = 
         0.11623    0.04762   -0.02837   -0.02644 
AFIX 137 
H69A  2    0.046011    0.358450    0.573770    11.00000   -1.50000 
H69B  2    0.029597    0.266986    0.566731    11.00000   -1.50000 
H69C  2    0.056572    0.304055    0.472168    11.00000   -1.50000 
AFIX   0 
  
PART 2 
C70B  1    0.461858    0.382030   -0.131945   -41.00000    0.03629    0.04805 = 
         0.05174    0.00292   -0.00070    0.01004 
AFIX 137 
H70A  2    0.461077    0.425061   -0.184290   -41.00000   -1.50000 
H70B  2    0.487148    0.366807   -0.128456   -41.00000   -1.50000 
H70C  2    0.450706    0.403352   -0.065150   -41.00000   -1.50000 
AFIX   0 
  
PART 0 
C71   1    0.096675    0.148856    0.559534    11.00000    0.09685    0.06900 = 
         0.16277   -0.00751    0.04293   -0.04948 
AFIX 137 
H71A  2    0.100850    0.146448    0.484425    11.00000   -1.50000 
H71B  2    0.074947    0.116602    0.585243    11.00000   -1.50000 
H71C  2    0.117688    0.125536    0.586791    11.00000   -1.50000 
AFIX   0 
PART 2 
C72B  1    0.033479    0.528814    0.589450   -31.00000    0.03569    0.07471 = 
         0.09909   -0.01257    0.00046    0.01045 
AFIX 137 
H72A  2    0.055094    0.512264    0.542464   -31.00000   -1.50000 
H72B  2    0.012995    0.535739    0.550912   -31.00000   -1.50000 
H72C  2    0.027639    0.485751    0.641843   -31.00000   -1.50000 
AFIX   0 
  
C73B  1    0.455076    0.251470   -0.295542   -41.00000    0.03849    0.04858 = 
         0.05171    0.00140    0.00163    0.01231 
AFIX 137 
H73A  2    0.445152    0.195824   -0.303826   -41.00000   -1.50000 
H73B  2    0.481623    0.248480   -0.303559   -41.00000   -1.50000 
H73C  2    0.447676    0.288773   -0.347682   -41.00000   -1.50000 
AFIX   0 
  
C74B  1    0.041589    0.713825    0.547100   -31.00000    0.03240    0.07602 = 
         0.09433   -0.00776   -0.00141    0.01083 
AFIX 137 
H74A  2    0.051932    0.767334    0.563733   -31.00000   -1.50000 
H74B  2    0.016338    0.721837    0.535959   -31.00000   -1.50000 
H74C  2    0.055650    0.691190    0.484690   -31.00000   -1.50000 
AFIX   0 
  
C75B  1    0.420702    0.748362   -0.198611   -21.00000    0.03290    0.04542 = 
         0.05244    0.01061   -0.00196   -0.00593 
AFIX 137 
H75A  2    0.414638    0.711490   -0.252969   -21.00000   -1.50000 
H75B  2    0.442976    0.779037   -0.223316   -21.00000   -1.50000 
H75C  2    0.400791    0.787739   -0.179634   -21.00000   -1.50000 
AFIX   0 
C76B  1    0.458665    0.688259   -0.000614   -21.00000    0.03067    0.04871 = 
         0.05494    0.00980   -0.00462   -0.00777 
AFIX 137 
H76A  2    0.446107    0.702934    0.067504   -21.00000   -1.50000 
H76B  2    0.477784    0.729123   -0.021873   -21.00000   -1.50000 
H76C  2    0.469495    0.632881    0.001893   -21.00000   -1.50000 
AFIX   0 
  
C77B  1    0.014129    0.620971    0.789340   -31.00000    0.03496    0.07587 = 
         0.09495   -0.00905    0.00283    0.00952 
AFIX 137 
H77A  2    0.014113    0.561784    0.807082   -31.00000   -1.50000 
H77B  2   -0.010793    0.639253    0.785990   -31.00000   -1.50000 
H77C  2    0.024250    0.653215    0.841752   -31.00000   -1.50000 
AFIX   0 
  
C78B  1    0.446685    0.613589   -0.199122   -21.00000    0.03346    0.04499 = 
         0.05512    0.00654    0.00196   -0.00610 
AFIX 137 
H78A  2    0.446567    0.556519   -0.172970   -21.00000   -1.50000 
H78B  2    0.471609    0.629911   -0.225693   -21.00000   -1.50000 
H78C  2    0.431625    0.616666   -0.254344   -21.00000   -1.50000 
AFIX   0 
PART 0 
PART 1 
C75A  1    0.417866    0.786259   -0.154838    21.00000    0.03334    0.04466 = 
         0.05445    0.01100   -0.00137   -0.00573 
AFIX 137 
H75D  2    0.404193    0.773813   -0.211384    21.00000   -1.50000 
H75E  2    0.440801    0.813386   -0.181938    21.00000   -1.50000 
H75F  2    0.403561    0.823379   -0.105757    21.00000   -1.50000 
AFIX   0 
C76A  1    0.446587    0.753096    0.015341    21.00000    0.03176    0.04732 = 
         0.05438    0.00662   -0.00334   -0.00896 
AFIX 137 
H76D  2    0.434574    0.807450    0.021778    21.00000   -1.50000 
H76E  2    0.472763    0.760883   -0.004184    21.00000   -1.50000 
H76F  2    0.442078    0.723786    0.081161    21.00000   -1.50000 
AFIX   0 
C78A  1    0.459750    0.603994   -0.124225    21.00000    0.03302    0.04493 = 
         0.05766    0.00790    0.00269   -0.00435 
AFIX 137 
H78D  2    0.467491    0.580692   -0.062043    21.00000   -1.50000 
H78E  2    0.480922    0.625749   -0.169038    21.00000   -1.50000 
H78F  2    0.448200    0.560413   -0.160385    21.00000   -1.50000 
AFIX   0 
  
C74A  1    0.034535    0.733803    0.599618    31.00000    0.03245    0.07509 = 
         0.09442   -0.00820   -0.00207    0.01041 
AFIX 137 
H74D  2    0.034369    0.778835    0.649828    31.00000   -1.50000 
H74E  2    0.010893    0.731188    0.575115    31.00000   -1.50000 
H74F  2    0.053533    0.744356    0.541577    31.00000   -1.50000 
AFIX   0 
C72A  1    0.024368    0.553915    0.605352    31.00000    0.03452    0.07498 = 
         0.09764   -0.01147   -0.00019    0.00977 
AFIX 137 
H72D  2    0.036631    0.545007    0.535322    31.00000   -1.50000 
H72E  2   -0.001488    0.564338    0.603763    31.00000   -1.50000 
H72F  2    0.027178    0.504357    0.646828    31.00000   -1.50000 
AFIX   0 
C77A  1    0.016938    0.678176    0.776101    31.00000    0.03523    0.07580 = 
         0.09455   -0.00979    0.00267    0.01014 
AFIX 137 
H77D  2    0.025832    0.653138    0.835679    31.00000   -1.50000 
H77E  2   -0.008732    0.664145    0.777112    31.00000   -1.50000 
H77F  2    0.019655    0.738729    0.778590    31.00000   -1.50000 
AFIX   0 
  
C70A  1    0.460602    0.368202   -0.080959    41.00000    0.03581    0.04775 = 
         0.05194    0.00208   -0.00094    0.01067 
AFIX 137 
H70D  2    0.453562    0.425339   -0.094947    41.00000   -1.50000 
H70E  2    0.487008    0.362533   -0.097005    41.00000   -1.50000 
H70F  2    0.453003    0.355330   -0.008359    41.00000   -1.50000 
AFIX   0 
C73A  1    0.462188    0.303847   -0.299429    41.00000    0.03813    0.04926 = 
         0.05146    0.00191    0.00151    0.01114 
AFIX 137 
H73D  2    0.446741    0.283579   -0.348565    41.00000   -1.50000 
H73E  2    0.484686    0.271388   -0.306487    41.00000   -1.50000 
H73F  2    0.467974    0.362595   -0.313120    41.00000   -1.50000 
AFIX   0 
C68A  1    0.437163    0.208775   -0.056973    41.00000    0.03597    0.04691 = 
         0.05110    0.00191   -0.00013    0.01177 
AFIX 137 
H68D  2    0.425812    0.232140    0.008512    41.00000   -1.50000 
H68E  2    0.462150    0.192267   -0.051350    41.00000   -1.50000 
H68F  2    0.423386    0.160014   -0.073985    41.00000   -1.50000 
AFIX   0 
HKLF 4 
  
  
  
  
REM  b_a.res in P2(1)/c 
REM wR2 = 0.2494, GooF = S = 1.028, Restrained GooF = 1.027 for all data 
REM R1 = 0.0850 for 9477 Fo > 4sig(Fo) and 0.1729 for all 19376 data 
REM 952 parameters refined using 192 restraints 
  
END 
  
WGHT      0.1029      0.6846 
  
REM Highest difference peak  0.568,  deepest hole -0.884,  1-sigma level  0.095 
Q1    1   0.1399  0.4642  0.2358  11.00000  0.05    0.57 
Q2    1   0.1221  0.5523  0.3767  11.00000  0.05    0.49 
Q3    1   0.1583  0.2973  0.3641  11.00000  0.05    0.48 
Q4    1   0.0629  0.5020  0.2773  11.00000  0.05    0.47 
Q5    1   0.4223  0.8038 -0.0924  11.00000  0.05    0.46 
Q6    1   0.3631  0.2597 -0.1537  11.00000  0.05    0.45 
Q7    1   0.4394  0.7836 -0.0175  11.00000  0.05    0.44 
Q8    1   0.3806  0.5169  0.2780  11.00000  0.05    0.43 
Q9    1   0.0370  0.6369  0.5618  11.00000  0.05    0.41 
Q10   1   0.1599  0.2932  0.5041  11.00000  0.05    0.41 
Q11   1   0.2794  0.3412 -0.2744  11.00000  0.05    0.40 
Q12   1   0.3601  0.6795  0.0212  11.00000  0.05    0.40 
Q13   1   0.4379  0.5402  0.1608  11.00000  0.05    0.40 
Q14   1   0.2027  0.6770  0.8174  11.00000  0.05    0.40 
Q15   1   0.4004  0.5386  0.3747  11.00000  0.05    0.39 
Q16   1   0.0228  0.7613  0.6970  11.00000  0.05    0.39 
Q17   1   0.1790  0.4190  0.4666  11.00000  0.05    0.39 
Q18   1   0.4593  0.6192 -0.0595  11.00000  0.05    0.37 
Q19   1   0.4591  0.4759  0.1779  11.00000  0.05    0.36 
Q20   1   0.4385  0.6405 -0.2340  11.00000  0.05    0.35 
;
_shelx_res_checksum              75702
_shelx_fab_file                  
; 
-48 0 2 -4.8402 0.0020 
-48 1 1 -1.2132 0.0239 
-48 1 2 3.5359 -0.0175 
-48 2 1 -0.1426 -0.0173 
-48 3 1 3.2436 0.0272 
-47 0 2 2.6744 0.0279 
-47 1 1 2.7001 -0.0197 
-47 1 2 1.3113 -0.0062 
-47 1 3 3.4969 0.0307 
-47 2 1 -1.2150 0.0020 
-47 2 2 -0.4648 -0.0191 
-47 2 3 -2.9016 -0.0084 
-47 3 1 2.2629 0.0311 
-47 3 2 -1.8434 0.0009 
-47 4 1 2.5710 -0.0276 
-47 4 2 -2.1050 -0.0204 
-47 5 1 0.2610 0.0039 
-46 0 4 0.6118 -0.0294 
-46 1 1 -0.8845 -0.0207 
-46 1 3 1.7177 -0.0035 
-46 1 4 -0.3248 0.0604 
-46 2 1 0.0410 -0.0272 
-46 2 3 0.9451 0.0143 
-46 2 4 -0.0995 -0.0334 
-46 3 2 -0.1385 -0.0012 
-46 3 3 2.9149 0.0228 
-46 4 1 0.5836 -0.0162 
-46 4 2 -0.8832 -0.0012 
-46 4 3 1.6483 -0.0105 
-46 5 1 -2.6564 -0.0112 
-46 5 2 -3.6475 0.0114 
-46 6 1 0.0954 -0.0252 
-46 6 2 -2.1432 0.0200 
-46 7 1 -1.5964 0.0064 
-45 0 2 3.1178 0.0684 
-45 0 4 -3.5833 -0.0002 
-45 1 1 1.4399 -0.0850 
-45 1 2 0.9287 0.0076 
-45 1 3 4.7355 0.0201 
-45 1 4 -1.1334 -0.0414 
-45 2 1 -0.7026 0.0024 
-45 2 2 1.3611 0.0173 
-45 2 3 -2.9013 -0.0103 
-45 2 4 -6.0477 -0.0062 
-45 3 1 1.3605 0.0045 
-45 3 2 -1.7605 0.0134 
-45 3 3 -0.3255 0.0146 
-45 3 4 -2.0405 -0.0050 
-45 4 1 3.9860 -0.0183 
-45 4 2 1.1735 0.0007 
-45 4 4 -6.0424 -0.0051 
-45 5 1 1.4389 0.0127 
-45 5 2 -0.2684 0.0145 
-45 5 3 -0.2736 -0.0095 
-45 6 1 4.6566 -0.0164 
-45 6 2 1.8012 -0.0077 
-45 6 3 -0.0539 -0.0209 
-45 7 1 4.5678 0.0136 
-45 7 2 1.8462 0.0285 
-45 8 1 2.6240 -0.0169 
-44 0 2 -4.7817 0.0889 
-44 0 4 -1.1976 -0.0317 
-44 1 1 -0.6125 -0.0289 
-44 1 2 2.9588 0.0175 
-44 1 3 0.4034 -0.0237 
-44 1 4 -0.4254 0.0399 
-44 1 5 2.5675 0.0113 
-44 2 1 -0.6898 -0.0076 
-44 2 2 -2.7430 0.0429 
-44 2 3 1.6836 0.0137 
-44 2 4 -1.1025 -0.0515 
-44 2 5 -0.8570 0.0229 
-44 3 1 -1.5277 0.0123 
-44 3 2 -1.8702 0.0101 
-44 3 3 0.6453 0.0006 
-44 3 4 0.2251 0.0050 
-44 3 5 7.7324 -0.0269 
-44 4 1 -0.1546 0.0035 
-44 4 2 -0.9760 0.0129 
-44 4 3 0.7456 -0.0133 
-44 4 4 1.7837 -0.0112 
-44 4 5 4.1468 0.0129 
-44 5 1 -4.6915 -0.0127 
-44 5 2 -5.5797 0.0046 
-44 5 3 1.4928 0.0212 
-44 5 4 0.9462 0.0070 
-44 6 1 1.0102 -0.0072 
-44 6 2 -3.5871 0.0229 
-44 6 3 -2.6960 -0.0172 
-44 6 4 4.9391 0.0037 
-44 7 2 -1.6770 0.0364 
-44 7 3 -0.2684 0.0270 
-44 8 1 2.0285 0.0070 
-44 8 2 -2.6785 0.0172 
-44 9 1 -0.1944 -0.0112 
-43 0 2 3.4812 0.0676 
-43 0 4 -3.3764 -0.0097 
-43 0 6 1.1674 -0.0553 
-43 1 1 -0.6019 -0.0973 
-43 1 2 0.9286 0.0133 
-43 1 3 4.7384 -0.0159 
-43 1 4 -2.1722 -0.0461 
-43 1 5 -2.3403 0.0408 
-43 1 6 4.2118 -0.0103 
-43 2 1 -0.3093 0.0087 
-43 2 2 3.7671 0.0233 
-43 2 3 -2.1023 -0.0236 
-43 2 4 -5.7180 -0.0026 
-43 2 5 1.9488 -0.0126 
-43 2 6 -1.4665 0.0216 
-43 3 1 0.2888 0.0008 
-43 3 2 -0.7184 0.0033 
-43 3 3 -0.4227 -0.0067 
-43 3 4 -3.1519 -0.0110 
-43 3 5 1.3692 0.0206 
-43 3 6 1.4558 -0.0195 
-43 4 1 4.0658 0.0013 
-43 4 2 5.0676 0.0074 
-43 4 3 0.9994 -0.0048 
-43 4 4 -6.0173 -0.0052 
-43 4 5 3.0500 -0.0020 
-43 5 1 2.5519 0.0209 
-43 5 2 1.1709 -0.0059 
-43 5 3 0.0983 -0.0228 
-43 5 4 -0.4682 0.0064 
-43 5 5 -3.4674 0.0024 
-43 6 1 4.4781 0.0075 
-43 6 2 2.9015 -0.0044 
-43 6 3 0.9923 -0.0188 
-43 6 4 -1.4416 -0.0247 
-43 6 5 -0.5811 -0.0279 
-43 7 1 6.7138 0.0168 
-43 7 2 1.4614 0.0123 
-43 7 3 0.2166 -0.0251 
-43 7 4 2.1249 0.0101 
-43 8 2 0.9223 -0.0090 
-43 8 3 0.0932 -0.0386 
-43 9 1 2.8504 0.0103 
-43 9 2 -2.1320 -0.0227 
-43 10 1 2.7576 -0.0176 
-42 0 2 -2.4852 0.1009 
-42 0 4 -3.0289 -0.0088 
-42 0 6 3.3574 -0.0378 
-42 1 1 -0.3574 0.0039 
-42 1 2 2.0187 0.0367 
-42 1 3 -2.4464 -0.0154 
-42 1 4 -0.6785 0.0184 
-42 1 5 3.0586 0.0106 
-42 1 6 0.5539 -0.0231 
-42 1 7 -0.9088 -0.0111 
-42 2 1 -1.6119 0.0175 
-42 2 2 -1.2971 0.0436 
-42 2 3 1.6413 0.0039 
-42 2 4 -1.8557 -0.0359 
-42 2 5 1.5725 0.0219 
-42 2 6 0.1835 -0.0021 
-42 2 7 -5.0855 -0.0094 
-42 3 1 -2.6538 0.0304 
-42 3 2 -2.9854 0.0127 
-42 3 3 -3.6978 -0.0138 
-42 3 4 0.1333 0.0072 
-42 3 5 9.3559 -0.0168 
-42 3 6 -2.5615 -0.0076 
-42 4 1 -0.8292 0.0123 
-42 4 2 -1.2159 -0.0009 
-42 4 3 -0.8345 -0.0013 
-42 4 4 1.9820 -0.0050 
-42 4 5 5.9432 0.0188 
-42 4 6 -1.5757 0.0072 
-42 5 1 -4.2076 -0.0080 
-42 5 2 -5.8314 -0.0172 
-42 5 3 -1.1157 0.0077 
-42 5 4 1.0623 0.0125 
-42 5 5 6.2113 0.0008 
-42 5 6 -2.3374 0.0228 
-42 6 1 1.6375 0.0040 
-42 6 2 -5.0649 0.0133 
-42 6 3 -4.1007 -0.0042 
-42 6 4 5.3003 0.0111 
-42 6 5 1.8406 -0.0041 
-42 7 1 0.9606 -0.0021 
-42 7 2 -1.6962 0.0069 
-42 7 3 0.0515 0.0276 
-42 7 4 0.7547 0.0254 
-42 7 5 1.5181 0.0033 
-42 8 1 1.6805 0.0149 
-42 8 2 -3.3755 0.0093 
-42 8 3 -0.7346 -0.0069 
-42 8 4 3.2456 0.0062 
-42 9 2 -0.1340 0.0194 
-42 9 3 -0.1426 -0.0061 
-42 10 1 1.6517 0.0389 
-42 10 2 -0.4797 -0.0059 
-41 0 2 3.0837 0.0188 
-41 0 4 -0.7305 -0.0327 
-41 0 6 2.0554 -0.0299 
-41 1 1 -2.1691 -0.0613 
-41 1 2 1.0027 0.0017 
-41 1 3 3.1434 -0.0358 
-41 1 4 -2.6758 -0.0179 
-41 1 5 -0.1920 0.0267 
-41 1 6 2.9757 -0.0031 
-41 1 7 -0.3193 0.0027 
-41 2 1 0.2302 0.0074 
-41 2 2 4.6903 -0.0091 
-41 2 3 -1.2388 -0.0343 
-41 2 4 -2.1509 -0.0010 
-41 2 5 2.9551 0.0069 
-41 2 6 -2.0600 0.0156 
-41 2 7 -1.1409 0.0253 
-41 3 1 -0.6861 0.0046 
-41 3 2 0.2213 -0.0099 
-41 3 3 -0.5752 -0.0050 
-41 3 4 -2.9425 -0.0062 
-41 3 5 1.6856 0.0178 
-41 3 6 -1.0962 -0.0207 
-41 3 7 1.9316 -0.0282 
-41 4 1 2.7588 -0.0016 
-41 4 2 6.4797 -0.0048 
-41 4 3 1.3648 -0.0040 
-41 4 4 -2.8610 0.0079 
-41 4 5 2.8944 -0.0029 
-41 4 6 -7.0956 0.0042 
-41 4 7 0.8478 0.0016 
-41 5 1 2.3995 0.0165 
-41 5 2 1.7666 -0.0260 
-41 5 3 1.4191 -0.0142 
-41 5 4 1.1999 -0.0006 
-41 5 5 -3.6559 0.0021 
-41 5 6 -5.1656 -0.0172 
-41 6 1 1.7350 0.0102 
-41 6 2 1.7003 -0.0078 
-41 6 3 1.4961 0.0027 
-41 6 4 -1.1170 -0.0159 
-41 6 5 -0.9564 -0.0303 
-41 6 6 -4.9905 0.0087 
-41 7 1 6.7105 0.0042 
-41 7 2 1.1886 -0.0058 
-41 7 3 1.2760 -0.0209 
-41 7 4 3.1465 0.0074 
-41 7 5 -5.3825 0.0048 
-41 7 6 -0.4591 0.0143 
-41 8 1 -0.3661 0.0063 
-41 8 2 -0.3483 -0.0143 
-41 8 3 0.4111 -0.0183 
-41 8 4 -1.2544 -0.0121 
-41 8 5 -0.5025 -0.0015 
-41 9 1 2.7816 -0.0022 
-41 9 2 -1.3596 -0.0279 
-41 9 3 -0.3333 -0.0122 
-41 9 4 0.6861 0.0015 
-41 10 1 2.2791 -0.0073 
-41 10 2 1.7504 0.0205 
-41 10 3 -2.4625 -0.0073 
-41 11 1 1.1605 -0.0080 
-41 11 2 -1.1931 -0.0345 
-40 0 2 -0.1963 0.0684 
-40 0 4 -3.0231 0.0188 
-40 0 6 2.3460 -0.0393 
-40 0 8 1.1075 0.0059 
-40 1 1 0.1314 0.0190 
-40 1 2 0.9918 0.0264 
-40 1 3 -4.7682 0.0307 
-40 1 4 -0.6670 0.0102 
-40 1 5 1.4415 -0.0029 
-40 1 6 -0.7949 -0.0423 
-40 1 7 -2.4104 -0.0151 
-40 1 8 1.2601 0.0230 
-40 2 1 -1.5581 0.0179 
-40 2 2 -0.2001 0.0148 
-40 2 3 1.2947 -0.0083 
-40 2 4 -1.4275 -0.0153 
-40 2 5 3.1866 0.0044 
-40 2 6 -0.4262 0.0002 
-40 2 7 -4.4120 -0.0036 
-40 2 8 -0.7349 0.0426 
-40 3 1 -2.0418 0.0209 
-40 3 2 -3.0231 0.0149 
-40 3 3 -6.7922 0.0011 
-40 3 4 0.7894 0.0064 
-40 3 5 7.3633 -0.0197 
-40 3 6 -4.0680 -0.0155 
-40 3 7 0.7925 0.0059 
-40 3 8 1.1294 -0.0140 
-40 4 1 -0.7413 -0.0057 
-40 4 2 -1.5994 -0.0235 
-40 4 3 -1.6566 0.0110 
-40 4 4 1.5512 -0.0042 
-40 4 5 5.6757 0.0134 
-40 4 6 -2.1133 0.0058 
-40 4 7 -0.1067 0.0320 
-40 5 1 -2.2356 -0.0096 
-40 5 2 -3.7034 -0.0185 
-40 5 3 -2.3910 0.0030 
-40 5 4 1.6992 0.0053 
-40 5 5 5.5807 -0.0052 
-40 5 6 -2.1449 0.0226 
-40 5 7 4.0815 0.0094 
-40 6 1 1.3950 -0.0092 
-40 6 2 -5.6964 0.0006 
-40 6 3 -4.0573 0.0168 
-40 6 4 3.4298 0.0126 
-40 6 5 0.6079 -0.0027 
-40 6 6 0.8303 -0.0019 
-40 6 7 0.8510 0.0082 
-40 7 1 2.7668 -0.0046 
-40 7 2 0.0457 -0.0144 
-40 7 3 1.3699 0.0280 
-40 7 4 0.1708 0.0115 
-40 7 5 1.9081 -0.0015 
-40 7 6 1.0822 0.0179 
-40 8 1 -1.1266 0.0006 
-40 8 2 -3.1977 0.0055 
-40 8 3 -1.0021 0.0038 
-40 8 4 2.3886 0.0127 
-40 8 5 -2.2031 -0.0100 
-40 8 6 2.3942 -0.0034 
-40 9 1 0.0438 -0.0244 
-40 9 2 0.6179 0.0001 
-40 9 3 0.4860 0.0009 
-40 9 4 -0.4600 0.0009 
-40 9 5 0.2915 -0.0040 
-40 10 1 -1.9668 0.0290 
-40 10 2 -0.7846 -0.0136 
-40 10 3 -0.8115 0.0262 
-40 10 4 1.1911 0.0136 
-40 11 1 -2.6882 -0.0302 
-40 11 2 0.6768 0.0042 
-40 11 3 -1.6707 -0.0376 
-40 12 1 -0.1971 0.0078 
-39 0 2 1.4863 -0.0201 
-39 0 4 2.8042 -0.0668 
-39 0 6 3.0200 0.0179 
-39 0 8 1.7149 0.0578 
-39 1 1 -2.2715 -0.0057 
-39 1 2 0.5683 -0.0069 
-39 1 3 0.8097 -0.0283 
-39 1 4 -2.4257 0.0215 
-39 1 5 1.0995 -0.0023 
-39 1 6 1.4278 -0.0049 
-39 1 7 -1.1060 0.0207 
-39 1 8 2.0903 0.0552 
-39 2 1 0.9466 0.0005 
-39 2 2 3.2219 -0.0194 
-39 2 3 -0.6468 -0.0234 
-39 2 4 2.3210 -0.0244 
-39 2 5 2.8716 0.0146 
-39 2 6 -1.3803 0.0283 
-39 2 7 0.6980 0.0281 
-39 2 8 1.1199 0.0261 
-39 3 1 -1.8385 -0.0022 
-39 3 2 0.0444 -0.0025 
-39 3 3 -0.1755 0.0161 
-39 3 4 -1.8173 0.0074 
-39 3 5 1.3950 0.0017 
-39 3 6 -2.7759 -0.0097 
-39 3 7 2.2572 -0.0158 
-39 3 8 2.4103 -0.0251 
-39 4 1 1.1467 -0.0137 
-39 4 2 4.9221 -0.0018 
-39 4 3 0.6697 -0.0071 
-39 4 4 0.9811 0.0081 
-39 4 5 1.0937 0.0050 
-39 4 6 -7.2196 -0.0014 
-39 4 7 1.5680 0.0106 
-39 4 8 -1.0138 -0.0057 
-39 5 1 0.1063 -0.0033 
-39 5 2 1.5409 -0.0185 
-39 5 3 3.4365 0.0120 
-39 5 4 2.3211 -0.0098 
-39 5 5 -2.5290 -0.0046 
-39 5 6 -4.9364 -0.0068 
-39 5 7 3.1062 -0.0033 
-39 5 8 0.8133 -0.0264 
-39 6 1 -1.4349 -0.0061 
-39 6 2 -0.3283 -0.0063 
-39 6 3 0.8526 0.0156 
-39 6 4 -0.8443 -0.0037 
-39 6 5 -1.8836 -0.0200 
-39 6 6 -5.2001 0.0084 
-39 6 7 -0.8063 -0.0039 
-39 7 1 4.3447 -0.0102 
-39 7 2 1.8370 -0.0014 
-39 7 3 2.8052 -0.0046 
-39 7 4 3.4100 -0.0048 
-39 7 5 -3.7265 -0.0043 
-39 7 6 -0.4767 0.0125 
-39 7 7 0.2648 -0.0002 
-39 8 1 -2.3975 -0.0001 
-39 8 2 -1.0148 -0.0160 
-39 8 3 0.3100 0.0067 
-39 8 4 -2.7321 -0.0081 
-39 8 5 0.6430 -0.0035 
-39 8 6 -0.5642 0.0141 
-39 9 1 1.9115 -0.0116 
-39 9 2 1.7555 -0.0158 
-39 9 3 0.2857 0.0005 
-39 9 4 1.6782 -0.0049 
-39 9 5 -3.3711 -0.0098 
-39 9 6 0.6629 0.0239 
-39 10 1 2.5313 0.0001 
-39 10 2 2.7111 0.0137 
-39 10 3 -3.0461 0.0050 
-39 10 4 -0.6499 0.0238 
-39 10 5 3.1849 -0.0046 
-39 11 1 1.2426 -0.0106 
-39 11 2 1.2248 -0.0290 
-39 11 3 1.6968 0.0142 
-39 11 4 0.9464 -0.0083 
-39 12 1 1.4877 0.0126 
-39 12 2 1.3060 0.0075 
-38 0 2 0.8166 0.0132 
-38 0 4 -0.9590 0.0321 
-38 0 6 0.7445 -0.0293 
-38 0 8 2.5624 -0.0114 
-38 1 1 1.0571 0.0011 
-38 1 2 0.1165 0.0037 
-38 1 3 -4.4782 0.0581 
-38 1 4 -0.3907 -0.0053 
-38 1 5 -1.7232 -0.0075 
-38 1 6 -1.7732 -0.0382 
-38 1 7 -3.1360 -0.0240 
-38 1 8 0.2794 0.0341 
-38 1 9 -0.6808 -0.0553 
-38 2 1 -0.6891 -0.0006 
-38 2 2 0.1756 0.0011 
-38 2 3 1.3730 -0.0159 
-38 2 4 -0.0481 -0.0135 
-38 2 5 2.9228 -0.0234 
-38 2 6 -0.9546 0.0192 
-38 2 7 -2.8995 0.0108 
-38 2 8 0.0241 0.0158 
-38 2 9 -0.8407 0.0022 
-38 3 1 -0.7261 -0.0094 
-38 3 2 -2.1100 0.0159 
-38 3 3 -6.3109 0.0096 
-38 3 4 1.6872 0.0002 
-38 3 5 2.9957 -0.0152 
-38 3 6 -3.9764 -0.0148 
-38 3 7 1.0490 0.0222 
-38 3 8 0.0268 -0.0235 
-38 3 9 -0.0266 -0.0438 
-38 4 1 -0.1005 -0.0142 
-38 4 2 -1.1609 -0.0155 
-38 4 3 -1.1860 0.0047 
-38 4 4 0.2803 -0.0216 
-38 4 5 3.1934 0.0029 
-38 4 6 -2.3122 0.0157 
-38 4 7 0.8688 0.0202 
-38 4 8 -3.1137 0.0124 
-38 5 1 -0.6980 -0.0123 
-38 5 2 -0.1647 0.0036 
-38 5 3 -2.0006 -0.0016 
-38 5 4 2.2783 -0.0027 
-38 5 5 3.2620 -0.0124 
-38 5 6 -0.3073 0.0158 
-38 5 7 4.9373 0.0206 
-38 5 8 0.2020 -0.0326 
-38 6 1 0.9176 -0.0179 
-38 6 2 -4.4485 -0.0003 
-38 6 3 -3.0472 0.0195 
-38 6 4 -0.3107 -0.0016 
-38 6 5 -1.2220 0.0032 
-38 6 6 -0.2032 0.0042 
-38 6 7 1.0857 0.0034 
-38 6 8 -2.4259 -0.0139 
-38 7 1 2.8056 0.0018 
-38 7 2 2.2207 -0.0079 
-38 7 3 1.8603 0.0261 
-38 7 4 -0.1564 -0.0061 
-38 7 5 2.1408 -0.0112 
-38 7 6 0.9326 0.0194 
-38 7 7 2.0648 -0.0125 
-38 8 1 -3.7385 -0.0205 
-38 8 2 -1.9669 0.0058 
-38 8 3 -2.1108 0.0039 
-38 8 4 -0.5513 0.0088 
-38 8 5 -2.2460 -0.0012 
-38 8 6 2.4312 0.0018 
-38 8 7 -0.9040 -0.0243 
-38 9 1 -0.6546 -0.0148 
-38 9 2 0.2469 -0.0070 
-38 9 3 0.3664 0.0122 
-38 9 4 -0.2934 -0.0112 
-38 9 5 0.7525 -0.0099 
-38 9 6 -2.3940 0.0078 
-38 10 1 -5.2030 0.0116 
-38 10 2 -0.7573 -0.0117 
-38 10 3 -3.9039 0.0223 
-38 10 4 -0.2627 0.0076 
-38 10 5 -0.2534 -0.0156 
-38 11 1 -3.6642 -0.0197 
-38 11 2 -0.3738 -0.0014 
-38 11 3 -1.8397 -0.0271 
-38 11 4 0.4339 -0.0038 
-38 12 1 -2.1813 0.0076 
-38 12 2 -3.9600 -0.0172 
-38 12 3 -1.8282 0.0173 
-38 13 1 -3.2900 0.0326 
-38 13 2 1.2442 -0.0228 
-37 0 2 -0.7602 -0.0100 
-37 0 4 4.2777 -0.0820 
-37 0 6 4.4659 0.0637 
-37 0 8 1.6574 0.0319 
-37 1 1 -1.1234 0.0763 
-37 1 2 -0.3293 0.0162 
-37 1 3 -0.9003 -0.0219 
-37 1 4 -1.7760 0.0246 
-37 1 5 0.4670 -0.0153 
-37 1 6 0.7382 0.0042 
-37 1 7 -0.7291 0.0272 
-37 1 8 1.4611 0.0186 
-37 1 9 -3.0848 -0.0379 
-37 2 1 1.1144 0.0065 
-37 2 2 0.4293 0.0150 
-37 2 3 -0.6050 0.0042 
-37 2 4 4.2967 -0.0512 
-37 2 5 2.0172 0.0102 
-37 2 6 0.6955 0.0527 
-37 2 7 2.2943 0.0167 
-37 2 8 1.0905 -0.0126 
-37 2 9 -0.5953 -0.0163 
-37 3 1 -2.9533 0.0072 
-37 3 2 -0.8558 0.0151 
-37 3 3 0.5854 0.0074 
-37 3 4 -0.7575 0.0178 
-37 3 5 0.5105 0.0046 
-37 3 6 -1.6979 0.0081 
-37 3 7 2.2182 -0.0090 
-37 3 8 1.2539 -0.0346 
-37 3 9 -0.0269 -0.0243 
-37 4 1 0.2095 -0.0028 
-37 4 2 2.2926 0.0243 
-37 4 3 -1.0060 -0.0177 
-37 4 4 2.9917 -0.0044 
-37 4 5 -0.9790 0.0181 
-37 4 6 -4.9185 0.0046 
-37 4 7 1.1944 0.0017 
-37 4 8 -1.9757 -0.0262 
-37 4 9 -0.2517 0.0362 
-37 5 1 -3.0065 -0.0192 
-37 5 2 1.2065 -0.0033 
-37 5 3 4.4456 0.0201 
-37 5 4 2.3132 -0.0071 
-37 5 5 -0.0279 0.0006 
-37 5 6 -2.0003 0.0060 
-37 5 7 3.3442 -0.0025 
-37 5 8 0.0243 -0.0292 
-37 5 9 2.7865 0.0179 
-37 6 1 -2.3269 -0.0093 
-37 6 2 -1.1907 0.0050 
-37 6 3 -0.8050 0.0019 
-37 6 4 -0.2733 -0.0011 
-37 6 5 -2.6764 0.0013 
-37 6 6 -3.7062 0.0110 
-37 6 7 -1.9267 -0.0058 
-37 6 8 -3.5432 -0.0241 
-37 7 1 1.3471 -0.0141 
-37 7 2 2.6609 0.0145 
-37 7 3 3.1452 0.0109 
-37 7 4 3.2087 -0.0118 
-37 7 5 0.6699 -0.0093 
-37 7 6 -0.1040 0.0078 
-37 7 7 0.0882 -0.0026 
-37 7 8 2.0267 0.0073 
-37 8 1 -1.7491 -0.0047 
-37 8 2 -0.2121 -0.0123 
-37 8 3 0.1796 0.0116 
-37 8 4 -3.1151 -0.0116 
-37 8 5 1.0157 0.0024 
-37 8 6 0.4368 0.0142 
-37 8 7 -1.2715 -0.0139 
-37 9 1 1.0424 -0.0062 
-37 9 2 4.3146 0.0063 
-37 9 3 0.6840 0.0103 
-37 9 4 3.4776 -0.0119 
-37 9 5 -1.1470 -0.0173 
-37 9 6 -0.2554 0.0213 
-37 9 7 -1.1039 0.0010 
-37 10 1 4.0029 0.0019 
-37 10 2 3.4610 0.0044 
-37 10 3 -2.5999 0.0111 
-37 10 4 -1.0016 0.0145 
-37 10 5 3.6250 -0.0087 
-37 10 6 -1.0691 -0.0052 
-37 11 1 1.0037 -0.0104 
-37 11 2 3.3750 -0.0205 
-37 11 3 2.9194 0.0206 
-37 11 4 2.9620 -0.0135 
-37 11 5 0.4870 0.0039 
-37 12 1 1.7327 0.0161 
-37 12 2 2.1691 -0.0054 
-37 12 3 -2.0284 0.0091 
-37 12 4 1.3516 0.0365 
-37 13 1 1.0997 -0.0118 
-37 13 2 0.0938 -0.0093 
-37 13 3 3.3693 0.0150 
-36 0 2 0.5168 -0.0612 
-36 0 4 1.3912 0.0358 
-36 0 6 0.0616 -0.0141 
-36 0 8 2.2755 -0.0303 
-36 0 10 2.4988 0.0366 
-36 1 1 1.8108 -0.0005 
-36 1 2 -0.1991 -0.0050 
-36 1 3 -1.6322 0.0228 
-36 1 4 0.1257 -0.0396 
-36 1 5 -3.9224 0.0106 
-36 1 6 -2.0315 0.0024 
-36 1 7 -3.4372 -0.0526 
-36 1 8 -1.1265 0.0231 
-36 1 9 -0.0590 -0.0031 
-36 1 10 -0.2877 0.0251 
-36 2 1 -0.3156 -0.0080 
-36 2 2 0.1649 -0.0098 
-36 2 3 1.7030 -0.0211 
-36 2 4 1.1281 -0.0037 
-36 2 5 1.4787 -0.0291 
-36 2 6 -0.7600 0.0292 
-36 2 7 -2.5271 0.0147 
-36 2 8 0.2529 -0.0219 
-36 2 9 0.6790 0.0144 
-36 2 10 1.9960 0.0343 
-36 3 1 0.2351 -0.0088 
-36 3 2 -0.5206 0.0032 
-36 3 3 -2.8237 -0.0213 
-36 3 4 2.4459 -0.0077 
-36 3 5 -0.7616 0.0127 
-36 3 6 -2.5792 -0.0065 
-36 3 7 0.3040 0.0079 
-36 3 8 -1.3034 -0.0111 
-36 3 9 0.5819 -0.0202 
-36 4 1 0.0650 0.0070 
-36 4 2 0.3776 0.0124 
-36 4 3 -0.5037 -0.0091 
-36 4 4 -0.9346 -0.0271 
-36 4 5 0.0066 -0.0035 
-36 4 6 -2.4616 0.0172 
-36 4 7 -0.4626 -0.0061 
-36 4 8 -3.0016 -0.0077 
-36 4 9 1.3441 0.0390 
-36 5 1 0.0921 -0.0009 
-36 5 2 2.8631 0.0139 
-36 5 3 -1.1367 -0.0201 
-36 5 4 2.5037 0.0043 
-36 5 5 0.8684 -0.0018 
-36 5 6 2.0024 -0.0029 
-36 5 7 3.5540 0.0189 
-36 5 8 1.1154 -0.0280 
-36 5 9 3.6290 0.0227 
-36 6 1 0.7810 -0.0016 
-36 6 2 -1.8720 0.0095 
-36 6 3 -2.2031 0.0062 
-36 6 4 -3.0942 -0.0188 
-36 6 5 -3.0246 0.0088 
-36 6 6 -2.5117 0.0112 
-36 6 7 0.1360 -0.0088 
-36 6 8 -2.4159 -0.0127 
-36 6 9 -0.1031 -0.0038 
-36 7 1 1.8080 0.0107 
-36 7 2 2.8785 0.0055 
-36 7 3 0.3228 0.0149 
-36 7 4 0.0521 -0.0079 
-36 7 5 1.9419 -0.0088 
-36 7 6 0.8619 0.0109 
-36 7 7 0.1137 -0.0096 
-36 7 8 3.3053 -0.0089 
-36 8 1 -3.8229 -0.0236 
-36 8 2 -0.4623 0.0059 
-36 8 3 -2.7613 -0.0093 
-36 8 4 -3.1002 -0.0047 
-36 8 5 -2.5613 0.0119 
-36 8 6 0.2869 0.0099 
-36 8 7 -0.0485 -0.0198 
-36 8 8 1.8453 0.0039 
-36 9 1 -1.3808 0.0030 
-36 9 2 -1.9617 -0.0024 
-36 9 3 -0.8513 0.0183 
-36 9 4 0.6585 -0.0184 
-36 9 5 0.8289 -0.0063 
-36 9 6 -3.5057 0.0195 
-36 9 7 -0.4102 -0.0047 
-36 10 1 -5.5405 0.0007 
-36 10 2 -0.4582 -0.0044 
-36 10 3 -5.5985 0.0103 
-36 10 4 -1.9602 -0.0033 
-36 10 5 -0.9718 -0.0068 
-36 10 6 0.9912 0.0023 
-36 10 7 0.2619 -0.0241 
-36 11 1 -3.7149 -0.0052 
-36 11 2 -2.3772 0.0002 
-36 11 3 -1.6256 -0.0124 
-36 11 4 1.2412 -0.0102 
-36 11 5 1.2168 -0.0116 
-36 11 6 -3.6404 0.0276 
-36 12 1 -3.5823 0.0058 
-36 12 2 -3.7630 -0.0047 
-36 12 3 -2.5043 0.0167 
-36 12 4 -2.1707 -0.0220 
-36 12 5 -1.5257 -0.0063 
-36 13 1 -4.2302 0.0247 
-36 13 2 1.2887 -0.0239 
-36 13 3 -0.4713 -0.0077 
-36 14 1 0.9608 -0.0154 
-36 14 2 -1.6855 0.0089 
-35 0 2 -2.2022 0.0138 
-35 0 4 2.1514 -0.0521 
-35 0 6 5.6521 0.0699 
-35 0 8 0.4187 0.0140 
-35 1 1 -0.4832 0.1676 
-35 1 2 -1.0745 0.0512 
-35 1 3 -1.4929 -0.0152 
-35 1 4 -0.9674 -0.0117 
-35 1 5 -0.9275 -0.0147 
-35 1 6 0.8543 0.0149 
-35 1 7 0.2055 0.0113 
-35 1 8 0.9822 -0.0199 
-35 1 9 -3.0658 -0.0015 
-35 1 10 -1.5725 0.0143 
-35 2 1 0.2680 0.0264 
-35 2 3 -1.5122 0.0211 
-35 2 4 2.3272 -0.0320 
-35 2 5 1.1338 0.0094 
-35 2 6 2.8123 0.0476 
-35 2 7 2.5821 -0.0137 
-35 2 8 0.6086 -0.0268 
-35 2 9 1.6333 -0.0080 
-35 2 10 0.2085 0.0453 
-35 3 2 -1.2795 0.0179 
-35 3 3 1.0977 -0.0332 
-35 3 4 0.1392 0.0140 
-35 3 5 -0.4443 0.0215 
-35 3 6 1.1706 0.0121 
-35 3 7 2.0626 -0.0142 
-35 3 8 0.9811 -0.0183 
-35 3 9 -0.1689 0.0086 
-35 3 10 -2.9366 -0.0205 
-35 4 1 0.1181 0.0166 
-35 4 2 0.2941 0.0270 
-35 4 3 -3.3305 -0.0184 
-35 4 4 2.4895 0.0013 
-35 4 5 -1.8725 0.0231 
-35 4 6 -2.0562 -0.0016 
-35 4 7 -0.2141 -0.0126 
-35 4 8 -1.7372 -0.0284 
-35 4 9 0.1702 0.0363 
-35 4 10 -1.2530 0.0107 
-35 5 1 -4.6217 -0.0179 
-35 5 2 1.3893 -0.0062 
-35 5 3 3.4890 -0.0036 
-35 5 4 2.0126 0.0062 
-35 5 5 2.0533 0.0167 
-35 5 6 2.3540 0.0048 
-35 5 7 3.1302 -0.0078 
-35 5 8 0.2808 -0.0080 
-35 5 9 3.1409 0.0218 
-35 6 1 -0.7954 0.0009 
-35 6 2 -1.0534 0.0140 
-35 6 3 -2.6006 -0.0156 
-35 6 4 1.1764 -0.0001 
-35 6 5 -2.7918 0.0162 
-35 6 6 -1.8513 0.0042 
-35 6 7 -2.8244 -0.0083 
-35 6 8 -2.4977 -0.0213 
-35 6 9 -0.9085 0.0191 
-35 7 1 -0.4031 -0.0083 
-35 7 2 2.6256 0.0146 
-35 7 3 1.7164 0.0122 
-35 7 4 2.8744 -0.0029 
-35 7 5 4.6118 -0.0024 
-35 7 6 0.8277 -0.0039 
-35 7 7 0.4500 -0.0091 
-35 7 8 1.9957 0.0079 
-35 7 9 0.7109 0.0035 
-35 8 1 0.3458 0.0017 
-35 8 2 0.9665 -0.0022 
-35 8 3 0.8152 -0.0015 
-35 8 4 -1.4919 -0.0168 
-35 8 5 -0.0238 0.0124 
-35 8 6 1.4653 0.0067 
-35 8 7 -0.1360 -0.0229 
-35 8 8 1.7767 0.0046 
-35 9 1 0.6074 0.0049 
-35 9 2 3.9000 0.0160 
-35 9 3 0.3844 0.0114 
-35 9 4 4.1298 -0.0090 
-35 9 5 1.5473 -0.0118 
-35 9 6 -1.1533 0.0114 
-35 9 7 -0.9164 0.0006 
-35 9 8 0.4619 0.0153 
-35 10 1 4.9053 0.0016 
-35 10 2 3.5477 -0.0036 
-35 10 3 -0.6528 0.0033 
-35 10 4 -0.7941 0.0005 
-35 10 5 1.8258 -0.0016 
-35 10 6 -0.1668 -0.0033 
-35 10 7 3.2742 -0.0164 
-35 11 1 0.7154 -0.0082 
-35 11 2 3.5251 -0.0135 
-35 11 3 3.0477 0.0125 
-35 11 4 3.3848 -0.0158 
-35 11 5 1.2852 0.0128 
-35 11 6 0.5302 0.0295 
-35 12 1 1.2349 0.0081 
-35 12 2 2.7152 -0.0095 
-35 12 3 -1.4136 0.0027 
-35 12 4 0.5771 0.0274 
-35 12 5 2.2488 -0.0083 
-35 13 1 1.6970 -0.0176 
-35 13 2 1.0696 -0.0087 
-35 13 3 3.0319 0.0052 
-35 13 4 1.1095 -0.0022 
-35 14 1 0.0244 0.0308 
-35 14 2 2.8167 -0.0254 
-35 14 3 -0.6723 0.0313 
-34 0 2 0.3237 -0.1464 
-34 0 4 2.4274 0.0336 
-34 0 6 0.2430 -0.0002 
-34 0 8 0.3180 -0.0204 
-34 0 10 3.4539 0.0201 
-34 1 1 1.4698 0.0200 
-34 1 2 0.1147 -0.0097 
-34 1 3 1.4877 -0.0279 
-34 1 4 1.1619 -0.0538 
-34 1 6 -1.8899 0.0415 
-34 1 7 -3.6805 -0.0688 
-34 1 8 -1.8873 0.0116 
-34 1 9 1.6525 0.0454 
-34 1 10 -1.6284 0.0120 
-34 2 1 -1.0186 0.0028 
-34 2 2 0.5093 -0.0534 
-34 2 3 1.6430 -0.0243 
-34 2 4 1.3230 0.0347 
-34 2 5 -0.0309 0.0022 
-34 2 6 -0.3178 0.0084 
-34 2 7 -3.3970 0.0072 
-34 2 8 -0.2748 -0.0225 
-34 2 9 1.9302 0.0141 
-34 2 10 2.5760 0.0130 
-34 3 1 0.1872 0.0184 
-34 3 2 1.0998 -0.0186 
-34 3 3 1.3398 -0.0472 
-34 3 4 3.5845 -0.0095 
-34 3 5 -1.7042 0.0318 
-34 3 6 -1.3656 -0.0012 
-34 3 7 -0.8494 -0.0146 
-34 3 8 -1.5535 0.0184 
-34 3 9 1.3082 0.0081 
-34 3 10 -1.4524 -0.0267 
-34 4 1 -0.6521 0.0234 
-34 4 2 2.0946 0.0162 
-34 4 3 -0.7682 -0.0086 
-34 4 4 -1.1823 0.0049 
-34 4 5 -2.5329 -0.0043 
-34 4 6 -2.6291 -0.0064 
-34 4 7 -3.4681 -0.0158 
-34 4 8 -2.0226 -0.0057 
-34 4 9 2.0627 0.0238 
-34 4 10 -0.3350 -0.0222 
-34 5 2 4.0650 0.0026 
-34 5 3 -0.2010 -0.0340 
-34 5 4 2.7257 0.0169 
-34 5 5 -0.7633 0.0127 
-34 5 6 3.1104 -0.0260 
-34 5 7 1.3241 0.0112 
-34 5 8 2.1525 0.0008 
-34 5 9 4.0352 0.0208 
-34 5 10 0.0694 -0.0089 
-34 6 1 0.6695 0.0131 
-34 6 2 0.3061 0.0127 
-34 6 3 -2.2020 0.0012 
-34 6 4 -2.8269 -0.0169 
-34 6 5 -4.5179 0.0036 
-34 6 6 -4.5430 0.0063 
-34 6 7 -1.7212 -0.0089 
-34 6 8 -1.3789 -0.0029 
-34 6 9 0.1619 -0.0030 
-34 6 10 -1.8683 -0.0013 
-34 7 1 1.2468 0.0109 
-34 7 2 2.0738 0.0045 
-34 7 3 -1.7088 -0.0057 
-34 7 4 0.4456 0.0050 
-34 7 5 0.7760 0.0042 
-34 7 6 0.9700 -0.0086 
-34 7 7 -2.2118 -0.0027 
-34 7 8 3.5210 0.0029 
-34 7 9 1.4245 0.0223 
-34 8 1 -2.0962 -0.0110 
-34 8 2 0.3897 0.0030 
-34 8 3 -1.8834 -0.0178 
-34 8 4 -3.1512 -0.0134 
-34 8 5 -2.8278 0.0162 
-34 8 6 -2.2305 0.0086 
-34 8 7 1.0118 -0.0137 
-34 8 8 2.6632 0.0061 
-34 8 9 -0.9319 -0.0028 
-34 9 1 -1.4860 0.0116 
-34 9 2 -4.0791 -0.0003 
-34 9 3 -2.0562 0.0126 
-34 9 4 1.1273 -0.0110 
-34 9 5 0.0153 0.0049 
-34 9 6 -2.4684 0.0154 
-34 9 7 -2.0840 -0.0039 
-34 9 8 -0.6913 0.0038 
-34 10 1 -3.4152 0.0014 
-34 10 2 -0.2587 0.0021 
-34 10 3 -4.0156 -0.0016 
-34 10 4 -2.5115 -0.0081 
-34 10 5 -0.6940 0.0032 
-34 10 6 0.1143 -0.0028 
-34 10 7 1.7480 -0.0240 
-34 10 8 2.6568 -0.0040 
-34 11 1 -2.9300 0.0024 
-34 11 2 -3.7214 0.0063 
-34 11 3 -1.2938 -0.0035 
-34 11 4 1.7802 -0.0079 
-34 11 5 0.8531 -0.0024 
-34 11 6 -3.0305 0.0214 
-34 11 7 1.1657 -0.0082 
-34 12 1 -4.0548 0.0055 
-34 12 2 -3.0449 0.0102 
-34 12 3 -1.9582 0.0105 
-34 12 4 -1.7400 -0.0207 
-34 12 5 -0.5665 0.0030 
-34 12 6 -1.0539 -0.0064 
-34 13 1 -3.8565 0.0117 
-34 13 2 1.0406 -0.0174 
-34 13 3 -0.8599 -0.0060 
-34 13 4 0.5533 0.0047 
-34 13 5 0.5925 -0.0309 
-34 14 1 0.6660 -0.0086 
-34 14 2 -2.1453 0.0246 
-34 14 3 0.8072 -0.0003 
-34 14 4 0.8092 0.0001 
-34 15 1 -1.5050 0.0057 
-34 15 2 -0.3639 -0.0503 
-33 0 2 -2.0328 0.0136 
-33 0 4 -1.9475 -0.0005 
-33 0 6 4.7270 0.0254 
-33 0 8 -0.8698 0.0205 
-33 0 10 -0.7591 -0.0923 
-33 1 1 -1.7441 0.1775 
-33 1 2 -1.3536 0.0390 
-33 1 3 -1.7987 0.0290 
-33 1 4 -0.0222 -0.0374 
-33 1 5 -1.3966 -0.0338 
-33 1 6 1.0004 0.0011 
-33 1 7 1.1209 0.0051 
-33 1 8 1.1179 -0.0237 
-33 1 9 -1.3087 0.0087 
-33 1 10 -2.4278 0.0151 
-33 1 11 -2.4422 -0.0160 
-33 2 1 -0.8468 0.0299 
-33 2 2 -2.0502 -0.0138 
-33 2 3 -3.0303 0.0144 
-33 2 4 -1.9516 0.0213 
-33 2 5 0.0596 0.0099 
-33 2 6 2.9950 0.0055 
-33 2 7 1.9679 -0.0371 
-33 2 8 0.2814 -0.0013 
-33 2 9 3.1599 -0.0011 
-33 2 10 -0.5491 0.0045 
-33 2 11 2.5184 0.0173 
-33 3 1 -4.0175 0.0436 
-33 3 2 -0.9289 0.0053 
-33 3 3 1.0735 -0.0405 
-33 3 4 1.2327 -0.0022 
-33 3 5 -0.9983 0.0111 
-33 3 6 3.4957 -0.0018 
-33 3 7 2.3735 -0.0021 
-33 3 8 2.1203 0.0042 
-33 3 9 -0.3221 0.0143 
-33 3 10 -4.4635 -0.0111 
-33 3 11 -1.1091 0.0016 
-33 4 1 0.6564 0.0096 
-33 4 2 -0.6489 -0.0161 
-33 4 3 -5.2869 -0.0034 
-33 4 4 0.1121 0.0257 
-33 4 5 -1.8837 0.0112 
-33 4 6 -0.2882 -0.0198 
-33 4 7 -1.1990 -0.0072 
-33 4 8 -0.5972 -0.0049 
-33 4 9 -0.1187 0.0043 
-33 4 10 -1.9907 -0.0019 
-33 5 1 -4.3117 -0.0134 
-33 5 2 1.9756 -0.0086 
-33 5 3 1.5729 -0.0247 
-33 5 4 2.3170 0.0101 
-33 5 5 1.9740 0.0187 
-33 5 6 6.0203 -0.0036 
-33 5 7 3.0715 -0.0029 
-33 5 8 1.6819 0.0101 
-33 5 9 2.0247 0.0098 
-33 5 10 -2.6413 -0.0004 
-33 6 2 -1.2201 0.0073 
-33 6 3 -3.7519 -0.0121 
-33 6 4 2.3282 0.0082 
-33 6 5 -2.3601 0.0123 
-33 6 6 -0.2862 -0.0089 
-33 6 7 -2.6290 0.0043 
-33 6 8 -0.2495 -0.0116 
-33 6 9 -2.1443 0.0015 
-33 6 10 -2.5755 -0.0271 
-33 7 1 -1.0140 0.0016 
-33 7 2 2.0229 0.0013 
-33 7 3 -0.2464 0.0024 
-33 7 4 2.5652 0.0107 
-33 7 5 4.9196 0.0054 
-33 7 6 2.1840 -0.0151 
-33 7 7 1.2293 -0.0085 
-33 7 8 1.8829 0.0123 
-33 7 9 -0.6621 -0.0042 
-33 7 10 -0.3236 0.0070 
-33 8 1 0.7640 0.0067 
-33 8 2 1.1004 0.0104 
-33 8 3 1.5743 -0.0097 
-33 8 4 0.6072 -0.0126 
-33 8 5 -1.3838 0.0150 
-33 8 6 2.4364 -0.0072 
-33 8 7 0.6788 -0.0208 
-33 8 8 4.0117 0.0092 
-33 8 9 -0.4835 0.0203 
-33 9 1 0.2955 0.0099 
-33 9 2 1.4750 0.0039 
-33 9 3 -0.2374 0.0054 
-33 9 4 2.2912 0.0034 
-33 9 5 2.2572 -0.0037 
-33 9 6 -1.6415 -0.0016 
-33 9 7 -0.0346 0.0072 
-33 9 8 -0.7234 0.0185 
-33 9 9 -3.9418 -0.0057 
-33 10 1 3.2576 0.0004 
-33 10 2 2.7893 -0.0054 
-33 10 3 1.4200 -0.0085 
-33 10 4 -0.2973 -0.0053 
-33 10 5 -0.5963 0.0052 
-33 10 6 1.4227 -0.0105 
-33 10 7 3.7216 -0.0151 
-33 10 8 1.5281 0.0212 
-33 11 1 0.7862 -0.0083 
-33 11 2 2.1032 -0.0118 
-33 11 3 2.2628 -0.0015 
-33 11 4 1.1359 -0.0106 
-33 11 5 1.3254 0.0197 
-33 11 6 -0.7233 0.0189 
-33 11 7 -1.0568 0.0001 
-33 12 1 -0.2714 -0.0015 
-33 12 2 2.6177 -0.0078 
-33 12 3 -0.7532 -0.0085 
-33 12 4 0.3811 0.0194 
-33 12 5 0.5262 -0.0051 
-33 12 6 -1.1402 0.0108 
-33 12 7 3.6808 -0.0076 
-33 13 1 2.8160 -0.0104 
-33 13 2 2.0457 -0.0059 
-33 13 3 1.6463 -0.0105 
-33 13 4 -0.0326 0.0020 
-33 13 5 0.0652 0.0251 
-33 13 6 -1.2747 -0.0106 
-33 14 1 0.9605 0.0269 
-33 14 2 3.6550 -0.0113 
-33 14 3 -0.4916 0.0256 
-33 14 4 0.3611 0.0253 
-33 15 1 5.0695 -0.0187 
-33 15 2 -1.9425 0.0009 
-33 15 3 -1.3327 -0.0250 
-32 0 2 1.3751 -0.1771 
-32 0 4 2.4580 0.0076 
-32 0 6 0.2482 0.0261 
-32 0 8 -1.9209 -0.0015 
-32 0 10 2.4563 0.0003 
-32 1 1 0.8974 0.0080 
-32 1 2 0.4182 -0.0305 
-32 1 3 2.7789 -0.0280 
-32 1 4 2.6951 -0.0148 
-32 1 5 1.4611 0.0120 
-32 1 6 -1.5468 0.0420 
-32 1 7 -3.0953 -0.0271 
-32 1 8 -1.6893 0.0125 
-32 1 9 3.4753 0.0293 
-32 1 10 -2.7511 -0.0223 
-32 1 11 -2.1135 0.0080 
-32 2 1 -2.1724 0.0086 
-32 2 2 1.6171 -0.0845 
-32 2 3 1.3520 -0.0142 
-32 2 4 0.8710 0.0530 
-32 2 5 -1.1271 0.0377 
-32 2 6 -0.4635 -0.0092 
-32 2 7 -3.9886 0.0023 
-32 2 8 -1.2510 -0.0060 
-32 2 9 1.6976 -0.0004 
-32 2 10 2.0175 -0.0055 
-32 2 11 3.1949 -0.0250 
-32 3 1 -0.6376 0.0116 
-32 3 2 1.5980 -0.0284 
-32 3 3 4.2844 -0.0112 
-32 3 4 5.1766 -0.0012 
-32 3 5 0.1167 0.0085 
-32 3 6 -0.8073 0.0031 
-32 3 7 -1.2364 -0.0058 
-32 3 8 -0.9451 0.0275 
-32 3 9 1.6317 -0.0013 
-32 3 10 -2.4492 -0.0197 
-32 3 11 -1.0655 -0.0195 
-32 4 1 -1.6113 0.0100 
-32 4 2 3.2415 0.0001 
-32 4 3 -1.5104 -0.0024 
-32 4 4 -0.7825 0.0378 
-32 4 5 -3.9501 0.0005 
-32 4 6 -2.4976 -0.0297 
-32 4 7 -5.6355 -0.0009 
-32 4 8 -1.3128 0.0055 
-32 4 9 0.8773 -0.0072 
-32 4 10 -0.0756 -0.0171 
-32 4 11 3.6123 -0.0014 
-32 5 1 0.9123 0.0116 
-32 5 2 3.3754 -0.0047 
-32 5 3 1.2537 -0.0134 
-32 5 4 2.9982 0.0159 
-32 5 5 -1.0252 0.0069 
-32 5 6 2.8504 -0.0301 
-32 5 7 -0.3571 0.0081 
-32 5 8 2.1779 0.0126 
-32 5 9 3.0549 0.0051 
-32 5 10 1.0689 0.0040 
-32 5 11 0.6881 0.0247 
-32 6 1 0.1504 0.0052 
-32 6 2 1.4725 0.0003 
-32 6 3 -2.8588 0.0042 
-32 6 4 -0.6332 0.0015 
-32 6 5 -5.5046 -0.0088 
-32 6 6 -4.1080 -0.0032 
-32 6 7 -3.4483 0.0089 
-32 6 8 -0.6645 0.0040 
-32 6 9 -0.5531 -0.0155 
-32 6 10 -0.8948 0.0055 
-32 7 2 1.6572 -0.0029 
-32 7 3 -1.9703 -0.0216 
-32 7 4 0.7545 0.0130 
-32 7 5 -0.3796 0.0114 
-32 7 6 1.0965 -0.0230 
-32 7 7 -3.7348 0.0052 
-32 7 8 2.3557 0.0127 
-32 7 9 -0.3573 0.0085 
-32 7 10 0.5113 -0.0143 
-32 8 1 -0.7951 -0.0013 
-32 8 2 0.7712 -0.0056 
-32 8 3 -0.5433 -0.0092 
-32 8 4 -1.2454 -0.0082 
-32 8 5 -2.3159 0.0051 
-32 8 6 -2.4270 0.0032 
-32 8 7 1.3252 -0.0010 
-32 8 8 2.3611 0.0019 
-32 8 9 -1.1449 -0.0107 
-32 8 10 0.3044 0.0194 
-32 9 1 -1.1501 0.0073 
-32 9 2 -3.3500 -0.0048 
-32 9 3 -1.9992 -0.0004 
-32 9 4 0.6455 0.0026 
-32 9 5 -0.9761 0.0093 
-32 9 6 -0.2270 0.0021 
-32 9 7 -3.7223 0.0049 
-32 9 8 -2.2106 0.0065 
-32 9 9 -3.2929 -0.0211 
-32 10 1 -1.0479 0.0052 
-32 10 2 -0.4573 0.0046 
-32 10 3 -0.7902 -0.0026 
-32 10 4 -1.6336 -0.0031 
-32 10 5 1.6374 0.0043 
-32 10 6 -0.0280 -0.0102 
-32 10 7 2.9274 -0.0150 
-32 10 8 2.3557 -0.0083 
-32 11 1 -2.0096 0.0004 
-32 11 2 -2.8907 0.0083 
-32 11 3 -0.8050 -0.0001 
-32 11 4 1.6590 0.0018 
-32 11 5 0.0489 0.0045 
-32 11 6 -0.7564 0.0116 
-32 11 7 -1.1852 -0.0077 
-32 11 8 -4.1794 -0.0041 
-32 12 1 -3.8775 0.0065 
-32 12 2 -3.0091 0.0142 
-32 12 3 -0.8959 0.0025 
-32 12 4 -0.0722 -0.0098 
-32 12 5 1.6560 0.0054 
-32 12 6 -0.2113 -0.0111 
-32 12 7 1.3688 -0.0165 
-32 13 1 -2.6798 -0.0013 
-32 13 2 0.8907 -0.0104 
-32 13 3 -1.2828 -0.0068 
-32 13 4 1.4121 0.0159 
-32 13 5 -0.0203 -0.0225 
-32 13 6 -2.4155 0.0091 
-32 14 1 -0.2816 0.0040 
-32 14 2 -2.9147 0.0193 
-32 14 3 0.6536 -0.0049 
-32 14 4 2.8863 0.0079 
-32 14 5 0.7355 0.0020 
-32 15 1 -0.4928 -0.0041 
-32 15 2 -1.9235 -0.0542 
-32 15 3 -2.0406 0.0086 
-32 16 1 2.4467 0.0187 
-31 0 2 -1.9044 0.0127 
-31 0 4 -4.9335 0.0220 
-31 0 6 1.1151 -0.0278 
-31 0 8 -1.8393 0.0121 
-31 0 10 -2.5712 -0.0607 
-31 1 1 -3.4207 0.0618 
-31 1 2 -1.3684 -0.0293 
-31 1 3 -2.6993 0.0887 
-31 1 4 0.7479 -0.0271 
-31 1 5 -0.8501 -0.0664 
-31 1 6 0.7908 -0.0217 
-31 1 7 1.9527 0.0223 
-31 1 8 1.3888 0.0007 
-31 1 9 0.8798 -0.0192 
-31 1 10 -2.1446 0.0012 
-31 1 11 -3.0922 0.0175 
-31 1 12 -0.4844 0.0558 
-31 2 1 -1.2456 -0.0046 
-31 2 2 -1.7754 -0.0413 
-31 2 3 -3.6945 0.0026 
-31 2 4 -5.6424 0.0376 
-31 2 5 -1.5585 -0.0038 
-31 2 6 0.7158 -0.0205 
-31 2 7 1.2388 -0.0306 
-31 2 8 0.0276 0.0070 
-31 2 9 3.1599 0.0042 
-31 2 10 -1.9029 -0.0023 
-31 2 11 3.3294 0.0248 
-31 3 1 -4.0572 -0.0191 
-31 3 2 -0.4898 -0.0058 
-31 3 3 0.5833 0.0056 
-31 3 4 1.8719 -0.0159 
-31 3 5 -1.0015 -0.0255 
-31 3 6 4.0571 -0.0108 
-31 3 7 3.3903 0.0312 
-31 3 8 3.0954 0.0046 
-31 3 9 -0.4150 -0.0169 
-31 3 10 -3.5942 0.0121 
-31 3 11 -1.8030 0.0154 
-31 4 1 1.3978 -0.0099 
-31 4 2 -0.8691 -0.0524 
-31 4 3 -5.3078 0.0065 
-31 4 4 -3.1226 0.0254 
-31 4 5 -1.9482 -0.0067 
-31 4 6 -0.0971 -0.0174 
-31 4 7 -0.9562 0.0085 
-31 4 8 0.4239 0.0128 
-31 4 9 -0.8569 -0.0198 
-31 4 10 -2.4728 -0.0056 
-31 4 11 0.5813 0.0063 
-31 5 1 -3.5032 -0.0187 
-31 5 2 2.3042 0.0107 
-31 5 3 -0.0600 -0.0136 
-31 5 4 2.6720 -0.0002 
-31 5 5 0.4534 0.0009 
-31 5 6 7.6902 -0.0006 
-31 5 7 2.8216 0.0123 
-31 5 8 2.7256 -0.0036 
-31 5 9 0.5207 -0.0129 
-31 5 10 -1.7955 0.0148 
-31 5 11 0.5883 0.0055 
-31 6 1 1.3757 -0.0042 
-31 6 2 -1.7044 -0.0099 
-31 6 3 -4.0081 0.0010 
-31 6 4 1.3270 0.0141 
-31 6 5 -1.7381 -0.0005 
-31 6 6 0.6196 -0.0110 
-31 6 7 -1.5022 0.0210 
-31 6 8 1.4510 -0.0021 
-31 6 9 -2.2262 -0.0204 
-31 6 10 -2.2813 -0.0174 
-31 6 11 -2.0883 0.0092 
-31 7 1 -1.9163 0.0102 
-31 7 2 1.7298 -0.0049 
-31 7 3 -1.6888 -0.0027 
-31 7 4 2.6105 0.0138 
-31 7 5 2.2244 0.0033 
-31 7 6 3.2824 -0.0128 
-31 7 7 0.9873 -0.0039 
-31 7 8 1.7368 0.0038 
-31 7 9 -1.5791 -0.0078 
-31 7 10 0.6148 0.0085 
-31 8 1 -1.4348 0.0014 
-31 8 2 0.4856 0.0153 
-31 8 3 0.7394 -0.0030 
-31 8 4 0.9032 0.0005 
-31 8 5 -1.6109 0.0085 
-31 8 6 2.9160 -0.0127 
-31 8 7 0.6431 -0.0078 
-31 8 8 5.4772 0.0063 
-31 8 9 0.0511 0.0104 
-31 8 10 -0.2974 0.0030 
-31 9 1 -0.5623 0.0096 
-31 9 2 -0.3855 -0.0149 
-31 9 3 -0.7120 0.0009 
-31 9 4 -0.3884 0.0128 
-31 9 5 0.7028 -0.0052 
-31 9 6 -2.2166 -0.0080 
-31 9 7 0.2866 0.0154 
-31 9 8 -1.8610 0.0150 
-31 9 9 -3.6386 -0.0035 
-31 10 1 -0.3735 -0.0040 
-31 10 2 1.7644 -0.0011 
-31 10 3 1.4228 -0.0100 
-31 10 4 -0.1845 -0.0028 
-31 10 5 -1.4652 0.0053 
-31 10 6 2.8175 -0.0142 
-31 10 7 2.4417 -0.0070 
-31 10 8 3.0598 0.0215 
-31 10 9 1.0323 0.0030 
-31 11 1 0.7621 -0.0078 
-31 11 2 0.6054 -0.0122 
-31 11 3 1.7028 -0.0083 
-31 11 4 -1.9748 -0.0032 
-31 11 5 0.2555 0.0146 
-31 11 6 -2.6761 0.0101 
-31 11 7 -1.7454 0.0032 
-31 11 8 -2.3318 0.0173 
-31 12 1 -1.9583 -0.0053 
-31 12 2 1.8858 -0.0052 
-31 12 3 -0.7587 -0.0137 
-31 12 4 0.7425 0.0145 
-31 12 5 -1.2749 -0.0085 
-31 12 6 0.7348 -0.0005 
-31 12 7 2.7728 -0.0007 
-31 13 1 3.4428 0.0001 
-31 13 2 2.9679 -0.0036 
-31 13 3 0.8408 -0.0132 
-31 13 4 -0.8300 0.0080 
-31 13 5 -1.9119 0.0213 
-31 13 6 -2.1788 -0.0071 
-31 13 7 -0.4832 -0.0190 
-31 14 1 1.3835 0.0154 
-31 14 2 2.8499 -0.0046 
-31 14 3 0.1818 0.0225 
-31 14 4 1.2191 0.0214 
-31 14 5 -0.8709 -0.0362 
-31 15 1 5.4460 -0.0071 
-31 15 2 -1.5683 -0.0082 
-31 15 3 -1.7382 -0.0235 
-31 15 4 -1.5581 0.0127 
-31 16 1 2.0520 0.0355 
-31 16 2 0.7752 0.0014 
-30 0 2 2.3892 -0.0934 
-30 0 4 2.6945 -0.0439 
-30 0 6 -0.0462 0.0778 
-30 0 8 -3.2971 -0.0241 
-30 0 10 0.4180 0.0158 
-30 0 12 2.2497 -0.0182 
-30 1 1 2.8858 -0.0302 
-30 1 2 0.0190 -0.0419 
-30 1 3 2.7769 -0.0089 
-30 1 4 3.8854 0.0361 
-30 1 5 5.8500 -0.0057 
-30 1 6 -0.9651 0.0213 
-30 1 7 -0.9495 0.0405 
-30 1 8 -0.9904 0.0049 
-30 1 9 4.4338 -0.0177 
-30 1 10 -2.9181 -0.0432 
-30 1 11 -1.4988 0.0168 
-30 1 12 -2.0377 0.0030 
-30 2 1 -3.5500 -0.0031 
-30 2 2 2.4983 -0.0296 
-30 2 3 1.6108 0.0141 
-30 2 4 0.6071 0.0035 
-30 2 5 -1.4602 0.0389 
-30 2 6 -1.1268 0.0221 
-30 2 7 -3.3974 -0.0040 
-30 2 8 -2.3065 -0.0285 
-30 2 9 0.4726 -0.0095 
-30 2 10 0.8819 0.0219 
-30 2 11 1.9028 -0.0186 
-30 2 12 2.6181 -0.0053 
-30 3 1 -0.6614 -0.0289 
-30 3 2 0.3623 -0.0212 
-30 3 3 5.7708 0.0447 
-30 3 4 5.7639 0.0128 
-30 3 5 2.9725 -0.0250 
-30 3 6 -0.2849 0.0114 
-30 3 7 -0.3170 0.0177 
-30 3 8 -0.5885 0.0023 
-30 3 9 1.4172 -0.0261 
-30 3 10 -1.9649 -0.0016 
-30 3 11 -0.7526 0.0074 
-30 3 12 -1.0608 -0.0000 
-30 4 1 -2.7354 -0.0066 
-30 4 2 3.7237 0.0072 
-30 4 3 -1.3009 -0.0121 
-30 4 4 -0.5007 0.0215 
-30 4 5 -3.6985 0.0131 
-30 4 6 -2.1145 -0.0184 
-30 4 7 -5.4394 0.0036 
-30 4 8 -1.4924 -0.0032 
-30 4 9 -1.1855 -0.0092 
-30 4 10 0.7835 0.0111 
-30 4 11 3.0354 -0.0075 
-30 5 1 0.4642 -0.0101 
-30 5 2 1.5775 -0.0048 
-30 5 3 2.9013 0.0289 
-30 5 4 2.4461 0.0072 
-30 5 5 0.6468 -0.0101 
-30 5 6 2.2650 -0.0089 
-30 5 7 -1.1249 0.0029 
-30 5 8 0.6134 -0.0062 
-30 5 9 1.6938 -0.0125 
-30 5 10 2.3925 0.0267 
-30 5 11 1.7382 0.0334 
-30 6 1 -0.9980 -0.0048 
-30 6 2 2.4697 -0.0146 
-30 6 3 -3.2999 -0.0034 
-30 6 4 1.1586 0.0124 
-30 6 5 -5.4871 -0.0114 
-30 6 6 -1.5158 -0.0045 
-30 6 7 -4.2338 0.0191 
-30 6 8 -0.6031 0.0029 
-30 6 9 -1.4923 -0.0145 
-30 6 10 0.9857 0.0134 
-30 6 11 0.3684 0.0123 
-30 7 1 0.4978 -0.0081 
-30 7 2 2.5463 -0.0055 
-30 7 3 -0.6595 -0.0182 
-30 7 4 1.2192 0.0078 
-30 7 5 0.3821 0.0067 
-30 7 6 0.8167 -0.0188 
-30 7 7 -4.2111 0.0034 
-30 7 8 0.4512 0.0074 
-30 7 9 -1.7693 -0.0005 
-30 7 10 1.7998 -0.0051 
-30 7 11 2.0087 0.0161 
-30 8 1 -1.1310 0.0021 
-30 8 2 1.6899 -0.0174 
-30 8 3 -0.3666 0.0069 
-30 8 4 0.7668 0.0026 
-30 8 5 -1.3261 -0.0112 
-30 8 6 -0.1859 0.0043 
-30 8 7 0.6714 0.0118 
-30 8 8 1.4712 -0.0072 
-30 8 9 -0.8253 -0.0165 
-30 8 10 1.1021 0.0167 
-30 9 1 -1.2171 -0.0002 
-30 9 2 0.2407 -0.0064 
-30 9 3 -1.0252 -0.0087 
-30 9 4 0.5458 0.0074 
-30 9 5 -0.8545 0.0028 
-30 9 6 0.7903 -0.0074 
-30 9 7 -4.6118 0.0103 
-30 9 8 -2.8758 0.0046 
-30 9 9 -3.8001 -0.0252 
-30 9 10 1.8938 -0.0097 
-30 10 1 -0.0510 0.0040 
-30 10 2 -0.5288 0.0018 
-30 10 3 1.2059 0.0056 
-30 10 4 -0.2652 0.0021 
-30 10 5 4.6030 -0.0014 
-30 10 6 0.7792 -0.0044 
-30 10 7 3.3313 -0.0032 
-30 10 8 2.0293 -0.0142 
-30 10 9 -0.4500 -0.0263 
-30 11 1 -2.0644 -0.0019 
-30 11 2 -0.4616 0.0047 
-30 11 3 0.0093 0.0022 
-30 11 4 1.6590 0.0071 
-30 11 5 -0.7758 0.0028 
-30 11 6 0.9952 0.0059 
-30 11 7 -3.7874 0.0013 
-30 11 8 -4.1187 -0.0127 
-30 11 9 1.7251 -0.0121 
-30 12 1 -3.1814 0.0026 
-30 12 2 -3.4019 0.0085 
-30 12 3 -0.3566 -0.0027 
-30 12 4 1.4316 -0.0019 
-30 12 5 3.6097 0.0044 
-30 12 6 0.7209 -0.0101 
-30 12 7 1.8818 -0.0154 
-30 12 8 0.9764 0.0047 
-30 13 1 -2.2309 -0.0091 
-30 13 2 1.0042 -0.0068 
-30 13 3 -0.5424 -0.0005 
-30 13 4 1.9078 0.0191 
-30 13 5 -1.5053 -0.0156 
-30 13 6 -0.0563 0.0155 
-30 13 7 -1.2604 -0.0131 
-30 14 1 -1.2382 0.0104 
-30 14 2 -3.3844 0.0018 
-30 14 3 -0.0511 -0.0029 
-30 14 4 4.2003 0.0095 
-30 14 5 0.5198 -0.0065 
-30 14 6 0.8076 -0.0159 
-30 15 1 0.7603 -0.0185 
-30 15 2 -2.3312 -0.0409 
-30 15 3 -1.6004 0.0109 
-30 15 4 -0.9591 0.0008 
-30 15 5 -1.0088 -0.0177 
-30 16 1 0.3798 0.0226 
-30 16 2 -1.8703 0.0168 
-30 16 3 3.3764 0.0068 
-29 0 2 -5.0423 0.0284 
-29 0 4 -5.5750 0.0164 
-29 0 6 -3.1364 -0.0452 
-29 0 8 -3.0475 -0.0322 
-29 0 10 -3.8372 0.0241 
-29 0 12 2.7254 -0.0003 
-29 1 1 -2.2062 -0.0716 
-29 1 2 -1.1223 -0.0825 
-29 1 3 -3.4766 0.0742 
-29 1 4 0.8043 -0.0118 
-29 1 5 -0.3872 -0.0524 
-29 1 6 0.3312 -0.0067 
-29 1 7 2.4463 0.0118 
-29 1 8 1.2773 0.0136 
-29 1 9 1.9593 -0.0133 
-29 1 10 -0.7433 -0.0049 
-29 1 11 -2.1339 0.0194 
-29 1 12 0.2695 0.0316 
-29 2 1 -1.1581 -0.0536 
-29 2 2 -3.5379 -0.0013 
-29 2 3 -2.3086 0.0053 
-29 2 4 -7.2837 0.0050 
-29 2 5 -2.9099 -0.0219 
-29 2 6 -2.3908 -0.0016 
-29 2 7 0.6072 -0.0080 
-29 2 8 -0.6990 -0.0320 
-29 2 9 2.3333 0.0169 
-29 2 10 -2.9319 0.0379 
-29 2 11 2.9368 0.0200 
-29 2 12 3.4392 0.0037 
-29 3 1 -2.6251 -0.0683 
-29 3 2 0.0735 -0.0129 
-29 3 3 0.0402 0.0326 
-29 3 4 0.7831 -0.0116 
-29 3 5 -0.6841 -0.0294 
-29 3 6 2.9318 -0.0040 
-29 3 7 4.5984 0.0345 
-29 3 8 2.4957 -0.0024 
-29 3 9 -0.4209 -0.0275 
-29 3 10 -0.5110 0.0212 
-29 3 11 -2.3354 0.0116 
-29 3 12 0.1812 0.0108 
-29 4 1 1.4434 -0.0063 
-29 4 2 -1.3288 -0.0344 
-29 4 3 -2.6852 0.0035 
-29 4 4 -5.9671 -0.0106 
-29 4 5 -1.6926 -0.0141 
-29 4 6 -1.1296 0.0119 
-29 4 7 -0.2053 0.0043 
-29 4 8 0.7060 0.0053 
-29 4 9 -0.7949 -0.0015 
-29 4 10 -2.3914 0.0093 
-29 4 11 -0.9531 -0.0092 
-29 4 12 1.2047 -0.0254 
-29 5 1 -2.7576 -0.0167 
-29 5 2 2.3200 0.0257 
-29 5 3 -1.3902 0.0089 
-29 5 4 1.6152 -0.0038 
-29 5 5 -0.4313 -0.0097 
-29 5 6 6.9401 0.0073 
-29 5 7 1.9847 0.0171 
-29 5 8 2.2623 -0.0247 
-29 5 9 -0.2394 -0.0242 
-29 5 10 0.6300 0.0260 
-29 5 11 -0.8104 0.0069 
-29 5 12 -1.0340 -0.0205 
-29 6 1 0.2386 0.0066 
-29 6 2 -1.6857 -0.0210 
-29 6 3 -3.2691 0.0060 
-29 6 4 -1.4042 0.0061 
-29 6 5 -0.9279 -0.0068 
-29 6 6 0.0680 -0.0004 
-29 6 7 -0.4748 0.0156 
-29 6 8 1.9440 0.0058 
-29 6 9 -0.4103 -0.0162 
-29 6 10 -1.3023 -0.0057 
-29 6 11 -4.4342 0.0106 
-29 7 1 -3.3142 0.0102 
-29 7 2 1.9091 -0.0038 
-29 7 3 -2.9860 0.0035 
-29 7 4 3.0595 0.0080 
-29 7 5 -0.2965 -0.0030 
-29 7 6 3.3472 0.0007 
-29 7 7 -0.7495 -0.0039 
-29 7 8 1.8130 -0.0144 
-29 7 9 -1.3008 -0.0023 
-29 7 10 1.7064 0.0170 
-29 7 11 -0.5323 -0.0059 
-29 8 1 -4.3708 -0.0051 
-29 8 2 0.5260 0.0098 
-29 8 3 -1.7847 0.0074 
-29 8 4 -0.5301 0.0090 
-29 8 5 -0.8506 0.0012 
-29 8 6 1.9359 -0.0057 
-29 8 7 0.2359 0.0017 
-29 8 8 5.6851 0.0021 
-29 8 9 1.6672 0.0019 
-29 8 10 -0.2380 0.0106 
-29 8 11 -4.3309 0.0119 
-29 9 1 -1.9870 0.0079 
-29 9 2 -0.6004 -0.0210 
-29 9 3 -1.3057 0.0032 
-29 9 4 -1.1709 0.0113 
-29 9 5 -1.4075 -0.0106 
-29 9 6 -3.0410 -0.0050 
-29 9 7 -0.2764 0.0103 
-29 9 8 -1.9728 0.0020 
-29 9 9 -2.4159 0.0032 
-29 9 10 3.1760 0.0244 
-29 10 1 -3.5954 -0.0087 
-29 10 2 1.7130 0.0037 
-29 10 3 -0.7239 -0.0023 
-29 10 4 -0.6784 -0.0022 
-29 10 5 -0.8746 0.0034 
-29 10 6 3.0402 -0.0051 
-29 10 7 1.0503 -0.0008 
-29 10 8 4.7731 0.0099 
-29 10 9 1.4501 0.0073 
-29 10 10 -1.5515 0.0102 
-29 11 1 -0.3216 0.0001 
-29 11 2 -0.2714 -0.0067 
-29 11 3 1.7691 -0.0060 
-29 11 4 -3.2117 -0.0004 
-29 11 5 -1.2705 0.0041 
-29 11 6 -4.4310 0.0038 
-29 11 7 -2.2181 0.0001 
-29 11 8 -2.3449 0.0087 
-29 11 9 0.1296 0.0226 
-29 12 1 -2.4787 -0.0049 
-29 12 2 1.6684 -0.0035 
-29 12 3 -1.2786 -0.0092 
-29 12 4 0.4422 0.0058 
-29 12 5 -2.3578 -0.0082 
-29 12 6 2.4557 -0.0061 
-29 12 7 0.9307 -0.0025 
-29 12 8 1.4073 0.0099 
-29 13 1 2.1583 0.0048 
-29 13 2 3.4151 0.0014 
-29 13 3 1.2871 -0.0027 
-29 13 4 -0.6173 0.0071 
-29 13 5 -3.5278 0.0135 
-29 13 6 -1.9086 0.0017 
-29 13 7 -0.7508 -0.0188 
-29 14 1 1.8852 -0.0015 
-29 14 2 1.4771 -0.0016 
-29 14 3 0.7211 0.0204 
-29 14 4 1.0319 0.0098 
-29 14 5 -1.9594 -0.0376 
-29 14 6 1.3192 0.0129 
-29 15 1 3.8111 -0.0071 
-29 15 2 0.1168 -0.0105 
-29 15 3 -1.6543 -0.0071 
-29 15 4 -1.3887 0.0016 
-29 15 5 -3.6241 0.0095 
-29 16 1 0.7292 0.0042 
-29 16 2 -0.6278 0.0111 
-29 16 3 2.6509 0.0435 
-29 16 4 0.8719 -0.0288 
-29 17 1 -0.8302 -0.0244 
-28 0 2 0.5158 0.0455 
-28 0 4 3.1489 -0.0693 
-28 0 6 0.0930 0.1148 
-28 0 8 -3.4913 -0.0701 
-28 0 10 -0.7303 0.0363 
-28 0 12 1.6459 -0.0360 
-28 1 1 8.3937 -0.0168 
-28 1 2 -0.9205 -0.0077 
-28 1 3 4.1988 -0.0416 
-28 1 4 3.8303 0.0338 
-28 1 5 7.9005 0.0138 
-28 1 6 -0.4445 0.0123 
-28 1 7 1.7403 0.0481 
-28 1 8 -0.2980 -0.0244 
-28 1 9 4.5700 -0.0142 
-28 1 10 -2.2742 -0.0245 
-28 1 11 -0.3548 -0.0180 
-28 1 12 -1.9995 -0.0059 
-28 2 1 -5.9227 -0.0126 
-28 2 2 1.0966 0.0631 
-28 2 3 2.3678 0.0387 
-28 2 4 0.7282 -0.0583 
-28 2 5 -0.4965 0.0103 
-28 2 6 -1.5099 0.0678 
-28 2 7 -2.1182 -0.0248 
-28 2 8 -3.0533 -0.0686 
-28 2 9 -0.3755 0.0007 
-28 2 10 0.2727 0.0557 
-28 2 11 -1.3783 -0.0073 
-28 2 12 3.5526 -0.0301 
-28 3 1 1.5990 -0.0337 
-28 3 2 -1.6000 -0.0121 
-28 3 3 7.0990 0.0349 
-28 3 4 3.9147 0.0219 
-28 3 5 4.9902 -0.0139 
-28 3 6 0.1504 0.0101 
-28 3 7 1.2700 0.0061 
-28 3 8 -0.8720 -0.0185 
-28 3 9 0.9861 -0.0121 
-28 3 10 -0.9035 0.0015 
-28 3 11 0.0665 0.0023 
-28 3 12 0.6645 0.0058 
-28 4 1 -5.2931 -0.0054 
-28 4 2 3.0498 0.0301 
-28 4 3 0.0422 -0.0247 
-28 4 4 -0.2420 -0.0217 
-28 4 5 -1.0795 0.0254 
-28 4 6 -1.9557 0.0113 
-28 4 7 -3.3139 -0.0202 
-28 4 8 -2.1004 -0.0218 
-28 4 9 -2.2474 0.0192 
-28 4 10 1.8021 0.0395 
-28 4 11 0.3797 -0.0214 
-28 4 12 2.6092 -0.0229 
-28 5 1 0.3561 -0.0181 
-28 5 2 -0.1529 -0.0172 
-28 5 3 3.9557 0.0473 
-28 5 4 0.1987 0.0090 
-28 5 5 3.5028 -0.0116 
-28 5 6 1.7820 0.0098 
-28 5 7 -1.0030 -0.0105 
-28 5 8 -1.5455 -0.0164 
-28 5 9 0.8043 -0.0137 
-28 5 10 2.4100 0.0251 
-28 5 11 2.2393 0.0281 
-28 5 12 5.0529 -0.0221 
-28 6 1 -3.3987 -0.0029 
-28 6 2 3.4457 -0.0147 
-28 6 3 -2.6834 -0.0139 
-28 6 4 2.0987 0.0064 
-28 6 5 -3.9375 0.0008 
-28 6 6 0.6015 -0.0018 
-28 6 7 -3.7876 0.0036 
-28 6 8 -0.4522 0.0005 
-28 6 9 -1.8012 0.0081 
-28 6 10 2.5375 0.0153 
-28 6 11 -0.6601 0.0059 
-28 6 12 -0.1896 -0.0248 
-28 7 1 -0.5379 -0.0103 
-28 7 2 3.7946 -0.0075 
-28 7 3 0.1861 -0.0008 
-28 7 4 1.6991 0.0002 
-28 7 5 2.9703 -0.0007 
-28 7 6 -0.0313 -0.0042 
-28 7 7 -3.4358 -0.0058 
-28 7 8 -0.7996 0.0002 
-28 7 9 -1.9921 -0.0005 
-28 7 10 0.9149 0.0053 
-28 7 11 2.3085 0.0097 
-28 8 1 -3.1319 0.0062 
-28 8 2 3.2961 -0.0188 
-28 8 3 -0.9984 0.0150 
-28 8 4 2.1905 0.0059 
-28 8 5 -1.0484 -0.0182 
-28 8 6 2.0005 0.0067 
-28 8 7 -0.2089 0.0134 
-28 8 8 0.9835 -0.0076 
-28 8 9 -0.2826 -0.0081 
-28 8 10 1.0070 0.0099 
-28 8 11 -4.1527 0.0055 
-28 9 1 -1.8569 -0.0037 
-28 9 2 3.9991 -0.0004 
-28 9 3 -0.8143 -0.0079 
-28 9 4 1.6485 0.0012 
-28 9 5 0.4147 -0.0023 
-28 9 6 -0.2118 -0.0083 
-28 9 7 -3.9774 0.0019 
-28 9 8 -2.3465 0.0017 
-28 9 9 -3.9959 -0.0141 
-28 9 10 1.5995 -0.0007 
-28 9 11 1.5566 -0.0052 
-28 10 1 -0.8414 0.0026 
-28 10 2 0.5201 -0.0042 
-28 10 3 1.3929 0.0088 
-28 10 4 0.7218 0.0007 
-28 10 5 5.3390 -0.0050 
-28 10 6 1.7397 0.0097 
-28 10 7 3.2336 0.0067 
-28 10 8 1.8250 -0.0138 
-28 10 9 0.0717 -0.0152 
-28 10 10 -0.8446 -0.0063 
-28 11 1 -3.2061 0.0021 
-28 11 2 1.4970 0.0019 
-28 11 3 0.3801 0.0026 
-28 11 4 2.2272 0.0035 
-28 11 5 -0.8997 0.0021 
-28 11 6 1.1432 0.0010 
-28 11 7 -5.0417 0.0037 
-28 11 8 -2.8557 -0.0124 
-28 11 9 0.0012 -0.0081 
-28 12 1 -2.1347 -0.0077 
-28 12 2 -2.3698 0.0013 
-28 12 3 -0.3373 -0.0069 
-28 12 4 1.3764 -0.0033 
-28 12 5 3.5541 0.0080 
-28 12 6 1.5910 -0.0011 
-28 12 7 1.4711 -0.0188 
-28 12 8 1.8239 0.0089 
-28 12 9 0.1782 -0.0194 
-28 13 1 -3.2014 -0.0052 
-28 13 2 0.7428 -0.0034 
-28 13 3 0.9800 0.0084 
-28 13 4 1.7194 0.0117 
-28 13 5 -2.3955 -0.0085 
-28 13 6 2.1551 0.0158 
-28 13 7 -2.3574 -0.0044 
-28 13 8 -0.1476 -0.0057 
-28 14 1 -0.9525 0.0041 
-28 14 2 -2.2229 -0.0059 
-28 14 3 -1.2369 -0.0014 
-28 14 4 3.5794 0.0005 
-28 14 5 -0.5084 -0.0024 
-28 14 6 0.9704 -0.0161 
-28 14 7 -0.7209 -0.0161 
-28 15 1 0.8524 -0.0251 
-28 15 2 -1.7990 -0.0124 
-28 15 3 0.0332 0.0127 
-28 15 4 -1.9225 -0.0083 
-28 15 5 -1.3359 -0.0068 
-28 15 6 2.6171 0.0366 
-28 16 1 -1.6991 0.0206 
-28 16 2 -0.7952 0.0049 
-28 16 3 2.1152 0.0137 
-28 16 4 3.3383 -0.0033 
-28 17 1 0.8231 -0.0240 
-28 17 2 -0.7994 -0.0086 
-27 0 2 -12.1898 0.0115 
-27 0 4 -5.4474 0.0412 
-27 0 6 -5.2782 -0.0439 
-27 0 8 -4.3639 -0.0504 
-27 0 10 -3.8273 0.0746 
-27 0 12 2.2930 -0.0049 
-27 1 1 2.8445 -0.0986 
-27 1 2 -0.2025 -0.0679 
-27 1 3 -2.1817 -0.0287 
-27 1 4 0.1066 -0.0088 
-27 1 5 -0.4411 0.0273 
-27 1 6 -0.3249 0.0421 
-27 1 7 2.1600 -0.0557 
-27 1 8 0.9215 0.0016 
-27 1 9 1.5304 0.0589 
-27 1 10 0.8527 0.0013 
-27 1 11 -0.5490 -0.0227 
-27 1 12 1.7875 -0.0117 
-27 1 13 -1.0581 0.0026 
-27 2 1 -1.3975 -0.0718 
-27 2 2 -8.5242 0.0342 
-27 2 3 0.4738 0.0164 
-27 2 4 -7.7398 0.0032 
-27 2 5 -2.7742 -0.0174 
-27 2 6 -4.1382 0.0076 
-27 2 7 0.1982 0.0070 
-27 2 8 -1.7424 -0.0510 
-27 2 9 1.7507 0.0282 
-27 2 10 -3.0448 0.0546 
-27 2 11 1.6501 0.0000 
-27 2 12 3.2985 -0.0156 
-27 2 13 1.5561 -0.0307 
-27 3 1 1.0571 -0.0294 
-27 3 2 1.9626 -0.0192 
-27 3 3 0.3969 -0.0033 
-27 3 4 -1.9503 0.0100 
-27 3 5 -0.6129 0.0193 
-27 3 6 0.4481 -0.0020 
-27 3 7 5.2328 -0.0178 
-27 3 8 0.7157 0.0152 
-27 3 9 -0.3929 0.0142 
-27 3 10 2.6933 -0.0014 
-27 3 11 -2.8335 -0.0197 
-27 3 12 2.8420 0.0061 
-27 3 13 -2.4164 0.0070 
-27 4 1 0.2161 0.0061 
-27 4 2 -3.2956 0.0029 
-27 4 3 1.2575 0.0090 
-27 4 4 -7.5286 -0.0311 
-27 4 5 -0.0977 -0.0139 
-27 4 6 -2.5235 0.0253 
-27 4 7 0.3050 -0.0110 
-27 4 8 0.3614 -0.0029 
-27 4 9 0.5562 0.0267 
-27 4 10 -1.7454 0.0146 
-27 4 11 -2.1612 -0.0223 
-27 4 12 0.4613 -0.0361 
-27 5 1 -1.1146 0.0085 
-27 5 2 3.1457 0.0108 
-27 5 3 -2.4754 0.0097 
-27 5 4 -1.2971 0.0061 
-27 5 5 -0.2701 0.0008 
-27 5 6 3.8903 -0.0036 
-27 5 7 1.0337 0.0044 
-27 5 8 0.6599 -0.0091 
-27 5 9 -0.2775 -0.0146 
-27 5 10 2.8400 0.0086 
-27 5 11 -2.7168 -0.0008 
-27 5 12 -0.6459 -0.0247 
-27 6 1 -1.5502 0.0159 
-27 6 2 -1.5820 -0.0192 
-27 6 3 -1.5421 0.0095 
-27 6 4 -3.4299 -0.0060 
-27 6 5 0.3526 -0.0075 
-27 6 6 -1.9267 0.0067 
-27 6 7 -0.1109 -0.0073 
-27 6 8 1.4036 0.0102 
-27 6 9 2.2735 0.0041 
-27 6 10 -0.2598 -0.0020 
-27 6 11 -4.9125 0.0016 
-27 6 12 -3.4857 -0.0349 
-27 7 1 -3.7992 0.0007 
-27 7 2 2.4826 -0.0064 
-27 7 3 -4.4625 0.0072 
-27 7 4 2.9194 0.0010 
-27 7 5 -1.1259 -0.0027 
-27 7 6 2.2868 0.0087 
-27 7 7 -2.4297 -0.0039 
-27 7 8 2.2009 -0.0185 
-27 7 9 -0.5666 0.0037 
-27 7 10 1.9751 0.0161 
-27 7 11 -2.1140 0.0000 
-27 7 12 -0.0031 -0.0504 
-27 8 1 -6.0884 -0.0041 
-27 8 2 1.4463 0.0029 
-27 8 3 -3.8576 0.0101 
-27 8 4 -1.3856 0.0073 
-27 8 5 -0.1982 -0.0006 
-27 8 6 -0.3999 0.0007 
-27 8 7 0.2290 -0.0011 
-27 8 8 4.6099 0.0047 
-27 8 9 2.9586 0.0016 
-27 8 10 -0.4841 0.0071 
-27 8 11 -4.1771 0.0002 
-27 9 1 -3.0021 0.0046 
-27 9 2 0.4115 -0.0134 
-27 9 3 -2.5491 0.0051 
-27 9 4 -0.0671 0.0053 
-27 9 5 -2.6853 -0.0074 
-27 9 6 -3.0742 0.0014 
-27 9 7 -0.6699 -0.0053 
-27 9 8 -1.1633 -0.0125 
-27 9 9 -1.3315 0.0106 
-27 9 10 2.5553 0.0228 
-27 9 11 -0.2720 -0.0084 
-27 10 1 -5.0515 -0.0054 
-27 10 2 3.0973 0.0058 
-27 10 3 -2.6826 0.0024 
-27 10 4 -0.9356 -0.0052 
-27 10 5 -0.4617 0.0041 
-27 10 6 2.0376 0.0046 
-27 10 7 0.9664 0.0017 
-27 10 8 5.3813 0.0027 
-27 10 9 1.0310 0.0099 
-27 10 10 -1.5217 0.0082 
-27 11 1 -2.2036 0.0132 
-27 11 2 -0.5166 0.0047 
-27 11 3 1.1594 -0.0035 
-27 11 4 -2.2027 0.0002 
-27 11 5 -2.0449 0.0019 
-27 11 6 -4.3833 -0.0050 
-27 11 7 -2.0992 -0.0125 
-27 11 8 -1.6426 0.0044 
-27 11 9 -0.5532 0.0217 
-27 11 10 0.6021 0.0244 
-27 12 1 -1.6515 -0.0028 
-27 12 2 3.0018 -0.0041 
-27 12 3 -1.2077 -0.0028 
-27 12 4 -0.9524 -0.0047 
-27 12 5 -2.6573 -0.0012 
-27 12 6 3.3309 -0.0042 
-27 12 7 -0.6617 -0.0055 
-27 12 8 3.1123 0.0047 
-27 12 9 0.9688 0.0148 
-27 13 1 -0.5891 0.0052 
-27 13 2 2.8376 0.0109 
-27 13 3 1.4502 0.0033 
-27 13 4 0.3821 0.0026 
-27 13 5 -3.4733 0.0102 
-27 13 6 -0.2132 0.0013 
-27 13 7 -0.6002 -0.0150 
-27 13 8 1.1922 0.0374 
-27 14 1 3.0440 -0.0120 
-27 14 2 1.3208 0.0006 
-27 14 3 1.0863 0.0127 
-27 14 4 -0.7788 -0.0055 
-27 14 5 -1.6374 -0.0208 
-27 14 6 2.1360 0.0071 
-27 14 7 -2.8586 -0.0055 
-27 15 1 0.9339 -0.0101 
-27 15 2 1.6211 -0.0019 
-27 15 3 -1.7724 0.0037 
-27 15 4 -0.3859 -0.0118 
-27 15 5 -2.5448 0.0133 
-27 15 6 2.8061 0.0030 
-27 16 1 0.2056 -0.0180 
-27 16 2 -1.4594 0.0228 
-27 16 3 1.8616 0.0197 
-27 16 4 -0.0206 -0.0336 
-27 16 5 0.4806 -0.0207 
-27 17 1 -1.7557 -0.0099 
-27 17 2 -0.3203 -0.0084 
-27 17 3 -1.4693 0.0013 
-26 0 2 -4.9985 0.1100 
-26 0 4 2.5346 -0.0212 
-26 0 6 0.6696 0.0651 
-26 0 8 -2.8497 -0.0567 
-26 0 10 -0.0024 0.0049 
-26 0 12 -0.9132 -0.0136 
-26 1 1 13.7538 0.0457 
-26 1 2 -1.6334 0.0397 
-26 1 3 8.5971 -0.0899 
-26 1 4 2.6842 -0.0090 
-26 1 5 7.5853 0.0399 
-26 1 6 -0.5011 0.0050 
-26 1 7 2.8732 -0.0042 
-26 1 8 0.1518 -0.0447 
-26 1 9 4.3192 0.0268 
-26 1 10 -1.5558 0.0138 
-26 1 11 0.3166 -0.0562 
-26 1 12 -1.4830 -0.0122 
-26 1 13 -1.9681 0.0119 
-26 2 1 -9.2544 -0.0010 
-26 2 2 -3.3304 0.0684 
-26 2 3 2.5236 0.0322 
-26 2 4 0.5168 -0.0390 
-26 2 5 1.6505 -0.0190 
-26 2 6 -1.1932 0.0442 
-26 2 7 -0.8603 -0.0423 
-26 2 8 -3.2212 -0.0430 
-26 2 9 -0.2584 0.0161 
-26 2 10 0.6288 0.0257 
-26 2 11 -5.0549 0.0002 
-26 2 12 3.3048 -0.0178 
-26 2 13 -1.4769 -0.0017 
-26 3 1 5.1173 0.0002 
-26 3 2 -2.6094 -0.0021 
-26 3 3 9.6935 -0.0220 
-26 3 4 0.4060 0.0160 
-26 3 5 5.3891 0.0234 
-26 3 6 -0.2934 -0.0118 
-26 3 7 2.3735 -0.0290 
-26 3 8 -1.3859 -0.0061 
-26 3 9 0.5867 0.0274 
-26 3 10 -0.7682 -0.0103 
-26 3 11 0.5706 -0.0202 
-26 3 12 2.4858 0.0180 
-26 3 13 -1.4490 0.0236 
-26 4 1 -9.7759 -0.0058 
-26 4 2 0.4420 0.0153 
-26 4 3 0.9453 -0.0103 
-26 4 4 0.3938 -0.0265 
-26 4 5 3.3595 0.0198 
-26 4 6 -1.9136 0.0150 
-26 4 7 -0.3617 -0.0316 
-26 4 8 -2.3946 -0.0139 
-26 4 9 -1.7446 0.0268 
-26 4 10 2.4357 0.0318 
-26 4 11 -2.7286 -0.0209 
-26 4 12 4.6121 -0.0252 
-26 4 13 -2.0833 0.0130 
-26 5 1 1.6489 -0.0063 
-26 5 2 -0.8474 -0.0248 
-26 5 3 4.8426 0.0293 
-26 5 4 -3.2600 0.0139 
-26 5 5 5.4655 0.0004 
-26 5 6 0.9484 0.0046 
-26 5 7 -0.0927 -0.0181 
-26 5 8 -2.8935 0.0056 
-26 5 9 0.4622 -0.0004 
-26 5 10 0.4053 -0.0037 
-26 5 11 1.8342 0.0133 
-26 5 12 6.7616 -0.0161 
-26 6 1 -7.4736 -0.0079 
-26 6 2 3.1921 -0.0026 
-26 6 3 -1.1857 -0.0038 
-26 6 4 3.0639 -0.0009 
-26 6 5 -0.8857 0.0137 
-26 6 6 0.8373 -0.0037 
-26 6 7 -2.2160 -0.0160 
-26 6 8 0.1219 -0.0007 
-26 6 9 -1.5479 0.0218 
-26 6 10 3.1375 0.0095 
-26 6 11 -1.5337 -0.0062 
-26 6 12 1.6367 -0.0292 
-26 7 1 -0.7999 0.0014 
-26 7 2 4.2858 -0.0068 
-26 7 3 -0.0366 0.0090 
-26 7 4 1.1784 -0.0024 
-26 7 5 4.8053 -0.0047 
-26 7 6 -1.0766 0.0031 
-26 7 7 -1.4274 -0.0065 
-26 7 8 -0.7525 0.0070 
-26 7 9 -1.2776 0.0028 
-26 7 10 -1.5825 0.0021 
-26 7 11 1.8854 0.0012 
-26 7 12 4.1109 -0.0286 
-26 8 1 -6.2964 0.0086 
-26 8 2 4.3657 -0.0024 
-26 8 3 -0.9305 0.0121 
-26 8 4 3.4492 0.0028 
-26 8 5 -1.4955 -0.0122 
-26 8 6 2.3932 -0.0003 
-26 8 7 -0.7200 0.0023 
-26 8 8 0.8842 0.0025 
-26 8 9 -0.1279 0.0090 
-26 8 10 0.4199 -0.0023 
-26 8 11 -3.9124 -0.0015 
-26 8 12 2.7836 -0.0143 
-26 9 1 -2.1738 -0.0012 
-26 9 2 5.8483 0.0038 
-26 9 3 -2.2281 -0.0058 
-26 9 4 2.4789 -0.0040 
-26 9 5 1.3044 0.0004 
-26 9 6 -1.5723 -0.0056 
-26 9 7 -1.9154 -0.0082 
-26 9 8 -1.3941 0.0027 
-26 9 9 -3.7400 -0.0003 
-26 9 10 0.4129 0.0025 
-26 9 11 2.3519 -0.0146 
-26 10 1 -3.0389 0.0084 
-26 10 2 2.5635 -0.0098 
-26 10 3 1.0919 -0.0004 
-26 10 4 1.5780 -0.0000 
-26 10 5 3.1820 -0.0039 
-26 10 6 2.0805 0.0117 
-26 10 7 2.6374 0.0135 
-26 10 8 1.2174 -0.0002 
-26 10 9 0.3231 -0.0014 
-26 10 10 -0.6587 -0.0087 
-26 10 11 -1.6023 -0.0179 
-26 11 1 -4.0017 0.0055 
-26 11 2 1.9204 0.0012 
-26 11 3 -0.9780 -0.0011 
-26 11 4 2.3964 -0.0011 
-26 11 5 -0.0516 0.0082 
-26 11 6 0.6850 -0.0052 
-26 11 7 -4.6119 -0.0037 
-26 11 8 -1.4694 -0.0044 
-26 11 9 -2.0508 0.0022 
-26 11 10 1.3008 -0.0003 
-26 12 1 -1.5632 -0.0138 
-26 12 2 0.6767 -0.0050 
-26 12 3 -0.1623 -0.0122 
-26 12 4 0.4026 -0.0035 
-26 12 5 1.5313 0.0131 
-26 12 6 2.0266 0.0043 
-26 12 7 0.0307 -0.0151 
-26 12 8 1.8866 0.0090 
-26 12 9 0.3132 -0.0173 
-26 13 1 -4.3011 0.0083 
-26 13 2 -0.4421 0.0010 
-26 13 3 1.2774 0.0085 
-26 13 4 0.6614 0.0042 
-26 13 5 -1.4055 0.0018 
-26 13 6 3.0552 0.0028 
-26 13 7 -2.5683 -0.0002 
-26 13 8 1.4665 -0.0009 
-26 13 9 -1.8758 -0.0147 
-26 14 1 0.3095 -0.0067 
-26 14 2 0.4781 -0.0006 
-26 14 3 -2.0485 -0.0066 
-26 14 4 1.8622 -0.0064 
-26 14 5 -1.6114 0.0099 
-26 14 6 0.4764 -0.0131 
-26 14 7 -3.0094 -0.0246 
-26 14 8 1.1096 0.0282 
-26 15 1 -0.3301 -0.0104 
-26 15 2 -1.8165 0.0105 
-26 15 3 0.9440 0.0047 
-26 15 4 -2.4843 -0.0109 
-26 15 5 -0.3127 0.0082 
-26 15 6 2.9598 0.0191 
-26 15 7 0.0268 -0.0238 
-26 16 1 -2.2567 0.0187 
-26 16 2 0.6355 -0.0023 
-26 16 3 -0.0843 0.0054 
-26 16 4 2.6361 -0.0102 
-26 16 5 -0.8451 0.0194 
-26 17 1 0.3786 -0.0168 
-26 17 2 -0.3228 0.0203 
-26 17 3 0.7180 -0.0047 
-26 17 4 -0.3260 0.0106 
-26 18 1 -3.4768 -0.0005 
-25 0 2 -19.1787 -0.0657 
-25 0 4 -6.6018 0.1112 
-25 0 6 -4.5432 -0.0616 
-25 0 8 -4.5220 0.0072 
-25 0 10 -2.8278 0.0429 
-25 0 12 1.7045 0.0032 
-25 1 1 9.0270 -0.0599 
-25 1 2 1.3643 -0.0240 
-25 1 3 1.8933 -0.1003 
-25 1 4 -0.7599 0.0149 
-25 1 5 -0.4138 0.0925 
-25 1 6 -1.2243 0.0603 
-25 1 7 1.3408 -0.1015 
-25 1 8 0.7124 -0.0109 
-25 1 9 0.4196 0.1052 
-25 1 10 1.7498 -0.0004 
-25 1 11 0.4544 -0.0458 
-25 1 12 3.3437 -0.0283 
-25 1 13 0.2887 0.0112 
-25 2 1 -1.5975 -0.0446 
-25 2 2 -14.0819 -0.0052 
-25 2 3 2.7674 0.0205 
-25 2 4 -8.7095 0.0656 
-25 2 5 -1.3976 0.0059 
-25 2 6 -3.7436 -0.0409 
-25 2 7 0.3929 0.0156 
-25 2 8 -2.1253 0.0058 
-25 2 9 1.7311 0.0171 
-25 2 10 -2.3541 0.0082 
-25 2 11 0.7422 -0.0214 
-25 2 12 2.7857 0.0001 
-25 2 13 0.6619 -0.0165 
-25 3 1 5.7749 0.0368 
-25 3 2 5.4894 -0.0146 
-25 3 3 2.4687 -0.0347 
-25 3 4 -4.5665 0.0292 
-25 3 5 -1.2394 0.0522 
-25 3 6 -2.8059 -0.0157 
-25 3 7 4.9439 -0.0638 
-25 3 8 -0.9968 0.0393 
-25 3 9 -0.3358 0.0510 
-25 3 10 4.1670 -0.0283 
-25 3 11 -3.0533 -0.0359 
-25 3 12 5.6666 0.0118 
-25 3 13 -3.9003 0.0216 
-25 4 1 -1.1889 -0.0068 
-25 4 2 -6.6996 0.0098 
-25 4 3 4.1683 0.0273 
-25 4 4 -8.2534 -0.0061 
-25 4 5 2.3808 -0.0191 
-25 4 6 -3.1336 -0.0032 
-25 4 7 0.7720 0.0006 
-25 4 8 -0.2612 0.0121 
-25 4 9 2.2703 0.0139 
-25 4 10 -0.6185 -0.0068 
-25 4 11 -1.2643 -0.0123 
-25 4 12 -0.0351 -0.0186 
-25 4 13 -7.4011 0.0009 
-25 5 1 1.5716 0.0347 
-25 5 2 5.6375 -0.0057 
-25 5 3 -2.4189 -0.0026 
-25 5 4 -4.7547 0.0067 
-25 5 5 -0.4682 0.0092 
-25 5 6 -0.4677 -0.0275 
-25 5 7 0.4722 -0.0075 
-25 5 8 -1.0711 0.0291 
-25 5 9 -0.2847 0.0020 
-25 5 10 3.6272 -0.0176 
-25 5 11 -3.6534 -0.0078 
-25 5 12 0.0426 -0.0071 
-25 5 13 -4.1564 0.0334 
-25 6 1 -2.7813 -0.0011 
-25 6 2 -2.6165 -0.0131 
-25 6 3 0.6056 0.0147 
-25 6 4 -3.7560 -0.0056 
-25 6 5 2.1929 -0.0101 
-25 6 6 -3.5356 0.0042 
-25 6 7 -0.0739 -0.0137 
-25 6 8 -0.0275 0.0046 
-25 6 9 3.9900 0.0066 
-25 6 10 0.8064 -0.0074 
-25 6 11 -2.6043 -0.0008 
-25 6 12 -3.2036 -0.0149 
-25 7 1 -2.8217 -0.0076 
-25 7 2 3.7594 -0.0058 
-25 7 3 -5.1498 -0.0045 
-25 7 4 1.0182 -0.0069 
-25 7 5 -1.3426 0.0030 
-25 7 6 0.6189 0.0028 
-25 7 7 -2.6078 0.0034 
-25 7 8 2.5444 0.0004 
-25 7 9 -0.3905 0.0034 
-25 7 10 1.5991 0.0012 
-25 7 11 -2.4303 0.0045 
-25 7 12 -1.0111 -0.0417 
-25 8 1 -6.0258 0.0017 
-25 8 2 1.9159 -0.0014 
-25 8 3 -3.8154 0.0046 
-25 8 4 -0.3785 0.0057 
-25 8 5 0.4183 0.0009 
-25 8 6 -2.2111 -0.0012 
-25 8 7 0.5335 -0.0072 
-25 8 8 2.3842 0.0068 
-25 8 9 2.8578 0.0031 
-25 8 10 -0.6513 -0.0053 
-25 8 11 -1.6306 -0.0116 
-25 8 12 -0.7606 0.0122 
-25 9 1 -2.9108 0.0005 
-25 9 2 2.2497 -0.0050 
-25 9 3 -4.0909 -0.0010 
-25 9 4 0.3756 0.0049 
-25 9 5 -3.2224 0.0015 
-25 9 6 -1.5695 0.0035 
-25 9 7 -0.1589 -0.0104 
-25 9 8 -0.3216 -0.0169 
-25 9 9 -0.7229 0.0067 
-25 9 10 1.2870 0.0108 
-25 9 11 -0.3624 -0.0085 
-25 10 1 -5.1176 0.0054 
-25 10 2 4.5612 0.0040 
-25 10 3 -2.7380 0.0004 
-25 10 4 0.2496 -0.0031 
-25 10 5 -0.6055 0.0043 
-25 10 6 0.6820 0.0006 
-25 10 7 1.5478 0.0027 
-25 10 8 4.2356 0.0077 
-25 10 9 -0.0895 0.0067 
-25 10 10 -0.4381 -0.0048 
-25 10 11 -0.6819 -0.0234 
-25 11 1 -3.4455 0.0196 
-25 11 2 0.1694 0.0095 
-25 11 3 -1.2263 -0.0044 
-25 11 4 -0.8673 0.0042 
-25 11 5 -1.6901 0.0049 
-25 11 6 -2.0925 -0.0132 
-25 11 7 -1.7192 -0.0202 
-25 11 8 -0.7655 0.0011 
-25 11 9 -1.0994 0.0207 
-25 11 10 -0.3728 0.0112 
-25 12 1 -0.7696 0.0008 
-25 12 2 4.8434 -0.0069 
-25 12 3 0.0968 -0.0010 
-25 12 4 -1.7978 -0.0053 
-25 12 5 -2.2160 0.0031 
-25 12 6 2.8848 -0.0047 
-25 12 7 -1.5903 0.0001 
-25 12 8 2.9804 0.0038 
-25 12 9 -0.1171 0.0114 
-25 12 10 1.9745 -0.0033 
-25 13 1 -2.6006 0.0043 
-25 13 2 1.7623 0.0167 
-25 13 3 -0.1910 -0.0030 
-25 13 4 1.2303 0.0022 
-25 13 5 -1.6921 0.0111 
-25 13 6 1.7454 -0.0092 
-25 13 7 -0.5434 -0.0113 
-25 13 8 2.3520 0.0432 
-25 13 9 -2.7962 0.0006 
-25 14 1 3.8730 -0.0064 
-25 14 2 2.4540 -0.0033 
-25 14 3 2.0408 0.0016 
-25 14 4 -2.4237 -0.0094 
-25 14 5 -0.0249 -0.0033 
-25 14 6 1.8106 0.0010 
-25 14 7 -4.4764 0.0048 
-25 14 8 0.7878 0.0197 
-25 15 1 -1.1468 -0.0053 
-25 15 2 1.7272 0.0066 
-25 15 3 -2.5654 -0.0010 
-25 15 4 0.9343 -0.0107 
-25 15 5 -0.6533 0.0154 
-25 15 6 3.5012 -0.0085 
-25 15 7 1.3996 0.0010 
-25 16 1 0.3800 -0.0151 
-25 16 2 -0.5175 0.0213 
-25 16 3 1.2546 -0.0062 
-25 16 4 -0.9578 -0.0267 
-25 16 5 0.8492 -0.0079 
-25 16 6 -0.5961 0.0135 
-25 17 1 -2.5201 0.0105 
-25 17 2 1.0862 -0.0052 
-25 17 3 -1.2174 0.0112 
-25 17 4 0.2803 -0.0071 
-25 18 1 -1.3880 -0.0234 
-25 18 2 -0.0101 0.0197 
-24 0 2 -11.3411 0.0752 
-24 0 4 0.2398 0.0580 
-24 0 6 0.9025 -0.0629 
-24 0 8 -2.2463 0.0258 
-24 0 10 1.8652 -0.0501 
-24 0 12 -4.2369 0.0279 
-24 1 1 14.0170 0.0519 
-24 1 2 -1.8513 0.0293 
-24 1 3 13.9012 -0.0473 
-24 1 4 1.4629 -0.0233 
-24 1 5 6.6446 -0.0007 
-24 1 6 -1.0532 -0.0225 
-24 1 7 1.4622 -0.0132 
-24 1 8 0.2637 -0.0237 
-24 1 9 3.6526 0.0122 
-24 1 10 -1.2707 0.0329 
-24 1 11 0.1202 -0.0323 
-24 1 12 -0.9840 0.0023 
-24 1 13 -2.4358 0.0202 
-24 1 14 -1.1102 0.0086 
-24 2 1 -11.6345 0.0173 
-24 2 2 -8.7858 -0.0116 
-24 2 3 1.5423 0.0015 
-24 2 4 -0.7021 0.0404 
-24 2 5 3.9455 -0.0384 
-24 2 6 -0.3688 -0.0459 
-24 2 7 0.2742 -0.0220 
-24 2 8 -3.0386 0.0452 
-24 2 9 0.3248 0.0189 
-24 2 10 1.3793 -0.0438 
-24 2 11 -7.2549 0.0026 
-24 2 12 2.0024 0.0188 
-24 2 13 -2.3046 0.0088 
-24 3 1 6.7957 -0.0070 
-24 3 2 -2.4640 0.0205 
-24 3 3 13.1779 -0.0265 
-24 3 4 -2.4012 -0.0066 
-24 3 5 4.8546 0.0183 
-24 3 6 -1.3803 -0.0285 
-24 3 7 2.2499 -0.0196 
-24 3 8 -1.8353 0.0102 
-24 3 9 0.2192 0.0231 
-24 3 10 -1.8935 -0.0063 
-24 3 11 0.3153 -0.0132 
-24 3 12 2.7538 0.0235 
-24 3 13 -1.4905 0.0219 
-24 4 1 -13.9766 -0.0121 
-24 4 2 -3.5071 -0.0343 
-24 4 3 0.1646 0.0181 
-24 4 4 0.9081 0.0105 
-24 4 5 7.5692 -0.0054 
-24 4 6 -1.0836 -0.0082 
-24 4 7 2.5412 0.0021 
-24 4 8 -2.2248 0.0180 
-24 4 9 -0.5821 -0.0049 
-24 4 10 2.5080 -0.0037 
-24 4 11 -4.3992 -0.0017 
-24 4 12 5.2405 -0.0078 
-24 4 13 -3.0459 0.0071 
-24 5 1 3.5506 -0.0055 
-24 5 2 -0.7087 0.0098 
-24 5 3 6.6234 0.0079 
-24 5 4 -6.2841 0.0001 
-24 5 5 5.5099 0.0018 
-24 5 6 -0.2117 -0.0055 
-24 5 7 0.8114 -0.0065 
-24 5 8 -3.1223 0.0226 
-24 5 9 0.5954 0.0088 
-24 5 10 -2.3557 -0.0206 
-24 5 11 0.5544 0.0059 
-24 5 12 5.2601 -0.0017 
-24 5 13 0.0475 0.0138 
-24 6 1 -11.8522 -0.0202 
-24 6 2 1.3560 0.0042 
-24 6 3 0.0435 0.0162 
-24 6 4 3.8877 0.0027 
-24 6 5 2.9213 0.0158 
-24 6 6 0.5087 -0.0062 
-24 6 7 -0.1168 -0.0122 
-24 6 8 0.6035 -0.0051 
-24 6 9 -1.1690 0.0053 
-24 6 10 3.2995 0.0019 
-24 6 11 -1.7460 -0.0071 
-24 6 12 1.7877 -0.0193 
-24 6 13 3.3641 0.0529 
-24 7 1 0.0522 0.0206 
-24 7 2 3.7274 0.0072 
-24 7 3 0.0987 0.0025 
-24 7 4 -0.9641 -0.0019 
-24 7 5 4.1868 -0.0087 
-24 7 6 -2.0086 -0.0015 
-24 7 7 0.5718 0.0033 
-24 7 8 0.0146 0.0179 
-24 7 9 0.0521 0.0077 
-24 7 10 -3.3615 -0.0091 
-24 7 11 0.7785 0.0006 
-24 7 12 1.1751 -0.0083 
-24 8 1 -9.2907 0.0021 
-24 8 2 4.0191 0.0157 
-24 8 3 -0.0788 0.0044 
-24 8 4 4.4282 0.0037 
-24 8 5 -0.9546 -0.0017 
-24 8 6 1.7410 -0.0121 
-24 8 7 -1.0936 -0.0100 
-24 8 8 0.5674 0.0088 
-24 8 9 -0.1657 0.0170 
-24 8 10 0.1185 -0.0093 
-24 8 11 -2.6842 -0.0071 
-24 8 12 2.4511 -0.0047 
-24 9 1 -1.6383 0.0049 
-24 9 2 5.7580 -0.0026 
-24 9 3 -4.0987 -0.0059 
-24 9 4 1.2768 0.0003 
-24 9 5 0.6094 0.0009 
-24 9 6 -1.7958 -0.0054 
-24 9 7 0.2077 -0.0030 
-24 9 8 -0.7863 0.0075 
-24 9 9 -2.5408 0.0017 
-24 9 10 0.0695 -0.0011 
-24 9 11 2.2407 -0.0097 
-24 9 12 -1.1890 0.0224 
-24 10 1 -5.4098 0.0146 
-24 10 2 4.0929 -0.0127 
-24 10 3 0.7631 -0.0110 
-24 10 4 2.9722 0.0073 
-24 10 5 0.6509 -0.0029 
-24 10 6 1.7497 -0.0018 
-24 10 7 1.1459 0.0150 
-24 10 8 0.2259 0.0152 
-24 10 9 0.6394 0.0073 
-24 10 10 0.2224 -0.0160 
-24 10 11 -0.5815 -0.0097 
-24 11 1 -3.4729 -0.0016 
-24 11 2 1.5025 -0.0020 
-24 11 3 -3.7552 -0.0037 
-24 11 4 1.1867 -0.0009 
-24 11 5 0.8860 0.0100 
-24 11 6 0.8331 -0.0065 
-24 11 7 -3.4044 -0.0066 
-24 11 8 -0.5400 0.0008 
-24 11 9 -2.4676 0.0051 
-24 11 10 1.7897 -0.0103 
-24 11 11 0.0887 -0.0029 
-24 12 1 -2.2091 -0.0075 
-24 12 2 3.6444 -0.0112 
-24 12 3 0.0621 -0.0132 
-24 12 4 0.5207 0.0070 
-24 12 5 -0.6638 0.0111 
-24 12 6 1.5693 -0.0018 
-24 12 7 -1.7944 -0.0017 
-24 12 8 1.5829 0.0084 
-24 12 9 0.7253 -0.0193 
-24 12 10 2.5084 -0.0261 
-24 13 1 -4.1450 0.0156 
-24 13 2 -1.7384 0.0024 
-24 13 3 -0.4047 0.0016 
-24 13 4 -1.2216 0.0037 
-24 13 5 0.5970 0.0074 
-24 13 6 2.3505 -0.0098 
-24 13 7 -2.1545 -0.0013 
-24 13 8 3.0719 0.0014 
-24 13 9 -2.2293 -0.0139 
-24 14 1 0.7171 -0.0102 
-24 14 2 2.5358 0.0024 
-24 14 3 -1.8485 -0.0109 
-24 14 4 1.0191 0.0009 
-24 14 5 -2.0424 0.0132 
-24 14 6 -0.6690 -0.0114 
-24 14 7 -4.2938 -0.0152 
-24 14 8 1.7769 0.0153 
-24 15 1 -1.4051 0.0144 
-24 15 2 -2.5123 0.0111 
-24 15 3 -0.1624 -0.0075 
-24 15 4 -2.8810 -0.0021 
-24 15 5 1.2425 0.0190 
-24 15 6 1.7471 -0.0034 
-24 15 7 0.1962 -0.0170 
-24 16 1 -1.7968 0.0145 
-24 16 2 1.2624 -0.0088 
-24 16 3 -1.1673 -0.0054 
-24 16 4 2.1598 -0.0060 
-24 16 5 -1.0221 0.0234 
-24 16 6 -1.8297 -0.0047 
-24 17 1 -0.6747 -0.0004 
-24 17 2 -0.7531 0.0244 
-24 17 3 0.0532 -0.0165 
-24 17 4 0.8307 0.0306 
-24 17 5 1.1940 0.0324 
-24 18 1 -3.0555 0.0083 
-24 18 2 -0.0880 -0.0336 
-24 18 3 0.0652 -0.0038 
-23 0 2 -20.3966 -0.1254 
-23 0 4 -9.0743 0.1450 
-23 0 6 -2.4002 -0.0696 
-23 0 8 -2.5778 0.0648 
-23 0 10 -1.5026 -0.0029 
-23 0 12 1.4105 -0.0036 
-23 0 14 2.8793 -0.0005 
-23 1 1 13.8562 -0.0699 
-23 1 2 2.6578 -0.0077 
-23 1 3 6.8368 -0.0523 
-23 1 4 -1.3627 0.0678 
-23 1 5 0.0483 0.0665 
-23 1 6 -2.2556 0.0163 
-23 1 7 0.6906 -0.0400 
-23 1 8 0.6814 -0.0097 
-23 1 9 -0.0491 0.0410 
-23 1 10 1.8266 -0.0161 
-23 1 11 0.5213 -0.0102 
-23 1 12 4.1167 -0.0037 
-23 1 13 2.8918 -0.0121 
-23 1 14 -0.5458 -0.0254 
-23 2 1 -0.4248 0.0013 
-23 2 2 -15.7025 -0.0521 
-23 2 3 3.6056 0.0190 
-23 2 4 -10.6510 0.1002 
-23 2 5 -0.3240 0.0131 
-23 2 6 -2.1573 -0.0884 
-23 2 7 1.0849 0.0236 
-23 2 8 -1.1214 0.0665 
-23 2 9 1.9330 -0.0104 
-23 2 10 -1.3240 -0.0325 
-23 2 11 1.1169 -0.0286 
-23 2 12 2.4310 0.0124 
-23 2 13 0.0847 -0.0064 
-23 2 14 0.3781 -0.0274 
-23 3 1 9.5506 0.0322 
-23 3 2 8.6936 0.0059 
-23 3 3 5.6702 0.0002 
-23 3 4 -5.6959 0.0280 
-23 3 5 -2.3182 0.0136 
-23 3 6 -5.7046 -0.0210 
-23 3 7 3.7316 -0.0362 
-23 3 8 -2.0311 0.0223 
-23 3 9 0.0992 0.0245 
-23 3 10 3.8621 -0.0238 
-23 3 11 -2.7089 -0.0094 
-23 3 12 7.1625 0.0150 
-23 3 13 -3.9937 0.0056 
-23 3 14 0.2510 -0.0062 
-23 4 1 -0.6798 -0.0246 
-23 4 2 -9.3258 0.0078 
-23 4 3 5.0398 0.0250 
-23 4 4 -9.3215 0.0182 
-23 4 5 3.9442 -0.0226 
-23 4 6 -2.4567 -0.0357 
-23 4 7 1.3083 0.0308 
-23 4 8 -0.8022 0.0292 
-23 4 9 3.1518 -0.0221 
-23 4 10 0.7518 -0.0255 
-23 4 11 1.8412 0.0079 
-23 4 12 -0.2112 0.0021 
-23 4 13 -7.6966 -0.0107 
-23 5 1 3.6309 0.0319 
-23 5 2 8.6254 0.0041 
-23 5 3 -0.7807 -0.0007 
-23 5 4 -7.0428 -0.0114 
-23 5 5 -1.5855 -0.0036 
-23 5 6 -4.4195 -0.0300 
-23 5 7 -0.2018 -0.0049 
-23 5 8 -2.2893 0.0348 
-23 5 9 -0.2960 0.0097 
-23 5 10 3.2040 -0.0178 
-23 5 11 -3.1908 -0.0064 
-23 5 12 0.5155 0.0094 
-23 5 13 -5.0128 0.0209 
-23 6 1 -2.2043 -0.0200 
-23 6 2 -4.5375 -0.0080 
-23 6 3 2.3855 0.0020 
-23 6 4 -3.9048 0.0049 
-23 6 5 4.2416 -0.0104 
-23 6 6 -3.0258 0.0021 
-23 6 7 0.0403 0.0056 
-23 6 8 -1.9175 -0.0068 
-23 6 9 4.0351 -0.0093 
-23 6 10 2.0089 -0.0142 
-23 6 11 0.5701 0.0086 
-23 6 12 -2.3976 0.0049 
-23 6 13 -2.7951 0.0298 
-23 7 1 -1.9330 -0.0082 
-23 7 2 5.4961 0.0057 
-23 7 3 -4.2567 -0.0187 
-23 7 4 -2.1891 -0.0133 
-23 7 5 -1.8685 0.0067 
-23 7 6 -1.3920 -0.0071 
-23 7 7 -1.8910 0.0098 
-23 7 8 2.6125 0.0224 
-23 7 9 -0.6868 0.0023 
-23 7 10 1.0502 -0.0131 
-23 7 11 -1.6094 0.0065 
-23 7 12 -2.1329 -0.0127 
-23 7 13 -1.7811 0.0197 
-23 8 1 -4.2435 0.0082 
-23 8 2 1.1005 -0.0101 
-23 8 3 -2.1702 -0.0027 
-23 8 4 1.1801 0.0112 
-23 8 5 2.1226 -0.0014 
-23 8 6 -1.9455 -0.0029 
-23 8 7 0.4740 -0.0026 
-23 8 8 -0.1676 -0.0012 
-23 8 9 1.9544 -0.0021 
-23 8 10 -0.6670 -0.0123 
-23 8 11 0.1831 -0.0100 
-23 8 12 -0.5006 0.0230 
-23 9 1 -2.4519 -0.0054 
-23 9 2 4.3616 -0.0024 
-23 9 3 -4.8003 -0.0070 
-23 9 4 -1.0004 0.0102 
-23 9 5 -3.6270 0.0024 
-23 9 6 0.2261 -0.0002 
-23 9 7 0.6573 0.0016 
-23 9 8 0.2581 -0.0068 
-23 9 9 -0.2280 -0.0077 
-23 9 10 -0.0142 -0.0045 
-23 9 11 -0.5361 0.0022 
-23 9 12 1.2946 -0.0142 
-23 10 1 -4.3142 0.0098 
-23 10 2 4.4136 0.0000 
-23 10 3 -1.5011 0.0019 
-23 10 4 2.8486 0.0037 
-23 10 5 -0.1565 -0.0005 
-23 10 6 -0.2612 -0.0083 
-23 10 7 1.2059 0.0038 
-23 10 8 2.3078 0.0110 
-23 10 9 -0.9542 -0.0001 
-23 10 10 0.2025 -0.0137 
-23 10 11 -0.0242 -0.0095 
-23 11 1 -3.5605 0.0106 
-23 11 2 1.8695 0.0007 
-23 11 3 -4.1515 -0.0011 
-23 11 4 -0.4200 0.0089 
-23 11 5 -1.1965 -0.0015 
-23 11 6 0.7647 -0.0132 
-23 11 7 -1.5323 -0.0097 
-23 11 8 0.0741 -0.0043 
-23 11 9 -0.8473 0.0136 
-23 11 10 -1.7569 0.0041 
-23 11 11 -1.8420 -0.0008 
-23 12 1 -0.7871 0.0022 
-23 12 2 5.1418 -0.0065 
-23 12 3 1.8197 -0.0005 
-23 12 4 -0.4297 0.0046 
-23 12 5 -1.0955 -0.0009 
-23 12 6 1.3070 -0.0081 
-23 12 7 -2.0212 0.0075 
-23 12 8 1.9035 0.0082 
-23 12 9 -1.1169 0.0022 
-23 12 10 3.2499 -0.0075 
-23 13 1 -2.8564 -0.0002 
-23 13 2 1.7134 0.0098 
-23 13 3 -2.5713 -0.0078 
-23 13 4 1.3590 0.0037 
-23 13 5 0.1180 0.0059 
-23 13 6 2.4513 -0.0138 
-23 13 7 -0.7093 -0.0051 
-23 13 8 3.1305 0.0321 
-23 13 9 -3.5672 0.0080 
-23 13 10 -2.8543 0.0053 
-23 14 1 3.1889 0.0090 
-23 14 2 3.2623 -0.0130 
-23 14 3 3.6104 -0.0033 
-23 14 4 -1.8940 0.0027 
-23 14 5 1.8955 -0.0012 
-23 14 6 0.4786 -0.0067 
-23 14 7 -4.1073 0.0192 
-23 14 8 0.3243 0.0117 
-23 14 9 -0.7851 -0.0050 
-23 15 1 -1.0441 0.0007 
-23 15 2 1.4266 0.0062 
-23 15 3 -3.1440 -0.0090 
-23 15 4 1.4386 -0.0004 
-23 15 5 0.5714 0.0112 
-23 15 6 2.2683 -0.0178 
-23 15 7 1.1579 -0.0034 
-23 15 8 0.8460 0.0185 
-23 16 1 0.1078 0.0007 
-23 16 2 1.4699 0.0040 
-23 16 3 1.8420 -0.0122 
-23 16 4 -0.5344 -0.0109 
-23 16 5 0.4587 -0.0090 
-23 16 6 -1.2707 -0.0020 
-23 16 7 -1.3017 0.0125 
-23 17 1 -1.7913 0.0180 
-23 17 2 1.1882 -0.0075 
-23 17 3 -0.5177 0.0145 
-23 17 4 1.0522 0.0097 
-23 17 5 -0.8934 0.0054 
-23 18 1 -1.0628 -0.0203 
-23 18 2 1.8504 0.0087 
-23 18 3 0.4331 -0.0429 
-22 0 2 -15.4479 0.0425 
-22 0 4 -2.5442 0.0724 
-22 0 6 0.7457 -0.1526 
-22 0 8 -2.3275 0.0768 
-22 0 10 3.1672 -0.0403 
-22 0 12 -6.8647 0.0329 
-22 0 14 -1.2596 0.0006 
-22 1 1 8.6127 -0.0232 
-22 1 2 -2.1045 -0.0337 
-22 1 3 16.1160 0.0785 
-22 1 4 0.8041 0.0063 
-22 1 5 6.5901 -0.0959 
-22 1 6 -1.4032 -0.0442 
-22 1 7 -1.5616 0.0579 
-22 1 8 0.0918 0.0186 
-22 1 9 2.2978 -0.0577 
-22 1 10 -1.3043 0.0242 
-22 1 11 -0.6416 0.0305 
-22 1 12 -1.0555 0.0199 
-22 1 13 -2.7498 -0.0012 
-22 1 14 -0.9114 -0.0330 
-22 2 1 -11.2697 0.0132 
-22 2 2 -12.6260 -0.0408 
-22 2 3 0.3315 -0.0178 
-22 2 4 -2.5731 0.0661 
-22 2 5 5.5822 -0.0489 
-22 2 6 0.7829 -0.0951 
-22 2 7 1.4272 0.0272 
-22 2 8 -2.8574 0.0845 
-22 2 9 0.7182 0.0143 
-22 2 10 1.4279 -0.0555 
-22 2 11 -7.4133 -0.0005 
-22 2 12 0.1579 0.0238 
-22 2 13 -2.3764 -0.0046 
-22 2 14 -1.0471 0.0065 
-22 3 1 4.9554 -0.0602 
-22 3 2 -2.7164 0.0426 
-22 3 3 15.1579 0.0342 
-22 3 4 -3.2718 -0.0318 
-22 3 5 4.7780 -0.0319 
-22 3 6 -1.6817 -0.0086 
-22 3 7 0.9511 0.0418 
-22 3 8 -2.1292 -0.0011 
-22 3 9 -0.0709 -0.0312 
-22 3 10 -3.1610 0.0180 
-22 3 11 -0.6634 0.0194 
-22 3 12 0.5697 0.0081 
-22 3 13 -1.3935 -0.0025 
-22 3 14 2.6148 0.0192 
-22 4 1 -14.7995 0.0042 
-22 4 2 -6.7297 -0.0498 
-22 4 3 -1.5330 0.0202 
-22 4 4 0.4718 0.0291 
-22 4 5 9.9056 -0.0254 
-22 4 6 0.8692 -0.0157 
-22 4 7 4.6681 0.0410 
-22 4 8 -1.7379 0.0293 
-22 4 9 0.1973 -0.0262 
-22 4 10 1.9221 -0.0219 
-22 4 11 -4.2122 0.0100 
-22 4 12 3.6381 0.0019 
-22 4 13 -3.7950 -0.0100 
-22 4 14 2.5537 0.0051 
-22 5 1 4.2611 -0.0257 
-22 5 2 -1.1413 0.0613 
-22 5 3 8.7702 0.0034 
-22 5 4 -7.7231 -0.0250 
-22 5 5 4.9612 -0.0087 
-22 5 6 -0.8798 0.0043 
-22 5 7 0.5009 0.0119 
-22 5 8 -2.7389 0.0024 
-22 5 9 1.4635 0.0029 
-22 5 10 -3.9233 -0.0064 
-22 5 11 -1.5142 0.0091 
-22 5 12 1.0933 -0.0020 
-22 5 13 -0.2902 -0.0116 
-22 6 1 -13.7648 -0.0088 
-22 6 2 -0.3572 -0.0013 
-22 6 3 0.2586 0.0138 
-22 6 4 3.6130 0.0081 
-22 6 5 6.3793 0.0098 
-22 6 6 1.0583 -0.0029 
-22 6 7 1.7278 0.0042 
-22 6 8 0.7040 -0.0086 
-22 6 9 -0.8210 -0.0168 
-22 6 10 3.4760 -0.0033 
-22 6 11 -1.7035 0.0009 
-22 6 12 -0.6320 -0.0074 
-22 6 13 3.8991 0.0212 
-22 7 1 1.0675 0.0246 
-22 7 2 1.9898 0.0238 
-22 7 3 1.3498 -0.0048 
-22 7 4 -3.8521 0.0004 
-22 7 5 2.5271 -0.0131 
-22 7 6 -3.0927 -0.0059 
-22 7 7 0.8660 0.0080 
-22 7 8 0.7553 0.0126 
-22 7 9 1.9653 0.0131 
-22 7 10 -3.2155 -0.0121 
-22 7 11 -1.0977 0.0035 
-22 7 12 -1.9132 0.0081 
-22 7 13 0.0861 -0.0219 
-22 8 1 -10.2502 -0.0104 
-22 8 2 3.0899 0.0161 
-22 8 3 0.3411 -0.0008 
-22 8 4 4.3909 0.0068 
-22 8 5 1.5834 0.0024 
-22 8 6 1.4085 -0.0152 
-22 8 7 -1.4516 -0.0120 
-22 8 8 0.1133 0.0063 
-22 8 9 0.2065 0.0072 
-22 8 10 0.1152 -0.0047 
-22 8 11 -1.7947 -0.0020 
-22 8 12 0.4802 -0.0032 
-22 8 13 3.1483 0.0289 
-22 9 1 -0.9105 0.0059 
-22 9 2 4.1909 -0.0129 
-22 9 3 -4.6807 0.0005 
-22 9 4 -1.4412 0.0075 
-22 9 5 -1.0568 -0.0075 
-22 9 6 -1.5125 -0.0064 
-22 9 7 1.1639 0.0117 
-22 9 8 -0.2913 0.0097 
-22 9 9 -0.5474 -0.0036 
-22 9 10 0.7223 -0.0047 
-22 9 11 1.4478 0.0035 
-22 9 12 -2.9186 0.0229 
-22 10 1 -6.3474 0.0076 
-22 10 2 4.1443 -0.0096 
-22 10 3 -0.2218 -0.0081 
-22 10 4 4.5569 0.0120 
-22 10 5 0.1076 -0.0054 
-22 10 6 1.2225 -0.0097 
-22 10 7 -0.8887 0.0109 
-22 10 8 -0.2514 0.0146 
-22 10 9 1.2962 0.0076 
-22 10 10 0.4235 -0.0139 
-22 10 11 0.4383 -0.0025 
-22 10 12 1.3287 0.0136 
-22 11 1 -2.6107 -0.0154 
-22 11 2 1.0169 -0.0050 
-22 11 3 -5.7316 0.0015 
-22 11 4 -0.8050 -0.0014 
-22 11 5 0.6249 -0.0009 
-22 11 6 1.4304 0.0002 
-22 11 7 -2.0773 0.0020 
-22 11 8 0.2318 0.0003 
-22 11 9 -1.2028 -0.0026 
-22 11 10 2.1805 -0.0105 
-22 11 11 -0.8636 0.0117 
-22 12 1 -3.4104 0.0046 
-22 12 2 4.5522 -0.0123 
-22 12 3 -0.5395 -0.0044 
-22 12 4 2.2182 0.0171 
-22 12 5 -1.5901 0.0031 
-22 12 6 0.4234 -0.0080 
-22 12 7 -2.8494 0.0078 
-22 12 8 1.9045 0.0044 
-22 12 9 1.1740 -0.0151 
-22 12 10 3.2347 -0.0268 
-22 12 11 1.6641 0.0030 
-22 13 1 -3.3946 0.0054 
-22 13 2 -1.7812 -0.0003 
-22 13 3 -2.3005 -0.0010 
-22 13 4 -3.3135 0.0044 
-22 13 5 1.3678 -0.0001 
-22 13 6 0.8457 -0.0068 
-22 13 7 -1.3343 -0.0001 
-22 13 8 3.6957 -0.0028 
-22 13 9 -1.3626 -0.0100 
-22 13 10 0.4914 -0.0077 
-22 14 1 -0.2690 -0.0054 
-22 14 2 2.3199 -0.0033 
-22 14 3 -1.4968 -0.0047 
-22 14 4 1.5760 0.0141 
-22 14 5 -1.6486 0.0041 
-22 14 6 -1.8590 -0.0117 
-22 14 7 -2.9444 0.0023 
-22 14 8 2.8308 0.0066 
-22 14 9 1.4303 -0.0201 
-22 15 1 -1.3650 0.0224 
-22 15 2 -2.3806 -0.0025 
-22 15 3 -2.3541 -0.0097 
-22 15 4 -3.7280 0.0046 
-22 15 5 1.6684 0.0170 
-22 15 6 0.1051 -0.0108 
-22 15 7 0.2824 -0.0076 
-22 15 8 2.0309 -0.0127 
-22 16 1 -1.2225 0.0042 
-22 16 2 0.0045 -0.0125 
-22 16 3 -0.8358 -0.0037 
-22 16 4 1.9110 0.0046 
-22 16 5 -0.8587 0.0081 
-22 16 6 -1.3165 0.0019 
-22 16 7 0.2919 0.0156 
-22 17 1 -0.3941 0.0081 
-22 17 2 -0.7742 0.0110 
-22 17 3 -2.1884 -0.0153 
-22 17 4 1.1452 0.0389 
-22 17 5 1.2177 0.0315 
-22 17 6 0.9004 -0.0036 
-22 18 1 -1.9966 0.0101 
-22 18 2 -0.9988 -0.0309 
-22 18 3 0.1131 -0.0080 
-22 18 4 0.2342 -0.0169 
-22 19 1 -0.6623 0.0097 
-21 0 2 -14.4861 -0.0846 
-21 0 4 -11.0540 0.0685 
-21 0 6 -0.8803 -0.0083 
-21 0 10 -0.3108 0.0107 
-21 0 12 1.4807 -0.0378 
-21 0 14 3.9771 0.0188 
-21 1 1 18.2647 -0.1146 
-21 1 2 2.8374 -0.0018 
-21 1 3 10.0170 0.0351 
-21 1 4 -1.8012 0.0868 
-21 1 5 0.4430 -0.0053 
-21 1 6 -3.2986 -0.0400 
-21 1 7 0.0581 0.0667 
-21 1 8 0.5545 -0.0103 
-21 1 9 0.7811 -0.0606 
-21 1 10 1.5734 -0.0198 
-21 1 11 0.2393 0.0284 
-21 1 12 3.7944 0.0239 
-21 1 13 5.6469 -0.0351 
-21 1 14 -0.9647 -0.0250 
-21 2 1 2.4506 0.0361 
-21 2 2 -11.6057 -0.0175 
-21 2 3 3.7361 0.0191 
-21 2 4 -12.2943 0.0262 
-21 2 5 -0.3238 -0.0074 
-21 2 6 -1.0338 -0.0462 
-21 2 7 1.4372 0.0168 
-21 2 8 1.1286 0.0318 
-21 2 9 1.9665 -0.0228 
-21 2 10 -0.5073 -0.0001 
-21 2 11 2.2563 -0.0193 
-21 2 12 2.4880 -0.0138 
-21 2 13 0.5326 -0.0012 
-21 2 14 1.1053 -0.0101 
-21 3 1 12.1061 -0.0140 
-21 3 2 9.2421 0.0220 
-21 3 3 8.2334 0.0453 
-21 3 4 -5.6443 0.0086 
-21 3 5 -3.0682 -0.0464 
-21 3 6 -7.5176 -0.0029 
-21 3 7 1.6512 0.0290 
-21 3 8 -2.5204 -0.0239 
-21 3 9 1.2295 -0.0249 
-21 3 10 3.0309 0.0000 
-21 3 11 -1.8960 0.0198 
-21 3 12 6.7034 0.0076 
-21 3 13 -1.9766 -0.0158 
-21 3 14 0.3931 0.0016 
-21 4 1 2.4422 -0.0064 
-21 4 2 -8.9270 0.0359 
-21 4 3 4.9996 -0.0096 
-21 4 4 -10.7302 -0.0045 
-21 4 5 3.7697 -0.0057 
-21 4 6 -1.4458 -0.0253 
-21 4 7 1.2618 0.0270 
-21 4 8 -0.6845 0.0178 
-21 4 9 2.7893 -0.0240 
-21 4 10 1.5248 -0.0094 
-21 4 11 5.1579 0.0103 
-21 4 12 -0.0690 -0.0015 
-21 4 13 -5.0964 -0.0122 
-21 4 14 1.3244 0.0125 
-21 5 1 3.7699 0.0134 
-21 5 2 9.7121 0.0102 
-21 5 3 1.1567 0.0117 
-21 5 4 -7.5769 -0.0204 
-21 5 5 -2.4487 -0.0201 
-21 5 6 -6.8598 -0.0024 
-21 5 7 -1.6546 0.0037 
-21 5 8 -2.7918 0.0038 
-21 5 9 0.3181 0.0090 
-21 5 10 2.4039 -0.0013 
-21 5 11 -2.3832 -0.0041 
-21 5 12 0.7906 0.0087 
-21 5 13 -2.4483 0.0083 
-21 5 14 0.5468 -0.0083 
-21 6 1 0.5551 -0.0060 
-21 6 2 -5.6546 0.0033 
-21 6 3 3.7356 -0.0279 
-21 6 4 -5.0271 0.0077 
-21 6 5 5.9105 -0.0008 
-21 6 6 -1.1763 0.0041 
-21 6 7 0.2667 0.0193 
-21 6 8 -3.0478 -0.0075 
-21 6 9 3.0250 -0.0131 
-21 6 10 2.6060 -0.0155 
-21 6 11 1.9264 0.0144 
-21 6 12 -1.5582 0.0124 
-21 6 13 0.9211 0.0003 
-21 7 1 -2.5611 -0.0082 
-21 7 2 6.3522 0.0133 
-21 7 3 -2.7693 -0.0137 
-21 7 4 -4.7214 -0.0114 
-21 7 5 -2.1070 0.0066 
-21 7 6 -3.9058 -0.0070 
-21 7 7 -1.6608 0.0052 
-21 7 8 2.6077 0.0265 
-21 7 9 -0.6428 0.0023 
-21 7 10 0.0728 -0.0157 
-21 7 11 -0.8472 0.0018 
-21 7 12 -1.9099 0.0077 
-21 7 13 1.5216 0.0123 
-21 8 1 -1.0376 0.0143 
-21 8 2 -0.2514 -0.0179 
-21 8 3 -0.0675 -0.0048 
-21 8 4 1.5279 0.0121 
-21 8 5 4.9343 -0.0098 
-21 8 6 -0.4496 0.0024 
-21 8 7 0.1281 0.0120 
-21 8 8 -1.7038 -0.0109 
-21 8 9 1.3198 -0.0113 
-21 8 10 -1.0213 -0.0085 
-21 8 11 -0.9694 0.0034 
-21 8 12 -0.0012 0.0159 
-21 8 13 5.9026 -0.0156 
-21 9 1 -2.6313 -0.0154 
-21 9 2 5.4626 0.0014 
-21 9 3 -4.1831 -0.0011 
-21 9 4 -2.5182 0.0096 
-21 9 5 -3.9207 -0.0032 
-21 9 6 0.2901 -0.0034 
-21 9 7 0.9678 0.0122 
-21 9 8 1.0386 0.0075 
-21 9 9 0.1490 -0.0173 
-21 9 10 -1.7602 -0.0123 
-21 9 11 -0.2132 0.0083 
-21 9 12 1.0092 0.0002 
-21 10 1 -2.7532 -0.0004 
-21 10 2 2.7406 -0.0000 
-21 10 3 -0.1470 0.0107 
-21 10 4 5.2099 0.0008 
-21 10 5 1.3357 -0.0070 
-21 10 6 -0.7564 -0.0034 
-21 10 7 -0.1987 0.0059 
-21 10 8 0.9345 -0.0000 
-21 10 9 -1.1097 -0.0075 
-21 10 10 -0.6680 -0.0058 
-21 10 11 -1.0372 0.0049 
-21 10 12 -1.7148 0.0009 
-21 11 1 -3.4093 -0.0058 
-21 11 2 3.4822 -0.0103 
-21 11 3 -5.3899 0.0081 
-21 11 4 -0.1731 0.0065 
-21 11 5 -1.5682 -0.0147 
-21 11 6 2.1413 -0.0046 
-21 11 7 -1.3625 0.0072 
-21 11 8 0.9938 -0.0067 
-21 11 9 -0.6460 0.0052 
-21 11 10 -3.3173 0.0008 
-21 11 11 -2.6752 0.0077 
-21 12 1 -1.2561 -0.0033 
-21 12 2 3.7542 0.0036 
-21 12 3 2.6710 0.0022 
-21 12 4 2.3039 0.0084 
-21 12 5 0.2699 -0.0052 
-21 12 6 -0.3485 -0.0036 
-21 12 7 -2.0891 0.0049 
-21 12 8 1.0723 0.0077 
-21 12 9 -1.6860 -0.0022 
-21 12 10 2.0632 -0.0070 
-21 12 11 -1.8716 0.0149 
-21 13 1 -2.6187 -0.0080 
-21 13 2 3.0859 -0.0055 
-21 13 3 -3.4914 0.0004 
-21 13 4 1.2463 0.0002 
-21 13 5 0.4051 -0.0071 
-21 13 6 1.6936 -0.0053 
-21 13 7 -0.5453 0.0042 
-21 13 8 2.5764 0.0105 
-21 13 9 -4.4495 0.0112 
-21 13 10 -4.0593 -0.0032 
-21 14 1 1.7568 0.0178 
-21 14 2 2.9724 -0.0155 
-21 14 3 4.4632 -0.0003 
-21 14 4 0.4236 0.0149 
-21 14 5 3.2093 -0.0081 
-21 14 6 -0.7146 -0.0100 
-21 14 7 -2.0397 0.0225 
-21 14 8 0.4123 0.0052 
-21 14 9 -1.4433 -0.0075 
-21 15 1 0.3284 -0.0017 
-21 15 2 2.0996 0.0021 
-21 15 3 -2.2575 -0.0054 
-21 15 4 0.9980 0.0003 
-21 15 5 0.4586 0.0010 
-21 15 6 0.0444 -0.0116 
-21 15 7 0.6891 -0.0057 
-21 15 8 -0.6252 -0.0006 
-21 15 9 -3.4870 -0.0005 
-21 16 1 -0.3425 0.0095 
-21 16 2 2.6253 -0.0113 
-21 16 3 2.6400 0.0002 
-21 16 4 1.2708 0.0037 
-21 16 5 -0.2548 -0.0167 
-21 16 6 -1.1198 -0.0140 
-21 16 7 -0.1027 0.0178 
-21 17 1 0.6274 0.0085 
-21 17 2 1.0529 -0.0069 
-21 17 3 0.9860 0.0087 
-21 17 4 0.5391 0.0196 
-21 17 5 -1.6163 0.0002 
-21 17 6 -1.6864 -0.0290 
-21 18 1 -1.4611 -0.0113 
-21 18 2 3.1460 -0.0018 
-21 18 3 0.6385 -0.0318 
-21 18 4 0.6782 -0.0048 
-21 19 1 0.7583 0.0136 
-21 19 2 0.6763 -0.0007 
-20 0 2 -17.4869 0.0692 
-20 0 4 -4.0929 0.0048 
-20 0 8 -2.3448 0.0453 
-20 0 10 2.7416 0.0323 
-20 0 12 -8.0046 -0.0066 
-20 0 14 -2.2345 0.0159 
-20 1 1 1.4122 -0.0663 
-20 1 2 -2.8671 -0.0611 
-20 1 3 13.1879 0.1530 
-20 1 4 0.4661 0.0265 
-20 1 5 7.6479 -0.1336 
-20 1 6 -1.2043 -0.0192 
-20 1 7 -4.3596 0.0980 
-20 1 8 -0.0949 0.0329 
-20 1 9 0.2120 -0.0647 
-20 1 10 -1.2230 0.0103 
-20 1 11 -1.3657 0.0404 
-20 1 12 -1.6581 0.0084 
-20 1 13 -2.9240 -0.0089 
-20 1 14 -0.5351 -0.0381 
-20 2 1 -8.5297 -0.0150 
-20 2 2 -14.4453 0.0285 
-20 2 3 -0.1044 -0.0087 
-20 2 4 -4.0062 0.0060 
-20 2 5 6.6425 -0.0381 
-20 2 6 2.2103 -0.0480 
-20 2 7 2.7229 0.0559 
-20 2 8 -2.2004 0.0296 
-20 2 9 0.7791 0.0098 
-20 2 10 0.0841 0.0034 
-20 2 11 -6.4782 -0.0081 
-20 2 12 -1.3396 -0.0117 
-20 2 13 -1.3867 -0.0174 
-20 2 14 -2.2455 0.0387 
-20 3 1 1.1595 -0.0527 
-20 3 2 -4.6411 0.0339 
-20 3 3 13.5109 0.0631 
-20 3 4 -3.0908 -0.0396 
-20 3 5 5.7995 -0.0537 
-20 3 6 -0.6264 0.0284 
-20 3 7 -0.6377 0.0712 
-20 3 8 -1.9858 -0.0136 
-20 3 9 -0.3345 -0.0555 
-20 3 10 -3.2324 0.0247 
-20 3 11 -1.7416 0.0231 
-20 3 12 -2.9695 -0.0154 
-20 3 13 -0.9483 -0.0086 
-20 3 14 2.7049 0.0211 
-20 4 1 -11.3362 0.0362 
-20 4 2 -7.8366 -0.0107 
-20 4 3 -2.5341 -0.0025 
-20 4 4 -0.6912 0.0056 
-20 4 5 10.4618 -0.0222 
-20 4 6 2.8558 0.0065 
-20 4 7 5.8112 0.0326 
-20 4 8 -0.7018 0.0037 
-20 4 9 0.2118 -0.0069 
-20 4 10 0.3388 -0.0078 
-20 4 11 -3.1976 0.0009 
-20 4 12 1.2975 -0.0045 
-20 4 13 -3.9392 -0.0069 
-20 4 14 1.4331 0.0202 
-20 5 1 3.4337 -0.0299 
-20 5 2 -3.2609 0.0587 
-20 5 3 9.3777 -0.0025 
-20 5 4 -7.8983 -0.0323 
-20 5 5 5.4040 -0.0083 
-20 5 6 -0.6767 0.0205 
-20 5 7 -1.0588 0.0155 
-20 5 8 -2.0927 -0.0209 
-20 5 9 2.9224 -0.0115 
-20 5 10 -3.4395 0.0068 
-20 5 11 -3.6452 0.0108 
-20 5 12 -2.9019 -0.0122 
-20 5 13 0.9024 -0.0206 
-20 5 14 3.2542 0.0176 
-20 6 1 -11.4310 0.0235 
-20 6 2 -0.3285 -0.0078 
-20 6 3 -0.1081 -0.0063 
-20 6 4 2.4962 0.0033 
-20 6 5 8.5009 0.0009 
-20 6 6 1.8601 0.0017 
-20 6 7 3.2505 0.0063 
-20 6 8 0.8692 -0.0039 
-20 6 9 -0.6795 -0.0147 
-20 6 10 3.0382 -0.0058 
-20 6 11 -1.5766 0.0050 
-20 6 12 -3.3762 0.0041 
-20 6 13 3.1824 -0.0049 
-20 6 14 2.1284 -0.0117 
-20 7 1 1.6070 0.0012 
-20 7 2 -0.9953 0.0192 
-20 7 3 2.6081 -0.0008 
-20 7 4 -6.0795 0.0030 
-20 7 5 2.0670 -0.0102 
-20 7 6 -4.5586 -0.0001 
-20 7 7 -0.5518 0.0025 
-20 7 8 1.1931 -0.0064 
-20 7 9 3.9885 0.0088 
-20 7 10 -2.0915 -0.0036 
-20 7 11 -3.2335 0.0036 
-20 7 12 -1.4568 0.0044 
-20 7 13 1.5218 -0.0235 
-20 8 1 -8.3085 -0.0194 
-20 8 2 2.8005 0.0073 
-20 8 3 -0.0528 0.0002 
-20 8 4 3.3607 0.0002 
-20 8 5 4.5859 -0.0004 
-20 8 6 1.4331 -0.0078 
-20 8 7 -0.9146 -0.0051 
-20 8 8 0.0855 0.0055 
-20 8 9 0.6449 -0.0090 
-20 8 10 -0.2599 0.0028 
-20 8 11 -1.0189 0.0096 
-20 8 12 -1.8082 -0.0037 
-20 8 13 3.2329 -0.0076 
-20 9 1 -0.5677 -0.0018 
-20 9 2 1.3545 -0.0106 
-20 9 3 -3.6371 0.0128 
-20 9 4 -3.8128 0.0044 
-20 9 5 -2.1217 -0.0121 
-20 9 6 -2.0035 -0.0011 
-20 9 7 1.2830 0.0157 
-20 9 8 0.5199 0.0013 
-20 9 9 1.1285 -0.0034 
-20 9 10 1.0018 0.0011 
-20 9 11 0.8867 0.0047 
-20 9 12 -0.4408 0.0114 
-20 9 13 2.1092 -0.0076 
-20 10 1 -5.3102 -0.0084 
-20 10 2 3.3223 0.0028 
-20 10 3 -1.6251 0.0035 
-20 10 4 5.1028 0.0000 
-20 10 5 1.0112 -0.0069 
-20 10 6 0.9689 -0.0003 
-20 10 7 -2.0751 0.0046 
-20 10 8 0.1276 0.0009 
-20 10 9 1.5162 0.0003 
-20 10 10 -0.4272 -0.0020 
-20 10 11 1.5456 0.0033 
-20 10 12 1.2641 -0.0022 
-20 11 1 -2.5415 -0.0179 
-20 11 2 0.3708 0.0015 
-20 11 3 -5.3277 0.0069 
-20 11 4 -2.2369 -0.0090 
-20 11 5 -0.9060 -0.0104 
-20 11 6 1.6049 0.0086 
-20 11 7 -0.4621 0.0069 
-20 11 8 1.0539 -0.0016 
-20 11 9 0.0029 -0.0061 
-20 11 10 2.0353 -0.0061 
-20 11 11 0.2139 0.0187 
-20 11 12 0.1339 -0.0017 
-20 12 1 -3.7604 0.0114 
-20 12 2 4.0652 -0.0034 
-20 12 3 -1.9902 0.0078 
-20 12 4 3.7656 0.0103 
-20 12 5 -1.4476 -0.0024 
-20 12 6 -0.4725 -0.0016 
-20 12 7 -2.6219 0.0048 
-20 12 8 2.6189 -0.0041 
-20 12 9 1.1731 -0.0040 
-20 12 10 2.9265 -0.0198 
-20 12 11 2.5609 0.0054 
-20 13 1 -3.4629 -0.0113 
-20 13 2 -0.5963 -0.0023 
-20 13 3 -2.6831 0.0022 
-20 13 4 -4.5924 0.0004 
-20 13 5 0.0413 -0.0121 
-20 13 6 -0.2312 0.0064 
-20 13 7 -0.0672 0.0031 
-20 13 8 2.7556 -0.0049 
-20 13 9 -0.7798 -0.0072 
-20 13 10 0.9444 -0.0051 
-20 14 1 -1.0602 -0.0003 
-20 14 2 0.9977 -0.0071 
-20 14 3 -2.2437 0.0069 
-20 14 4 2.2241 0.0140 
-20 14 5 -1.0251 -0.0036 
-20 14 6 -2.4042 -0.0079 
-20 14 7 0.2485 0.0101 
-20 14 8 3.6260 0.0019 
-20 14 9 1.7395 0.0015 
-20 14 10 2.3766 -0.0135 
-20 15 1 -0.8561 0.0066 
-20 15 2 -1.1490 -0.0088 
-20 15 3 -3.8145 -0.0006 
-20 15 4 -4.7279 -0.0009 
-20 15 5 0.6078 0.0042 
-20 15 6 -0.3474 -0.0012 
-20 15 7 -0.0390 0.0024 
-20 15 8 0.3238 -0.0145 
-20 15 9 0.1401 0.0047 
-20 16 1 -0.3105 -0.0068 
-20 16 2 -2.5274 -0.0072 
-20 16 3 -0.6808 0.0059 
-20 16 4 1.1321 0.0109 
-20 16 5 -0.4228 -0.0068 
-20 16 6 0.1347 0.0046 
-20 16 7 3.2763 0.0182 
-20 16 8 1.2101 0.0064 
-20 17 1 1.1990 0.0038 
-20 17 2 0.1942 0.0018 
-20 17 3 -4.3057 -0.0085 
-20 17 4 0.4343 0.0267 
-20 17 5 0.3048 0.0234 
-20 17 6 2.0174 0.0019 
-20 17 7 0.0169 -0.0088 
-20 18 1 -1.2945 0.0074 
-20 18 2 -2.9553 -0.0108 
-20 18 3 0.3089 -0.0092 
-20 18 4 -0.5817 -0.0093 
-20 18 5 0.5919 -0.0123 
-20 19 1 0.8522 0.0076 
-20 19 2 0.6600 0.0213 
-20 19 3 -3.8883 -0.0022 
-19 0 2 -4.8180 0.0158 
-19 0 4 -10.7040 -0.0711 
-19 0 6 -1.1993 0.0903 
-19 0 8 5.0163 -0.0790 
-19 0 10 0.6762 0.0386 
-19 0 12 1.6458 -0.0550 
-19 0 14 4.6089 0.0475 
-19 1 1 24.3879 -0.0978 
-19 1 2 2.1068 0.0369 
-19 1 3 10.7299 0.0404 
-19 1 4 -2.0796 0.0241 
-19 1 5 0.2328 -0.0224 
-19 1 6 -4.3924 -0.0514 
-19 1 7 -1.5013 0.0806 
-19 1 8 0.1069 -0.0202 
-19 1 9 1.8597 -0.0725 
-19 1 10 1.4158 0.0081 
-19 1 11 0.4309 0.0099 
-19 1 12 2.7689 0.0169 
-19 1 13 7.2007 -0.0113 
-19 1 14 -1.4352 0.0094 
-19 1 15 -0.7815 -0.0210 
-19 2 1 5.9684 0.0557 
-19 2 2 -4.0419 0.0445 
-19 2 3 4.2675 0.0094 
-19 2 4 -11.8948 -0.0873 
-19 2 5 -0.6925 -0.0259 
-19 2 6 -1.5320 0.0551 
-19 2 7 0.9679 -0.0082 
-19 2 8 3.8488 -0.0533 
-19 2 9 1.6735 -0.0093 
-19 2 10 -0.2323 0.0491 
-19 2 11 2.6388 -0.0022 
-19 2 12 2.9106 -0.0421 
-19 2 13 1.9995 0.0109 
-19 2 14 1.4785 0.0195 
-19 2 15 -0.9229 0.0180 
-19 3 1 14.6861 -0.0098 
-19 3 2 6.9085 0.0193 
-19 3 3 8.9445 0.0220 
-19 3 4 -5.0667 -0.0140 
-19 3 5 -3.0412 -0.0455 
-19 3 6 -8.6569 0.0141 
-19 3 7 -0.9222 0.0432 
-19 3 8 -2.8617 -0.0351 
-19 3 9 2.3041 -0.0221 
-19 3 10 2.7303 0.0080 
-19 3 11 -0.8158 0.0048 
-19 3 12 4.9454 0.0003 
-19 3 13 0.8898 -0.0044 
-19 3 14 0.4647 0.0090 
-19 4 1 6.9824 0.0271 
-19 4 2 -5.7210 0.0595 
-19 4 3 5.6359 -0.0341 
-19 4 4 -11.0223 -0.0409 
-19 4 5 2.8493 0.0246 
-19 4 6 -1.6118 0.0136 
-19 4 7 0.3172 -0.0155 
-19 4 8 0.4991 -0.0081 
-19 4 9 1.5116 0.0046 
-19 4 10 0.7579 0.0211 
-19 4 11 6.2943 -0.0008 
-19 4 12 0.5644 -0.0184 
-19 4 13 -1.1461 0.0107 
-19 4 14 1.2507 0.0269 
-19 5 1 2.8234 0.0134 
-19 5 2 7.6929 -0.0162 
-19 5 3 1.8160 0.0095 
-19 5 4 -6.7302 -0.0016 
-19 5 5 -2.1985 -0.0165 
-19 5 6 -8.0731 0.0222 
-19 5 7 -3.2760 0.0058 
-19 5 8 -2.8913 -0.0126 
-19 5 9 1.4667 0.0079 
-19 5 10 1.9451 -0.0040 
-19 5 11 -2.0277 -0.0092 
-19 5 12 1.0688 0.0054 
-19 5 13 1.8383 0.0076 
-19 5 14 1.6568 0.0109 
-19 6 1 4.7337 0.0194 
-19 6 2 -5.2927 0.0237 
-19 6 3 5.2013 -0.0374 
-19 6 4 -6.1015 -0.0030 
-19 6 5 6.7478 0.0132 
-19 6 6 -0.2706 0.0028 
-19 6 7 0.6435 0.0064 
-19 6 8 -2.4110 0.0043 
-19 6 9 1.7270 0.0017 
-19 6 10 1.4930 -0.0073 
-19 6 11 0.9084 0.0069 
-19 6 12 -0.3692 0.0115 
-19 6 13 3.0731 -0.0031 
-19 6 14 1.5664 0.0257 
-19 7 1 -3.8266 -0.0074 
-19 7 2 5.2239 0.0046 
-19 7 3 -2.1528 0.0037 
-19 7 4 -5.1288 -0.0039 
-19 7 5 -1.6134 0.0060 
-19 7 6 -6.5955 0.0019 
-19 7 7 -1.8743 -0.0027 
-19 7 8 2.3072 0.0152 
-19 7 9 -0.0299 -0.0042 
-19 7 10 -1.3084 -0.0120 
-19 7 11 -0.6414 -0.0034 
-19 7 12 -0.1310 0.0086 
-19 7 13 5.7275 0.0128 
-19 7 14 -2.0335 0.0213 
-19 8 1 2.7556 0.0165 
-19 8 2 -1.3022 -0.0077 
-19 8 3 2.1765 -0.0022 
-19 8 4 0.6616 -0.0030 
-19 8 5 7.2537 -0.0146 
-19 8 6 0.2335 0.0077 
-19 8 7 0.3787 0.0186 
-19 8 8 -1.7059 -0.0103 
-19 8 9 1.0071 -0.0129 
-19 8 10 -1.9640 -0.0010 
-19 8 11 -3.4853 0.0113 
-19 8 12 0.9824 0.0099 
-19 8 13 4.1229 -0.0280 
-19 9 1 -2.9571 -0.0202 
-19 9 2 4.6789 0.0121 
-19 9 3 -2.8845 0.0068 
-19 9 4 -2.4286 -0.0031 
-19 9 5 -3.7255 0.0001 
-19 9 6 -1.4519 -0.0003 
-19 9 7 0.9027 0.0069 
-19 9 8 1.8288 0.0114 
-19 9 9 0.0591 -0.0147 
-19 9 10 -3.7228 -0.0072 
-19 9 11 1.2131 0.0015 
-19 9 12 2.0438 0.0055 
-19 9 13 2.6074 0.0153 
-19 10 1 -1.0342 -0.0128 
-19 10 2 0.7666 0.0060 
-19 10 3 1.1750 0.0131 
-19 10 4 5.6512 -0.0139 
-19 10 5 2.8872 -0.0054 
-19 10 6 -1.0786 0.0113 
-19 10 7 -1.1855 0.0068 
-19 10 8 0.0685 -0.0137 
-19 10 9 -1.1394 -0.0114 
-19 10 10 -1.9800 0.0070 
-19 10 11 -2.4400 0.0139 
-19 10 12 -1.9617 -0.0231 
-19 11 1 -3.2333 -0.0109 
-19 11 2 3.6149 -0.0098 
-19 11 3 -4.5754 0.0101 
-19 11 4 0.6038 -0.0019 
-19 11 5 -2.3741 -0.0137 
-19 11 6 1.7832 0.0049 
-19 11 7 -0.8592 0.0078 
-19 11 8 1.8643 -0.0037 
-19 11 9 -1.2924 0.0057 
-19 11 10 -4.2625 -0.0026 
-19 11 11 -1.0641 0.0043 
-19 11 12 1.4059 0.0017 
-19 12 1 -1.7492 -0.0112 
-19 12 2 2.2560 0.0176 
-19 12 3 2.3766 0.0034 
-19 12 4 4.0557 -0.0015 
-19 12 5 1.3392 -0.0013 
-19 12 6 -0.9689 0.0088 
-19 12 7 -1.8132 -0.0052 
-19 12 8 0.1638 0.0003 
-19 12 9 -1.6733 -0.0031 
-19 12 10 0.1811 0.0006 
-19 12 11 -2.0689 0.0185 
-19 13 1 -2.9365 -0.0100 
-19 13 2 4.2463 -0.0158 
-19 13 3 -2.8469 0.0113 
-19 13 4 1.6267 -0.0056 
-19 13 5 -0.4926 -0.0134 
-19 13 6 0.6571 0.0059 
-19 13 7 0.3339 0.0071 
-19 13 8 0.8619 -0.0041 
-19 13 9 -5.5528 0.0091 
-19 13 10 -3.7722 -0.0143 
-19 13 11 -0.8764 0.0102 
-19 14 1 0.8778 0.0129 
-19 14 2 2.5242 -0.0032 
-19 14 3 3.7888 0.0019 
-19 14 4 2.5458 0.0106 
-19 14 5 3.6216 -0.0087 
-19 14 6 -1.0178 -0.0032 
-19 14 7 -0.3011 0.0116 
-19 14 8 0.7078 -0.0028 
-19 14 9 -0.7856 -0.0062 
-19 14 10 0.0455 -0.0039 
-19 15 1 0.9914 -0.0074 
-19 15 2 2.9618 0.0030 
-19 15 3 -0.3545 0.0049 
-19 15 4 0.8535 -0.0110 
-19 15 5 -0.1659 -0.0066 
-19 15 6 -1.2922 0.0027 
-19 15 7 0.2860 -0.0035 
-19 15 8 -3.5945 -0.0169 
-19 15 9 -3.7967 0.0050 
-19 16 1 0.1631 0.0066 
-19 16 2 2.3684 -0.0102 
-19 16 3 2.5552 0.0083 
-19 16 4 2.8991 0.0088 
-19 16 5 -0.6341 -0.0136 
-19 16 6 -0.1972 -0.0136 
-19 16 7 0.2468 0.0148 
-19 16 8 0.5476 -0.0010 
-19 17 1 2.5341 -0.0023 
-19 17 2 1.0622 -0.0005 
-19 17 3 3.2538 -0.0038 
-19 17 4 -0.2466 0.0140 
-19 17 5 -1.7677 -0.0044 
-19 17 6 -2.3307 -0.0081 
-19 17 7 -1.4864 -0.0143 
-19 18 1 -1.9749 0.0005 
-19 18 2 2.5360 -0.0057 
-19 18 3 -0.3381 -0.0157 
-19 18 4 2.3890 0.0012 
-19 18 5 -2.3568 -0.0362 
-19 19 1 1.7461 0.0042 
-19 19 2 1.1357 -0.0001 
-19 19 3 1.5063 0.0161 
-18 0 2 -19.5001 0.0954 
-18 0 4 -3.8030 -0.0565 
-18 0 6 2.3196 -0.0342 
-18 0 8 -0.6258 0.0165 
-18 0 10 1.2602 0.0590 
-18 0 12 -7.8383 -0.0362 
-18 0 14 -1.9097 0.0222 
-18 1 1 -4.2882 -0.0200 
-18 1 2 -3.9850 -0.0101 
-18 1 3 6.0781 0.1083 
-18 1 4 0.0540 0.0138 
-18 1 5 8.7682 -0.0562 
-18 1 6 -0.8057 0.0318 
-18 1 7 -5.3159 0.0225 
-18 1 8 -0.0486 0.0067 
-18 1 9 -2.4171 0.0280 
-18 1 10 -0.7925 0.0048 
-18 1 11 -1.5713 -0.0184 
-18 1 12 -2.0065 -0.0246 
-18 1 13 -2.9503 0.0173 
-18 1 14 -0.2596 -0.0113 
-18 1 15 -2.2459 -0.0140 
-18 2 1 -4.5580 -0.0332 
-18 2 2 -15.5593 0.0830 
-18 2 3 -0.0021 0.0055 
-18 2 4 -4.2086 -0.0469 
-18 2 5 7.0557 0.0022 
-18 2 6 3.5637 0.0150 
-18 2 7 4.4141 0.0411 
-18 2 8 -0.0583 -0.0187 
-18 2 9 0.7845 -0.0055 
-18 2 10 -1.9003 0.0322 
-18 2 11 -5.6776 -0.0139 
-18 2 12 -1.7495 -0.0299 
-18 2 13 0.6067 -0.0067 
-18 2 14 -3.3572 0.0542 
-18 2 15 -0.3618 0.0047 
-18 3 1 -1.9074 0.0518 
-18 3 2 -7.9813 -0.0001 
-18 3 3 8.3475 0.0151 
-18 3 4 -3.1174 -0.0248 
-18 3 5 7.0388 -0.0153 
-18 3 6 0.7363 0.0356 
-18 3 7 -1.1234 0.0194 
-18 3 8 -1.2508 0.0030 
-18 3 9 -1.0617 -0.0101 
-18 3 10 -1.7852 -0.0016 
-18 3 11 -1.8890 -0.0150 
-18 3 12 -5.2760 -0.0207 
-18 3 13 -0.5239 0.0201 
-18 3 14 2.2079 0.0089 
-18 3 15 -1.7714 0.0066 
-18 4 1 -4.6368 0.0329 
-18 4 2 -7.2321 0.0195 
-18 4 3 -2.3846 -0.0105 
-18 4 4 -1.5053 -0.0170 
-18 4 5 9.8784 -0.0096 
-18 4 6 3.6048 0.0220 
-18 4 7 6.7312 -0.0006 
-18 4 8 1.1274 -0.0187 
-18 4 9 -0.2756 0.0082 
-18 4 10 -2.0048 0.0044 
-18 4 11 -2.5553 -0.0051 
-18 4 12 0.6117 -0.0049 
-18 4 13 -3.1116 0.0130 
-18 4 14 -1.6934 0.0215 
-18 5 1 2.4491 0.0078 
-18 5 2 -6.9217 -0.0021 
-18 5 3 7.7910 -0.0245 
-18 5 4 -7.7169 -0.0192 
-18 5 5 6.4330 0.0084 
-18 5 6 -0.1233 0.0158 
-18 5 7 -2.2428 0.0039 
-18 5 8 -1.4274 -0.0062 
-18 5 9 3.8031 -0.0200 
-18 5 10 -1.4599 -0.0063 
-18 5 11 -4.1991 0.0053 
-18 5 12 -4.2263 -0.0072 
-18 5 13 2.9464 -0.0102 
-18 5 14 1.6512 0.0181 
-18 6 1 -5.1341 0.0306 
-18 6 2 0.8857 -0.0063 
-18 6 3 -0.3384 -0.0107 
-18 6 4 1.7926 -0.0052 
-18 6 5 8.6934 -0.0099 
-18 6 6 1.7165 0.0033 
-18 6 7 5.1411 -0.0012 
-18 6 8 1.3402 0.0016 
-18 6 9 -0.9034 -0.0006 
-18 6 10 1.2976 -0.0032 
-18 6 11 -1.1466 0.0051 
-18 6 12 -3.4675 0.0149 
-18 6 13 1.1969 -0.0045 
-18 6 14 -1.7144 -0.0244 
-18 7 1 2.0296 -0.0245 
-18 7 2 -4.6384 -0.0026 
-18 7 3 3.0197 0.0021 
-18 7 4 -7.1302 -0.0003 
-18 7 5 2.8687 0.0046 
-18 7 6 -5.7258 0.0108 
-18 7 7 -1.8252 -0.0012 
-18 7 8 1.0603 -0.0165 
-18 7 9 4.9951 -0.0085 
-18 7 10 -1.2080 0.0047 
-18 7 11 -4.2782 0.0039 
-18 7 12 2.3636 -0.0066 
-18 7 13 3.7987 -0.0179 
-18 7 14 -3.3533 0.0325 
-18 8 1 -4.0787 -0.0188 
-18 8 2 2.8024 0.0072 
-18 8 3 -0.5478 0.0021 
-18 8 4 2.2135 -0.0119 
-18 8 5 5.6271 0.0010 
-18 8 6 1.2042 -0.0004 
-18 8 7 1.2868 -0.0006 
-18 8 8 0.3652 0.0087 
-18 8 9 0.3178 -0.0137 
-18 8 10 -1.2862 0.0043 
-18 8 11 0.6722 0.0146 
-18 8 12 -3.0173 0.0055 
-18 8 13 0.5743 -0.0258 
-18 9 1 -0.2127 -0.0041 
-18 9 2 -1.8310 0.0069 
-18 9 3 -1.7396 0.0135 
-18 9 4 -5.0216 -0.0082 
-18 9 5 -1.8328 -0.0006 
-18 9 6 -3.0205 0.0091 
-18 9 7 1.6601 0.0046 
-18 9 8 1.0373 -0.0141 
-18 9 9 1.6881 0.0022 
-18 9 10 0.4955 0.0155 
-18 9 11 0.8018 -0.0061 
-18 9 12 4.7425 -0.0085 
-18 9 13 2.9983 0.0211 
-18 10 1 -3.1241 -0.0127 
-18 10 2 2.2940 0.0153 
-18 10 3 -2.2818 0.0050 
-18 10 4 4.0181 -0.0170 
-18 10 5 1.4056 -0.0006 
-18 10 6 1.0407 0.0086 
-18 10 7 -1.5191 -0.0027 
-18 10 8 0.4701 -0.0051 
-18 10 9 0.3822 -0.0058 
-18 10 10 -1.1911 0.0027 
-18 10 11 3.2742 0.0081 
-18 10 12 -0.8130 -0.0062 
-18 10 13 -2.6681 -0.0128 
-18 11 1 -2.5335 0.0015 
-18 11 2 -0.3169 0.0155 
-18 11 3 -3.0838 -0.0004 
-18 11 4 -2.6741 -0.0177 
-18 11 5 -2.3344 -0.0024 
-18 11 6 0.9894 0.0109 
-18 11 7 1.3656 -0.0033 
-18 11 8 1.3279 -0.0036 
-18 11 9 0.4279 0.0031 
-18 11 10 1.7110 0.0006 
-18 11 11 2.4685 0.0063 
-18 11 12 2.2177 -0.0140 
-18 12 1 -3.0513 0.0114 
-18 12 2 3.6267 0.0065 
-18 12 3 -3.0001 0.0109 
-18 12 4 3.7383 -0.0063 
-18 12 5 -1.1061 -0.0025 
-18 12 6 -0.5082 0.0084 
-18 12 7 -1.8408 -0.0035 
-18 12 8 2.3945 -0.0067 
-18 12 9 0.4580 0.0036 
-18 12 10 2.9202 -0.0091 
-18 12 11 2.9279 0.0069 
-18 12 12 1.4602 0.0004 
-18 13 1 -3.9848 -0.0140 
-18 13 2 0.6699 -0.0011 
-18 13 3 -1.9208 0.0009 
-18 13 4 -4.5128 -0.0042 
-18 13 5 -2.0838 -0.0104 
-18 13 6 -0.4557 0.0136 
-18 13 7 1.4983 0.0004 
-18 13 8 0.9646 -0.0003 
-18 13 9 -0.8057 -0.0007 
-18 13 10 1.3332 -0.0049 
-18 13 11 0.8480 0.0155 
-18 14 1 -0.9137 -0.0001 
-18 14 2 0.6459 -0.0020 
-18 14 3 -3.5476 0.0103 
-18 14 4 2.1144 -0.0015 
-18 14 5 -0.9885 -0.0020 
-18 14 6 -2.2924 0.0006 
-18 14 7 2.4805 0.0059 
-18 14 8 3.1671 -0.0021 
-18 14 9 2.2060 0.0175 
-18 14 10 3.3938 -0.0131 
-18 15 1 -0.8588 -0.0107 
-18 15 2 -0.4434 -0.0018 
-18 15 3 -4.0345 0.0068 
-18 15 4 -5.1105 -0.0100 
-18 15 5 -0.6880 -0.0053 
-18 15 6 0.8197 0.0078 
-18 15 7 -0.4209 0.0049 
-18 15 8 -1.6039 -0.0146 
-18 15 9 -0.6618 0.0107 
-18 16 1 0.8110 -0.0093 
-18 16 2 -3.9507 0.0035 
-18 16 3 -1.2741 0.0077 
-18 16 4 -0.4100 0.0086 
-18 16 5 -0.4640 -0.0050 
-18 16 6 1.3144 0.0064 
-18 16 7 5.0117 0.0086 
-18 16 8 0.9601 0.0020 
-18 17 1 1.9934 -0.0027 
-18 17 2 0.7957 0.0033 
-18 17 3 -4.5512 -0.0058 
-18 17 4 -0.3818 0.0065 
-18 17 5 -0.4730 0.0103 
-18 17 6 3.1599 0.0070 
-18 17 7 -1.6359 -0.0052 
-18 18 1 -1.2334 0.0068 
-18 18 2 -4.4390 0.0066 
-18 18 3 -0.2838 -0.0096 
-18 18 4 -1.8079 0.0039 
-18 18 5 1.4272 -0.0255 
-18 18 6 3.4882 0.0057 
-18 19 1 1.6185 0.0062 
-18 19 2 2.8526 0.0062 
-18 19 3 -4.7070 0.0048 
-18 19 4 -0.3448 0.0292 
-17 0 2 5.2635 0.0805 
-17 0 4 -6.9290 -0.1612 
-17 0 6 -3.1381 0.1179 
-17 0 8 7.7210 -0.0834 
-17 0 10 1.7881 0.0018 
-17 0 12 1.4059 -0.0126 
-17 0 14 4.6389 0.0402 
-17 1 1 31.6719 -0.0306 
-17 1 2 1.0150 0.0797 
-17 1 3 9.9119 -0.0176 
-17 1 4 -1.7255 -0.0651 
-17 1 5 -0.5906 0.0157 
-17 1 6 -5.3215 -0.0273 
-17 1 7 -4.0232 0.0027 
-17 1 8 -0.7315 -0.0178 
-17 1 9 1.0504 -0.0165 
-17 1 10 1.3231 0.0443 
-17 1 11 1.1088 -0.0221 
-17 1 12 1.7470 -0.0121 
-17 1 13 6.8557 0.0377 
-17 1 14 -2.1556 0.0342 
-17 1 15 -2.1793 -0.0664 
-17 2 1 9.3843 0.0698 
-17 2 2 4.0021 0.0304 
-17 2 3 5.3930 -0.0265 
-17 2 4 -8.3751 -0.1154 
-17 2 5 -0.8241 -0.0169 
-17 2 6 -3.4437 0.0975 
-17 2 7 0.1221 -0.0225 
-17 2 8 5.8038 -0.0590 
-17 2 9 1.1258 0.0091 
-17 2 10 -0.1045 0.0215 
-17 2 11 1.2535 0.0104 
-17 2 12 3.2308 -0.0164 
-17 2 13 3.4530 0.0223 
-17 2 14 1.3656 0.0114 
-17 2 15 -2.4919 0.0064 
-17 3 1 17.6793 0.0273 
-17 3 2 2.7837 0.0146 
-17 3 3 7.7981 -0.0332 
-17 3 4 -3.6107 -0.0307 
-17 3 5 -2.6316 0.0064 
-17 3 6 -9.5333 0.0102 
-17 3 7 -3.0746 0.0021 
-17 3 8 -3.6047 -0.0014 
-17 3 9 1.6510 0.0157 
-17 3 10 2.9882 0.0051 
-17 3 11 0.3478 -0.0273 
-17 3 12 3.1359 -0.0001 
-17 3 13 2.0596 0.0275 
-17 3 14 -0.3479 -0.0075 
-17 3 15 2.2734 -0.0588 
-17 4 1 11.8240 0.0278 
-17 4 2 -1.7289 0.0219 
-17 4 3 7.3898 -0.0184 
-17 4 4 -9.1438 -0.0297 
-17 4 5 2.1748 0.0373 
-17 4 6 -3.1555 0.0304 
-17 4 7 -0.8403 -0.0365 
-17 4 8 2.0615 -0.0111 
-17 4 9 0.0274 0.0083 
-17 4 10 -1.0970 0.0215 
-17 4 11 4.5035 0.0018 
-17 4 12 1.3199 -0.0195 
-17 4 13 1.6201 0.0261 
-17 4 14 -0.4049 0.0191 
-17 4 15 -2.5986 -0.0338 
-17 5 1 2.3303 0.0258 
-17 5 2 3.0270 -0.0391 
-17 5 3 1.0969 -0.0066 
-17 5 4 -4.7668 0.0193 
-17 5 5 -1.5241 0.0006 
-17 5 6 -8.6402 0.0220 
-17 5 7 -3.7397 0.0014 
-17 5 8 -3.5390 -0.0009 
-17 5 9 1.9324 0.0088 
-17 5 10 2.2083 -0.0212 
-17 5 11 -1.5760 -0.0158 
-17 5 12 1.2567 0.0146 
-17 5 13 3.6421 0.0101 
-17 5 14 2.2271 -0.0029 
-17 6 1 9.5309 0.0155 
-17 6 2 -4.5438 0.0353 
-17 6 3 6.9671 -0.0100 
-17 6 4 -6.0199 -0.0121 
-17 6 5 6.5437 0.0190 
-17 6 6 -1.0394 -0.0037 
-17 6 7 1.1225 -0.0127 
-17 6 8 -0.6443 0.0091 
-17 6 9 0.6928 0.0074 
-17 6 10 -0.9675 0.0086 
-17 6 11 -0.9147 -0.0019 
-17 6 12 1.0263 0.0051 
-17 6 13 1.7885 0.0120 
-17 6 14 -2.7938 0.0158 
-17 7 1 -3.9220 0.0066 
-17 7 2 2.2446 -0.0062 
-17 7 3 -2.2206 0.0054 
-17 7 4 -3.5587 -0.0003 
-17 7 5 -1.0916 0.0052 
-17 7 6 -8.2164 0.0064 
-17 7 7 -1.4977 -0.0036 
-17 7 8 0.7227 0.0029 
-17 7 9 0.5389 -0.0134 
-17 7 10 -1.9123 -0.0108 
-17 7 11 -0.2030 0.0005 
-17 7 12 1.4469 0.0052 
-17 7 13 7.1575 0.0028 
-17 7 14 -0.5227 0.0325 
-17 8 1 6.2917 0.0130 
-17 8 2 -2.3630 0.0139 
-17 8 3 4.3131 -0.0043 
-17 8 4 -0.5427 -0.0202 
-17 8 5 7.7426 -0.0043 
-17 8 6 -0.4464 0.0059 
-17 8 7 1.2889 0.0061 
-17 8 8 -1.0437 -0.0047 
-17 8 9 0.7141 -0.0024 
-17 8 10 -2.9274 0.0054 
-17 8 11 -4.4207 0.0022 
-17 8 12 2.4227 0.0142 
-17 8 13 -2.0934 -0.0148 
-17 8 14 -5.0045 -0.0201 
-17 9 1 -2.3136 -0.0047 
-17 9 2 2.5391 0.0197 
-17 9 3 -1.4955 -0.0010 
-17 9 4 -0.9716 -0.0142 
-17 9 5 -2.8754 0.0136 
-17 9 6 -2.9251 0.0023 
-17 9 7 1.0037 -0.0033 
-17 9 8 1.4235 0.0063 
-17 9 9 -0.3244 -0.0083 
-17 9 10 -4.1503 0.0022 
-17 9 11 3.1815 -0.0027 
-17 9 12 2.5208 -0.0005 
-17 9 13 4.0347 0.0200 
-17 10 1 -0.0680 -0.0107 
-17 10 2 -1.2173 0.0061 
-17 10 3 2.3812 -0.0023 
-17 10 4 3.9094 -0.0183 
-17 10 5 3.6298 0.0081 
-17 10 6 -1.2858 0.0145 
-17 10 7 -0.7618 0.0012 
-17 10 8 -1.1093 -0.0121 
-17 10 9 -1.3672 -0.0057 
-17 10 10 -2.1917 0.0059 
-17 10 11 -2.7362 0.0116 
-17 10 12 -2.4924 -0.0195 
-17 10 13 -2.2309 -0.0070 
-17 11 1 -2.3039 0.0014 
-17 11 2 2.2422 -0.0030 
-17 11 3 -2.9949 -0.0007 
-17 11 4 1.4420 -0.0047 
-17 11 5 -2.2969 0.0047 
-17 11 6 0.9103 0.0081 
-17 11 7 -0.3027 -0.0059 
-17 11 8 2.2352 0.0003 
-17 11 9 -1.8742 0.0104 
-17 11 10 -3.4893 -0.0037 
-17 11 11 1.3721 -0.0076 
-17 11 12 1.2440 0.0079 
-17 12 1 -2.9157 -0.0109 
-17 12 2 1.0198 0.0187 
-17 12 3 1.4999 -0.0004 
-17 12 4 3.7711 -0.0090 
-17 12 5 2.0070 0.0069 
-17 12 6 -0.4391 0.0116 
-17 12 7 -1.1584 -0.0118 
-17 12 8 -1.6827 -0.0013 
-17 12 9 -1.0951 -0.0045 
-17 12 10 -0.3217 0.0038 
-17 12 11 -2.4941 0.0191 
-17 12 12 -2.6105 -0.0335 
-17 13 1 -2.9474 -0.0016 
-17 13 2 3.8072 -0.0145 
-17 13 3 -2.1813 0.0097 
-17 13 4 2.3398 -0.0050 
-17 13 5 -1.2551 -0.0036 
-17 13 6 0.3368 0.0096 
-17 13 7 1.4137 -0.0011 
-17 13 8 -0.3449 -0.0066 
-17 13 9 -5.5802 0.0072 
-17 13 10 -2.0200 -0.0206 
-17 13 11 -0.7237 0.0044 
-17 14 1 -0.2224 0.0029 
-17 14 2 2.4859 0.0111 
-17 14 3 2.5661 -0.0016 
-17 14 4 3.4650 -0.0050 
-17 14 5 3.3846 -0.0014 
-17 14 6 -0.8187 0.0063 
-17 14 7 -0.5246 -0.0003 
-17 14 8 0.2052 -0.0090 
-17 14 9 0.8574 -0.0032 
-17 14 10 0.4673 -0.0073 
-17 15 1 0.6350 -0.0044 
-17 15 2 2.5320 0.0082 
-17 15 3 0.6884 0.0070 
-17 15 4 1.6091 -0.0176 
-17 15 5 -0.4173 -0.0029 
-17 15 6 -0.6269 0.0100 
-17 15 7 0.3831 -0.0034 
-17 15 8 -5.5542 -0.0194 
-17 15 9 -2.9866 0.0097 
-17 15 10 -0.9059 -0.0331 
-17 16 1 0.9018 0.0010 
-17 16 2 1.8202 0.0004 
-17 16 3 2.4157 0.0008 
-17 16 4 2.9887 0.0055 
-17 16 5 -0.4631 0.0028 
-17 16 6 0.2532 -0.0015 
-17 16 7 -1.3809 0.0070 
-17 16 8 1.8762 -0.0002 
-17 16 9 1.7063 -0.0006 
-17 17 1 2.1224 -0.0004 
-17 17 2 0.6246 0.0035 
-17 17 3 4.6938 -0.0147 
-17 17 4 -0.1540 0.0035 
-17 17 5 -0.8083 -0.0069 
-17 17 6 -1.8624 0.0076 
-17 17 7 -2.5456 -0.0089 
-17 18 1 -1.9255 0.0095 
-17 18 2 1.1843 -0.0060 
-17 18 3 -1.9764 -0.0069 
-17 18 4 2.7737 0.0073 
-17 18 5 -0.9540 -0.0234 
-17 18 6 1.0049 -0.0134 
-17 19 1 1.0823 0.0002 
-17 19 2 2.0870 -0.0007 
-17 19 3 1.7792 0.0028 
-17 19 4 -0.9836 0.0303 
-17 20 1 -2.1267 0.0099 
-16 0 2 -21.6365 0.0712 
-16 0 4 -1.9271 -0.0445 
-16 0 6 3.5928 0.0077 
-16 0 8 3.1209 0.0534 
-16 0 10 0.9093 -0.0028 
-16 0 12 -6.9678 -0.0235 
-16 0 14 -0.0421 -0.0049 
-16 1 1 -8.0045 0.0187 
-16 1 2 -5.1194 0.0525 
-16 1 3 -3.6679 0.0229 
-16 1 4 -0.3562 0.0093 
-16 1 5 7.9426 0.0530 
-16 1 6 -0.3940 0.0410 
-16 1 7 -3.7595 -0.0781 
-16 1 8 0.2518 -0.0225 
-16 1 9 -4.9548 0.0908 
-16 1 10 -0.1887 -0.0033 
-16 1 11 -1.3769 -0.0530 
-16 1 12 -1.2658 -0.0346 
-16 1 13 -2.4846 0.0317 
-16 1 14 -0.3948 0.0090 
-16 1 15 -2.0142 -0.0278 
-16 2 1 1.2145 -0.0129 
-16 2 2 -16.2500 0.0462 
-16 2 3 0.1339 -0.0025 
-16 2 4 -2.8596 -0.0304 
-16 2 5 5.8732 0.0475 
-16 2 6 4.4003 0.0095 
-16 2 7 6.4622 0.0070 
-16 2 8 3.4396 0.0188 
-16 2 9 1.0860 -0.0316 
-16 2 10 -2.4509 -0.0176 
-16 2 11 -5.3102 -0.0130 
-16 2 12 -1.0484 0.0004 
-16 2 13 2.9966 0.0161 
-16 2 14 -3.1722 0.0198 
-16 2 15 -0.7786 -0.0108 
-16 3 1 -2.9871 0.1346 
-16 3 2 -11.9257 -0.0224 
-16 3 3 1.0814 -0.0379 
-16 3 4 -3.4394 0.0010 
-16 3 5 6.8072 0.0229 
-16 3 6 1.6713 0.0093 
-16 3 7 0.3339 -0.0442 
-16 3 8 -0.2531 0.0172 
-16 3 9 -2.5558 0.0365 
-16 3 10 0.2775 -0.0211 
-16 3 11 -0.8249 -0.0376 
-16 3 12 -4.4106 -0.0054 
-16 3 13 -0.6196 0.0437 
-16 3 14 1.5141 -0.0133 
-16 3 15 -1.5633 -0.0099 
-16 4 1 4.6023 -0.0110 
-16 4 2 -5.7080 0.0016 
-16 4 3 -1.4455 0.0025 
-16 4 4 -1.2193 -0.0095 
-16 4 5 7.8500 -0.0053 
-16 4 6 3.2489 0.0054 
-16 4 7 8.1834 -0.0047 
-16 4 8 3.1569 -0.0038 
-16 4 9 -0.5463 -0.0165 
-16 4 10 -3.5401 -0.0101 
-16 4 11 -2.6547 0.0101 
-16 4 12 2.0291 0.0121 
-16 4 13 -1.3454 0.0139 
-16 4 14 -4.0124 0.0025 
-16 4 15 -1.4885 -0.0101 
-16 5 1 2.3278 0.0528 
-16 5 2 -11.5549 -0.0483 
-16 5 3 5.2759 -0.0422 
-16 5 4 -7.4357 -0.0079 
-16 5 5 6.6524 0.0187 
-16 5 6 0.5234 0.0003 
-16 5 7 -1.6168 -0.0047 
-16 5 8 -1.1148 0.0183 
-16 5 9 3.0252 -0.0143 
-16 5 10 0.7018 -0.0198 
-16 5 11 -2.3293 0.0002 
-16 5 12 -2.7907 0.0134 
-16 5 13 3.9577 0.0040 
-16 5 14 1.6767 -0.0128 
-16 5 15 -1.9094 -0.0198 
-16 6 1 3.7428 0.0028 
-16 6 2 1.8032 -0.0036 
-16 6 3 -0.1888 0.0028 
-16 6 4 1.7679 -0.0016 
-16 6 5 6.8216 -0.0178 
-16 6 6 0.9922 0.0049 
-16 6 7 7.4872 0.0063 
-16 6 8 1.5344 -0.0029 
-16 6 9 -0.9353 -0.0015 
-16 6 10 -0.9055 0.0033 
-16 6 11 -0.8058 0.0104 
-16 6 12 -0.9207 0.0164 
-16 6 13 -0.7347 -0.0007 
-16 6 14 -4.5114 -0.0279 
-16 7 1 2.4203 -0.0217 
-16 7 2 -8.1993 -0.0150 
-16 7 3 3.4450 -0.0079 
-16 7 4 -7.1817 -0.0075 
-16 7 5 3.5979 0.0225 
-16 7 6 -5.4108 0.0143 
-16 7 7 -1.6263 -0.0009 
-16 7 8 0.2200 -0.0087 
-16 7 9 4.3120 -0.0199 
-16 7 10 -0.7746 0.0047 
-16 7 11 -3.3718 0.0068 
-16 7 12 5.6232 -0.0044 
-16 7 13 4.5671 -0.0208 
-16 7 14 -0.1718 0.0227 
-16 8 1 1.5151 -0.0080 
-16 8 2 1.8978 0.0072 
-16 8 3 -0.7381 -0.0030 
-16 8 4 1.2589 -0.0080 
-16 8 5 4.0090 0.0104 
-16 8 6 0.7887 0.0013 
-16 8 7 4.0996 -0.0003 
-16 8 8 0.2035 0.0047 
-16 8 9 -0.3005 -0.0063 
-16 8 10 -2.3113 0.0028 
-16 8 11 2.4227 0.0096 
-16 8 12 -2.9448 0.0123 
-16 8 13 -3.2126 -0.0192 
-16 8 14 -4.6324 -0.0392 
-16 9 1 0.3241 0.0088 
-16 9 2 -4.0015 0.0198 
-16 9 3 0.6883 -0.0018 
-16 9 4 -5.3080 -0.0117 
-16 9 5 -0.5531 0.0147 
-16 9 6 -3.2651 0.0095 
-16 9 7 2.3815 -0.0071 
-16 9 8 0.3897 -0.0189 
-16 9 9 1.5201 0.0043 
-16 9 10 0.2348 0.0233 
-16 9 11 0.6150 -0.0091 
-16 9 12 7.9345 -0.0213 
-16 9 13 2.6772 0.0225 
-16 10 1 -0.4002 0.0012 
-16 10 2 0.7664 0.0094 
-16 10 3 -1.8987 -0.0079 
-16 10 4 1.8637 -0.0144 
-16 10 5 0.6113 0.0101 
-16 10 6 0.9434 0.0000 
-16 10 7 -0.0733 -0.0106 
-16 10 8 0.0582 0.0030 
-16 10 9 -1.4126 -0.0030 
-16 10 10 -1.0971 -0.0058 
-16 10 11 4.5954 0.0086 
-16 10 12 -4.0455 0.0057 
-16 10 13 -4.3906 -0.0246 
-16 11 1 -1.4923 0.0254 
-16 11 2 -0.2481 0.0202 
-16 11 3 -0.0160 -0.0142 
-16 11 4 -2.4150 -0.0151 
-16 11 5 -2.3748 0.0109 
-16 11 6 -0.2093 0.0056 
-16 11 7 2.4850 -0.0139 
-16 11 8 0.3401 -0.0053 
-16 11 9 1.1690 0.0111 
-16 11 10 1.9497 0.0082 
-16 11 11 3.2390 -0.0094 
-16 11 12 3.7501 -0.0234 
-16 11 13 1.3997 0.0486 
-16 12 1 -2.1133 0.0103 
-16 12 2 2.8401 0.0030 
-16 12 3 -2.6448 0.0037 
-16 12 4 2.5018 -0.0100 
-16 12 5 -0.8677 -0.0016 
-16 12 6 -0.1449 0.0043 
-16 12 7 -1.4598 -0.0071 
-16 12 8 1.0211 0.0052 
-16 12 9 -0.8001 0.0040 
-16 12 10 3.2445 -0.0067 
-16 12 11 2.3017 0.0084 
-16 12 12 -0.7892 0.0060 
-16 13 1 -3.4384 -0.0013 
-16 13 2 1.7338 -0.0005 
-16 13 3 -0.8222 -0.0068 
-16 13 4 -3.4359 -0.0038 
-16 13 5 -3.4907 0.0048 
-16 13 6 -0.5368 0.0112 
-16 13 7 2.8513 -0.0068 
-16 13 8 -0.2362 0.0036 
-16 13 9 -0.0951 0.0081 
-16 13 10 1.5918 -0.0035 
-16 13 11 1.4079 0.0030 
-16 14 1 -1.1793 -0.0020 
-16 14 2 1.0734 0.0034 
-16 14 3 -3.6808 0.0023 
-16 14 4 1.8168 -0.0132 
-16 14 5 -1.6987 0.0015 
-16 14 6 -1.8800 0.0034 
-16 14 7 1.9323 0.0004 
-16 14 8 1.4646 -0.0016 
-16 14 9 2.1203 0.0183 
-16 14 10 3.8660 -0.0119 
-16 14 11 1.1264 0.0219 
-16 15 1 -0.9454 -0.0097 
-16 15 2 -0.7414 0.0061 
-16 15 3 -3.6352 0.0049 
-16 15 4 -5.0482 -0.0101 
-16 15 5 -1.1536 -0.0019 
-16 15 6 2.4490 0.0051 
-16 15 7 0.0066 -0.0049 
-16 15 8 -1.2754 -0.0133 
-16 15 9 -1.1223 0.0148 
-16 15 10 -0.7549 0.0059 
-16 16 1 0.7767 -0.0043 
-16 16 2 -2.8225 0.0080 
-16 16 3 -1.3467 -0.0008 
-16 16 4 -1.6298 0.0036 
-16 16 5 -1.4139 0.0067 
-16 16 6 1.3439 0.0073 
-16 16 7 3.9989 -0.0064 
-16 16 8 0.3180 -0.0035 
-16 16 9 2.0267 0.0193 
-16 17 1 1.3592 -0.0025 
-16 17 2 0.0193 0.0049 
-16 17 3 -3.3035 -0.0071 
-16 17 4 -1.0468 -0.0036 
-16 17 5 0.1699 0.0004 
-16 17 6 3.5582 0.0037 
-16 17 7 -2.5892 -0.0104 
-16 17 8 1.1734 -0.0074 
-16 18 1 -1.5801 0.0076 
-16 18 2 -3.2335 0.0082 
-16 18 3 -1.2818 -0.0083 
-16 18 4 -2.8459 0.0127 
-16 18 5 1.7694 -0.0216 
-16 18 6 2.8303 0.0053 
-16 19 1 0.9755 0.0039 
-16 19 2 4.0250 -0.0030 
-16 19 3 -3.7609 0.0110 
-16 19 4 0.4473 0.0118 
-16 19 5 -0.7037 0.0014 
-16 20 1 -2.4293 -0.0013 
-16 20 2 -0.2673 -0.0058 
-15 0 2 14.9249 0.1002 
-15 0 4 1.0394 -0.1619 
-15 0 6 -4.8250 0.0481 
-15 0 8 7.6797 0.0162 
-15 0 10 3.2335 -0.0612 
-15 0 12 0.5484 0.0509 
-15 1 1 36.7036 0.0007 
-15 1 2 -0.7974 0.0595 
-15 1 3 7.8641 -0.0382 
-15 1 4 -0.5742 -0.0854 
-15 1 5 -2.1557 0.0197 
-15 1 6 -5.3322 -0.0110 
-15 1 7 -6.1445 -0.0294 
-15 1 8 -1.8349 0.0135 
-15 1 9 -2.4206 -0.0128 
-15 1 10 1.0094 0.0453 
-15 1 11 1.1041 0.0085 
-15 1 12 1.1686 -0.0254 
-15 1 13 5.1731 0.0419 
-15 1 14 -3.2923 0.0191 
-15 1 15 -4.4264 -0.0686 
-15 2 1 12.7361 0.0726 
-15 2 2 11.3792 -0.0272 
-15 2 3 6.6948 -0.0725 
-15 2 4 -1.2823 -0.0549 
-15 2 5 -1.2747 0.0084 
-15 2 6 -5.0238 0.0499 
-15 2 7 -0.8346 -0.0067 
-15 2 8 5.6070 0.0181 
-15 2 9 0.5103 0.0177 
-15 2 10 0.6671 -0.0526 
-15 2 11 -1.3020 0.0077 
-15 2 12 3.0281 0.0422 
-15 2 13 3.5316 0.0129 
-15 2 14 0.8234 -0.0297 
-15 2 15 -3.8160 0.0018 
-15 3 1 19.6102 0.0072 
-15 3 2 -3.1301 0.0193 
-15 3 3 4.8915 -0.0315 
-15 3 4 -1.0347 -0.0362 
-15 3 5 -2.7745 0.0317 
-15 3 6 -9.2406 0.0052 
-15 3 7 -4.0532 -0.0144 
-15 3 8 -5.0935 0.0167 
-15 3 9 -1.3669 0.0088 
-15 3 10 3.1140 0.0186 
-15 3 11 0.9838 -0.0164 
-15 3 12 2.0860 -0.0051 
-15 3 13 0.3806 0.0315 
-15 3 14 -2.5848 -0.0245 
-15 3 15 2.8733 -0.0599 
-15 4 1 16.5373 0.0034 
-15 4 2 1.7752 -0.0480 
-15 4 3 9.8962 0.0051 
-15 4 4 -5.3652 0.0217 
-15 4 5 1.3106 0.0229 
-15 4 6 -4.6562 0.0135 
-15 4 7 -1.8298 -0.0110 
-15 4 8 2.4352 0.0061 
-15 4 9 -0.9169 -0.0152 
-15 4 10 -2.1007 -0.0085 
-15 4 11 1.2771 0.0165 
-15 4 12 1.4129 -0.0028 
-15 4 13 1.6827 0.0044 
-15 4 14 -2.1155 -0.0029 
-15 4 15 -4.3857 -0.0090 
-15 5 1 2.3527 0.0093 
-15 5 2 -3.6537 -0.0200 
-15 5 3 -0.3567 -0.0099 
-15 5 4 -1.8886 0.0138 
-15 5 5 -1.3270 0.0074 
-15 5 6 -8.1362 0.0168 
-15 5 7 -2.8948 -0.0021 
-15 5 8 -5.4186 -0.0064 
-15 5 9 0.9053 0.0070 
-15 5 10 2.9331 -0.0143 
-15 5 11 -0.4390 -0.0122 
-15 5 12 1.3020 0.0225 
-15 5 13 1.0632 0.0063 
-15 5 14 1.3008 -0.0235 
-15 5 15 3.0423 0.0007 
-15 6 1 14.4845 -0.0054 
-15 6 2 -4.1873 0.0200 
-15 6 3 8.8465 0.0180 
-15 6 4 -5.5035 -0.0046 
-15 6 5 5.1761 0.0130 
-15 6 6 -2.1668 -0.0095 
-15 6 7 0.9942 -0.0138 
-15 6 8 0.4623 -0.0013 
-15 6 9 0.4207 -0.0047 
-15 6 10 -2.6690 0.0194 
-15 6 11 -1.8651 0.0008 
-15 6 12 1.5988 -0.0073 
-15 6 13 -1.1367 0.0119 
-15 6 14 -6.7352 0.0117 
-15 6 15 -2.5322 -0.0326 
-15 7 1 -2.7709 0.0270 
-15 7 2 -2.0128 -0.0062 
-15 7 3 -1.7727 -0.0110 
-15 7 4 -0.9113 -0.0002 
-15 7 5 -0.9448 0.0002 
-15 7 6 -7.6044 0.0012 
-15 7 7 -0.5167 -0.0032 
-15 7 8 -2.3509 -0.0075 
-15 7 9 0.5817 -0.0088 
-15 7 10 -0.9772 -0.0087 
-15 7 11 1.0561 0.0094 
-15 7 12 1.6616 0.0085 
-15 7 13 4.4912 -0.0140 
-15 7 14 1.7743 0.0133 
-15 8 1 9.3604 0.0068 
-15 8 2 -3.7384 0.0160 
-15 8 3 5.6677 -0.0127 
-15 8 4 -2.1214 -0.0175 
-15 8 5 6.5188 0.0122 
-15 8 6 -1.3101 0.0011 
-15 8 7 1.4561 -0.0109 
-15 8 8 -0.7679 -0.0041 
-15 8 9 0.7819 0.0088 
-15 8 10 -3.0701 0.0100 
-15 8 11 -3.2647 -0.0124 
-15 8 12 3.7348 0.0131 
-15 8 13 -7.7054 0.0067 
-15 8 14 -7.2606 -0.0220 
-15 9 1 -1.0850 0.0207 
-15 9 2 -0.1673 0.0096 
-15 9 3 0.1515 -0.0151 
-15 9 4 0.8800 -0.0050 
-15 9 5 -1.3990 0.0172 
-15 9 6 -2.4713 -0.0069 
-15 9 7 1.3209 -0.0028 
-15 9 8 -0.5250 0.0063 
-15 9 9 -0.4582 -0.0058 
-15 9 10 -2.1467 0.0027 
-15 9 11 4.3476 0.0079 
-15 9 12 1.3845 -0.0059 
-15 9 13 4.6911 0.0043 
-15 9 14 1.6581 0.0298 
-15 10 1 0.2306 0.0013 
-15 10 2 -3.5907 -0.0089 
-15 10 3 2.7144 -0.0209 
-15 10 4 0.7167 -0.0006 
-15 10 5 3.6191 0.0208 
-15 10 6 -1.3268 0.0035 
-15 10 7 0.3545 -0.0081 
-15 10 8 -2.3474 0.0000 
-15 10 9 -1.0256 0.0066 
-15 10 10 -1.6047 -0.0046 
-15 10 11 -2.4584 -0.0012 
-15 10 12 -2.1716 0.0009 
-15 10 13 -5.7396 0.0098 
-15 11 1 -0.8005 0.0134 
-15 11 2 0.3545 -0.0039 
-15 11 3 -1.2080 -0.0079 
-15 11 4 1.8711 0.0043 
-15 11 5 -0.7439 0.0151 
-15 11 6 0.3854 0.0027 
-15 11 7 -0.1559 -0.0097 
-15 11 8 1.9242 0.0033 
-15 11 9 -1.2798 0.0040 
-15 11 10 -1.0396 -0.0030 
-15 11 11 2.3545 -0.0083 
-15 11 12 0.0432 0.0082 
-15 11 13 0.6870 0.0095 
-15 12 1 -4.8595 -0.0008 
-15 12 2 -1.1166 0.0029 
-15 12 3 0.3766 -0.0049 
-15 12 4 1.9527 -0.0004 
-15 12 5 2.3241 0.0102 
-15 12 6 0.4233 -0.0021 
-15 12 7 0.0021 -0.0123 
-15 12 8 -3.8667 0.0070 
-15 12 9 -0.1277 -0.0038 
-15 12 10 -0.1050 -0.0023 
-15 12 11 -3.5150 0.0136 
-15 12 12 -3.5156 -0.0092 
-15 13 1 -1.6581 0.0071 
-15 13 2 2.4787 -0.0076 
-15 13 3 -1.5851 -0.0005 
-15 13 4 2.6314 0.0026 
-15 13 5 -1.3311 0.0088 
-15 13 6 0.5200 0.0071 
-15 13 7 1.7567 -0.0081 
-15 13 8 0.3133 -0.0054 
-15 13 9 -3.7339 0.0037 
-15 13 10 0.3202 -0.0151 
-15 13 11 -1.2671 -0.0018 
-15 13 12 -1.4977 0.0095 
-15 14 1 -2.8600 -0.0008 
-15 14 2 1.8607 0.0104 
-15 14 3 1.8797 -0.0056 
-15 14 4 3.3698 -0.0125 
-15 14 5 2.8967 0.0038 
-15 14 6 -0.7148 0.0062 
-15 14 7 -1.9968 -0.0041 
-15 14 8 -1.4243 -0.0056 
-15 14 9 1.4915 0.0003 
-15 14 10 1.1577 -0.0115 
-15 14 11 -1.1172 0.0058 
-15 15 1 0.7625 0.0045 
-15 15 2 1.4018 0.0105 
-15 15 3 0.2314 -0.0013 
-15 15 4 2.1453 -0.0094 
-15 15 5 -0.6032 0.0083 
-15 15 6 1.4609 0.0074 
-15 15 7 0.9454 -0.0073 
-15 15 8 -4.3398 -0.0101 
-15 15 9 -1.1229 0.0144 
-15 15 10 0.1569 -0.0251 
-15 16 1 -0.0824 -0.0014 
-15 16 2 1.5921 0.0032 
-15 16 3 3.2610 -0.0093 
-15 16 4 1.6903 0.0010 
-15 16 5 0.3659 0.0171 
-15 16 6 -0.5580 0.0086 
-15 16 7 -3.9390 0.0012 
-15 16 8 2.3272 0.0076 
-15 16 9 1.6104 0.0106 
-15 17 1 0.6908 0.0080 
-15 17 2 -0.1520 -0.0006 
-15 17 3 3.4378 -0.0162 
-15 17 4 0.3355 0.0002 
-15 17 5 0.4935 -0.0058 
-15 17 6 -0.4213 0.0082 
-15 17 7 -2.0713 -0.0089 
-15 17 8 -1.5548 0.0092 
-15 18 1 -1.7045 0.0096 
-15 18 2 0.5931 -0.0063 
-15 18 3 -2.6276 -0.0044 
-15 18 4 1.3881 0.0093 
-15 18 5 0.5564 -0.0067 
-15 18 6 0.2066 -0.0111 
-15 18 7 -3.8565 -0.0072 
-15 19 1 -0.3101 -0.0020 
-15 19 2 2.4547 -0.0025 
-15 19 3 0.8199 0.0033 
-15 19 4 -0.1963 0.0224 
-15 19 5 0.2330 -0.0133 
-15 20 1 -1.9017 -0.0010 
-15 20 2 0.5588 -0.0256 
-14 0 2 -21.5445 0.0293 
-14 0 4 1.6117 0.0033 
-14 0 6 4.4979 0.0135 
-14 0 8 6.8577 0.0682 
-14 0 10 3.0625 -0.0553 
-14 0 14 2.0856 -0.0287 
-14 1 1 -9.3611 -0.0208 
-14 1 2 -6.1216 0.0527 
-14 1 3 -15.3592 -0.0266 
-14 1 4 -0.5220 0.0348 
-14 1 5 3.1080 0.0930 
-14 1 6 0.5268 -0.0120 
-14 1 7 -0.6201 -0.0790 
-14 1 8 0.8514 -0.0180 
-14 1 9 -5.9803 0.0310 
-14 1 10 0.1999 -0.0214 
-14 1 11 -1.4730 -0.0105 
-14 1 12 0.5117 -0.0021 
-14 1 13 -1.1265 -0.0035 
-14 1 14 -0.9707 0.0070 
-14 1 15 -1.2965 0.0055 
-14 2 1 10.0305 0.0259 
-14 2 2 -15.1230 -0.0103 
-14 2 3 1.1137 -0.0218 
-14 2 4 0.4520 0.0005 
-14 2 5 2.6043 0.0592 
-14 2 6 4.9814 -0.0190 
-14 2 7 7.8988 -0.0210 
-14 2 8 6.5330 0.0604 
-14 2 9 1.7863 -0.0382 
-14 2 10 -0.2251 -0.0588 
-14 2 11 -4.7909 -0.0064 
-14 2 12 0.3536 0.0299 
-14 2 13 4.6840 0.0268 
-14 2 14 -1.4795 -0.0212 
-14 2 15 -0.2580 -0.0041 
-14 3 1 -2.1126 0.0974 
-14 3 2 -15.8662 -0.0231 
-14 3 3 -7.4526 -0.0372 
-14 3 4 -3.5700 0.0263 
-14 3 5 3.8766 0.0098 
-14 3 6 3.1130 -0.0137 
-14 3 7 2.9629 -0.0352 
-14 3 8 0.8723 -0.0057 
-14 3 9 -3.9622 0.0192 
-14 3 10 1.6182 -0.0057 
-14 3 11 0.2130 -0.0081 
-14 3 12 -0.9653 0.0094 
-14 3 13 -1.1665 0.0239 
-14 3 14 0.9959 -0.0110 
-14 3 15 -0.4687 -0.0008 
-14 4 1 15.7927 -0.0384 
-14 4 2 -3.2065 -0.0162 
-14 4 3 0.7527 0.0054 
-14 4 4 0.4776 -0.0021 
-14 4 5 3.9422 -0.0012 
-14 4 6 2.9662 -0.0153 
-14 4 7 9.4743 0.0081 
-14 4 8 4.3033 0.0226 
-14 4 9 0.0572 -0.0347 
-14 4 10 -2.6779 -0.0260 
-14 4 11 -2.9772 0.0240 
-14 4 12 3.7543 0.0249 
-14 4 13 0.5273 -0.0101 
-14 4 14 -3.1097 -0.0150 
-14 4 15 -0.2531 0.0123 
-14 5 1 2.5745 0.0529 
-14 5 2 -16.7347 -0.0432 
-14 5 3 2.7111 -0.0314 
-14 5 4 -6.8523 -0.0014 
-14 5 5 5.8043 0.0054 
-14 5 6 1.9939 0.0024 
-14 5 7 0.3243 0.0011 
-14 5 8 -0.9667 0.0037 
-14 5 9 1.1674 -0.0004 
-14 5 10 1.7734 -0.0054 
-14 5 11 0.3337 0.0020 
-14 5 12 -0.5757 0.0220 
-14 5 13 3.2307 0.0114 
-14 5 14 3.1370 -0.0271 
-14 5 15 0.5650 -0.0176 
-14 6 1 13.2814 -0.0141 
-14 6 2 2.3023 -0.0046 
-14 6 3 0.6303 0.0079 
-14 6 4 1.6505 0.0125 
-14 6 5 3.2478 -0.0148 
-14 6 6 0.7632 0.0067 
-14 6 7 9.0006 0.0225 
-14 6 8 0.9774 -0.0089 
-14 6 9 0.1118 -0.0098 
-14 6 10 -1.8045 0.0048 
-14 6 11 -1.2746 0.0164 
-14 6 12 1.3529 0.0054 
-14 6 13 -1.3410 -0.0143 
-14 6 14 -3.6043 -0.0127 
-14 6 15 -1.4730 -0.0177 
-14 7 1 2.0082 -0.0033 
-14 7 2 -11.6237 -0.0122 
-14 7 3 4.6971 -0.0139 
-14 7 4 -6.3694 -0.0062 
-14 7 5 4.0699 0.0273 
-14 7 6 -3.2030 0.0095 
-14 7 7 -0.6710 -0.0066 
-14 7 8 -0.4195 0.0001 
-14 7 9 2.6824 -0.0081 
-14 7 10 -0.6871 0.0011 
-14 7 11 -1.4612 0.0069 
-14 7 12 5.3458 0.0070 
-14 7 13 3.0140 -0.0210 
-14 7 14 4.2002 -0.0067 
-14 7 15 4.7504 0.0075 
-14 8 1 7.7698 0.0056 
-14 8 2 0.2484 -0.0093 
-14 8 3 -0.6293 -0.0091 
-14 8 4 -0.0679 0.0157 
-14 8 5 0.8057 0.0122 
-14 8 6 0.5248 0.0004 
-14 8 7 5.2744 0.0059 
-14 8 8 -0.5883 -0.0076 
-14 8 9 0.1882 -0.0032 
-14 8 10 -2.3713 0.0038 
-14 8 11 2.1732 0.0056 
-14 8 12 -2.4017 0.0003 
-14 8 13 -5.3225 -0.0091 
-14 8 14 -3.7282 -0.0206 
-14 9 1 0.3008 0.0175 
-14 9 2 -5.0011 0.0112 
-14 9 3 3.6880 -0.0099 
-14 9 4 -4.6952 0.0021 
-14 9 5 1.2488 0.0128 
-14 9 6 -2.3089 -0.0055 
-14 9 7 2.4746 -0.0111 
-14 9 8 -0.7330 -0.0057 
-14 9 9 1.3461 0.0028 
-14 9 10 0.6349 0.0144 
-14 9 11 0.1559 0.0009 
-14 9 12 7.0014 -0.0159 
-14 9 13 0.8629 -0.0002 
-14 9 14 3.4598 0.0108 
-14 10 1 3.3259 0.0128 
-14 10 2 -1.2269 -0.0123 
-14 10 3 -1.1955 -0.0155 
-14 10 4 -0.6174 0.0048 
-14 10 5 -0.8237 0.0108 
-14 10 6 0.0270 -0.0122 
-14 10 7 0.6584 -0.0110 
-14 10 8 -0.6195 0.0078 
-14 10 9 -2.0654 0.0018 
-14 10 10 -0.5392 -0.0102 
-14 10 11 3.7621 0.0062 
-14 10 12 -5.8590 0.0099 
-14 10 13 -4.5545 -0.0224 
-14 11 1 0.0028 0.0250 
-14 11 2 0.6402 0.0072 
-14 11 3 3.7094 -0.0140 
-14 11 4 -1.5210 -0.0010 
-14 11 5 -0.9387 0.0070 
-14 11 6 -1.5638 -0.0036 
-14 11 7 2.2026 -0.0068 
-14 11 8 -1.5723 -0.0026 
-14 11 9 2.7106 0.0043 
-14 11 10 2.5383 0.0103 
-14 11 11 2.1205 -0.0095 
-14 11 12 4.1636 -0.0235 
-14 11 13 0.9287 0.0241 
-14 12 1 -0.8062 0.0092 
-14 12 2 0.6717 -0.0095 
-14 12 3 -1.4877 -0.0028 
-14 12 4 0.6901 0.0018 
-14 12 5 -0.7555 -0.0021 
-14 12 6 -0.2576 -0.0083 
-14 12 7 -1.4286 -0.0056 
-14 12 8 0.0711 0.0188 
-14 12 9 -2.0416 0.0032 
-14 12 10 2.5788 -0.0101 
-14 12 11 0.8231 0.0043 
-14 12 12 -1.9684 0.0195 
-14 13 1 -1.5931 0.0075 
-14 13 2 3.0958 -0.0035 
-14 13 3 1.1237 -0.0097 
-14 13 4 -2.0069 0.0008 
-14 13 5 -3.7656 0.0127 
-14 13 6 -1.1038 0.0069 
-14 13 7 3.5430 -0.0053 
-14 13 8 -0.4194 0.0019 
-14 13 9 1.9058 0.0082 
-14 13 10 2.0707 0.0004 
-14 13 11 -0.1332 -0.0058 
-14 13 12 0.9685 -0.0102 
-14 14 1 -2.2425 -0.0011 
-14 14 2 0.3874 0.0011 
-14 14 3 -2.3375 -0.0076 
-14 14 4 1.4755 -0.0073 
-14 14 5 -2.5110 -0.0005 
-14 14 6 -1.0807 -0.0049 
-14 14 7 -0.3751 -0.0009 
-14 14 8 -0.0501 0.0049 
-14 14 9 0.3478 0.0085 
-14 14 10 2.7167 -0.0162 
-14 14 11 -0.8165 0.0131 
-14 15 1 -0.0303 0.0023 
-14 15 2 -0.3760 0.0042 
-14 15 3 -2.7428 0.0008 
-14 15 4 -5.1896 -0.0029 
-14 15 5 -0.8670 0.0071 
-14 15 6 3.0249 -0.0018 
-14 15 7 1.4154 -0.0168 
-14 15 8 1.3932 -0.0116 
-14 15 9 -0.5050 0.0133 
-14 15 10 -1.0748 -0.0012 
-14 16 1 -0.6489 -0.0009 
-14 16 2 -0.6416 0.0020 
-14 16 3 -0.3445 -0.0074 
-14 16 4 -1.4880 0.0033 
-14 16 5 -2.3653 0.0119 
-14 16 6 0.9652 0.0036 
-14 16 7 1.0403 -0.0150 
-14 16 8 -0.9001 -0.0013 
-14 16 9 1.4070 0.0091 
-14 17 1 1.0832 0.0011 
-14 17 2 -0.9853 -0.0006 
-14 17 3 -2.0777 -0.0063 
-14 17 4 -2.1281 -0.0016 
-14 17 5 2.0540 0.0003 
-14 17 6 2.6232 -0.0055 
-14 17 7 -1.7287 -0.0153 
-14 17 8 3.5087 -0.0051 
-14 18 1 -1.9907 0.0036 
-14 18 2 -0.0615 0.0010 
-14 18 3 -1.8181 -0.0024 
-14 18 4 -2.2721 0.0107 
-14 18 5 1.5057 -0.0087 
-14 18 6 1.0981 0.0058 
-14 18 7 -0.3232 -0.0185 
-14 19 1 0.5025 0.0006 
-14 19 2 3.1249 -0.0028 
-14 19 3 -2.4555 0.0154 
-14 19 4 1.4591 0.0014 
-14 19 5 0.2518 0.0039 
-14 20 1 -2.1486 -0.0077 
-14 20 2 0.5361 -0.0012 
-14 20 3 -2.2410 -0.0100 
-13 0 2 23.1264 0.1163 
-13 0 4 13.1423 -0.1156 
-13 0 6 -3.7280 -0.0222 
-13 0 8 4.4975 0.0798 
-13 0 10 4.2626 -0.0533 
-13 0 12 -0.2948 0.0594 
-13 0 14 1.2636 -0.0265 
-13 0 16 -1.9724 0.0057 
-13 1 1 35.4677 0.0157 
-13 1 2 -4.1085 -0.0120 
-13 1 3 3.8505 -0.0081 
-13 1 4 0.5019 -0.0294 
-13 1 5 -5.1306 -0.0333 
-13 1 6 -3.8608 -0.0089 
-13 1 7 -6.8840 0.0274 
-13 1 8 -2.7429 0.0510 
-13 1 9 -6.5683 -0.0600 
-13 1 10 0.3857 0.0036 
-13 1 11 -0.6287 0.0698 
-13 1 12 0.9862 -0.0156 
-13 1 13 3.2889 -0.0094 
-13 1 14 -4.4120 -0.0115 
-13 1 15 -6.5825 -0.0204 
-13 1 16 2.7623 0.0309 
-13 2 1 15.0340 0.0407 
-13 2 2 17.3764 -0.0213 
-13 2 3 7.8112 -0.0792 
-13 2 4 9.2596 -0.0038 
-13 2 5 -2.6762 0.0240 
-13 2 6 -4.1181 0.0019 
-13 2 7 -2.6578 0.0164 
-13 2 8 2.8509 0.0485 
-13 2 9 -0.1674 0.0185 
-13 2 10 1.9967 -0.0614 
-13 2 11 -3.2442 -0.0069 
-13 2 12 2.7238 0.0587 
-13 2 13 1.8472 -0.0134 
-13 2 14 -0.2481 -0.0413 
-13 2 15 -3.5382 0.0059 
-13 2 16 -0.2925 -0.0059 
-13 3 1 18.2259 -0.0561 
-13 3 2 -11.3430 0.0147 
-13 3 3 0.0589 0.0185 
-13 3 4 1.2258 -0.0233 
-13 3 5 -4.3518 0.0093 
-13 3 6 -6.5747 0.0155 
-13 3 7 -4.1019 0.0189 
-13 3 8 -6.7376 -0.0040 
-13 3 9 -5.1383 -0.0440 
-13 3 10 2.5965 0.0338 
-13 3 11 0.3689 0.0304 
-13 3 12 1.7161 -0.0197 
-13 3 13 -2.6940 -0.0011 
-13 3 14 -5.2171 -0.0114 
-13 3 15 2.3412 -0.0266 
-13 4 1 19.4469 -0.0106 
-13 4 2 4.9216 -0.0664 
-13 4 3 12.7449 0.0020 
-13 4 4 -0.0843 0.0504 
-13 4 5 -0.5408 0.0048 
-13 4 6 -4.7031 -0.0009 
-13 4 7 -3.6061 0.0093 
-13 4 8 0.8799 0.0034 
-13 4 9 -1.1846 -0.0115 
-13 4 10 -1.0236 -0.0242 
-13 4 11 -0.8881 0.0150 
-13 4 12 0.9786 0.0074 
-13 4 13 -0.3197 -0.0278 
-13 4 14 -2.4377 -0.0118 
-13 4 15 -5.7195 0.0122 
-13 5 1 1.7022 -0.0431 
-13 5 2 -11.6113 0.0099 
-13 5 3 -2.5815 0.0073 
-13 5 4 0.9049 -0.0053 
-13 5 5 -1.5869 -0.0005 
-13 5 6 -5.6753 0.0237 
-13 5 7 -1.9527 -0.0001 
-13 5 8 -7.7636 -0.0404 
-13 5 9 -0.8577 -0.0015 
-13 5 10 3.3030 0.0172 
-13 5 11 0.7586 0.0019 
-13 5 12 1.3811 0.0110 
-13 5 13 -3.1422 -0.0004 
-13 5 14 -0.9252 -0.0111 
-13 5 15 3.7238 -0.0048 
-13 6 1 18.2709 -0.0095 
-13 6 2 -3.3773 -0.0075 
-13 6 3 10.9249 0.0153 
-13 6 4 -5.4660 0.0104 
-13 6 5 2.6808 0.0026 
-13 6 6 -2.6600 -0.0109 
-13 6 7 -0.7414 -0.0083 
-13 6 8 0.0395 -0.0096 
-13 6 9 0.7113 -0.0068 
-13 6 10 -2.1064 0.0140 
-13 6 11 -1.3377 0.0075 
-13 6 12 0.9756 -0.0179 
-13 6 13 -2.5412 -0.0059 
-13 6 14 -7.3311 0.0127 
-13 6 15 -5.5606 0.0013 
-13 7 1 -1.7699 0.0226 
-13 7 2 -7.0380 -0.0064 
-13 7 3 -0.7945 -0.0141 
-13 7 4 1.9266 0.0020 
-13 7 5 -0.3805 -0.0106 
-13 7 6 -4.7949 -0.0021 
-13 7 7 -0.0375 -0.0071 
-13 7 8 -5.1740 -0.0201 
-13 7 9 0.3410 0.0093 
-13 7 10 0.3736 0.0037 
-13 7 11 2.3260 0.0108 
-13 7 12 1.4395 0.0085 
-13 7 13 0.3520 -0.0147 
-13 7 14 3.0694 -0.0030 
-13 7 15 0.7415 0.0147 
-13 8 1 11.7660 -0.0023 
-13 8 2 -4.5745 -0.0055 
-13 8 3 6.2581 -0.0122 
-13 8 4 -4.4893 -0.0001 
-13 8 5 4.3283 0.0134 
-13 8 6 -1.5410 -0.0002 
-13 8 7 -0.2359 -0.0117 
-13 8 8 -0.8571 -0.0031 
-13 8 9 1.1763 0.0083 
-13 8 10 -2.2364 0.0095 
-13 8 11 -1.6397 -0.0140 
-13 8 12 4.1517 -0.0012 
-13 8 13 -8.2685 0.0121 
-13 8 14 -6.3146 -0.0002 
-13 9 1 -0.5913 0.0231 
-13 9 2 -3.4928 -0.0108 
-13 9 3 2.0328 -0.0102 
-13 9 4 2.7929 0.0165 
-13 9 5 0.6585 0.0018 
-13 9 6 -0.4449 -0.0197 
-13 9 7 1.6034 0.0047 
-13 9 8 -2.3220 0.0115 
-13 9 9 -0.2785 -0.0032 
-13 9 10 0.4239 -0.0027 
-13 9 11 3.8717 0.0180 
-13 9 12 0.3067 -0.0055 
-13 9 13 4.1325 -0.0079 
-13 9 14 4.2725 0.0177 
-13 10 1 0.8488 0.0049 
-13 10 2 -5.7239 -0.0222 
-13 10 3 2.0890 -0.0169 
-13 10 4 -3.1558 0.0167 
-13 10 5 3.0047 0.0156 
-13 10 6 -1.3010 -0.0021 
-13 10 7 0.8961 -0.0085 
-13 10 8 -2.4798 0.0034 
-13 10 9 0.3249 0.0118 
-13 10 10 -1.5099 -0.0061 
-13 10 11 -2.7919 -0.0114 
-13 10 12 -0.8194 0.0078 
-13 10 13 -5.7492 0.0214 
-13 10 14 1.1238 -0.0169 
-13 11 1 0.1348 0.0072 
-13 11 2 -1.6966 -0.0108 
-13 11 3 1.1764 0.0009 
-13 11 4 2.3239 0.0149 
-13 11 5 1.7311 0.0032 
-13 11 6 0.1851 -0.0074 
-13 11 7 -0.1207 0.0024 
-13 11 8 1.3261 0.0076 
-13 11 9 -0.3083 -0.0115 
-13 11 10 1.3059 -0.0045 
-13 11 11 1.8614 0.0042 
-13 11 12 -1.0811 0.0083 
-13 11 13 2.4548 -0.0116 
-13 12 1 -5.8864 0.0091 
-13 12 2 -4.2267 -0.0103 
-13 12 3 -0.7732 -0.0041 
-13 12 4 -0.9568 0.0116 
-13 12 5 1.9615 0.0059 
-13 12 6 0.8695 -0.0139 
-13 12 7 1.5283 -0.0099 
-13 12 8 -4.8094 0.0092 
-13 12 9 1.0212 0.0010 
-13 12 10 -0.8670 -0.0050 
-13 12 11 -4.9067 0.0022 
-13 12 12 -1.7161 0.0144 
-13 12 13 -0.0036 0.0201 
-13 13 1 0.3126 0.0058 
-13 13 2 1.4164 -0.0040 
-13 13 3 0.3938 -0.0049 
-13 13 4 2.3150 0.0093 
-13 13 5 -0.7912 0.0063 
-13 13 6 0.5673 0.0031 
-13 13 7 1.0050 -0.0013 
-13 13 8 2.1008 -0.0049 
-13 13 9 -1.6491 -0.0057 
-13 13 10 2.5459 -0.0031 
-13 13 11 -1.2647 0.0049 
-13 13 12 -1.4916 0.0148 
-13 14 1 -5.6599 0.0019 
-13 14 2 -0.1459 -0.0019 
-13 14 3 1.3820 -0.0049 
-13 14 4 2.1155 -0.0060 
-13 14 5 2.2377 0.0031 
-13 14 6 -0.6242 -0.0015 
-13 14 7 -2.6556 -0.0044 
-13 14 8 -3.2994 0.0034 
-13 14 9 0.0306 0.0044 
-13 14 10 0.8926 -0.0148 
-13 14 11 -1.9570 0.0018 
-13 15 1 1.9442 0.0052 
-13 15 2 0.9902 0.0067 
-13 15 3 -0.1528 -0.0071 
-13 15 4 1.4546 0.0044 
-13 15 5 -1.1713 0.0128 
-13 15 6 3.3679 0.0030 
-13 15 7 1.0293 -0.0063 
-13 15 8 -0.8017 -0.0001 
-13 15 9 0.8452 0.0119 
-13 15 10 1.4652 -0.0091 
-13 16 1 -2.5975 -0.0019 
-13 16 2 0.9161 -0.0043 
-13 16 3 4.0558 -0.0066 
-13 16 4 -0.0745 -0.0003 
-13 16 5 1.9154 0.0180 
-13 16 6 -1.8127 0.0060 
-13 16 7 -4.9889 -0.0021 
-13 16 8 1.3276 0.0185 
-13 16 9 -0.7959 0.0163 
-13 16 10 2.0560 -0.0120 
-13 17 1 0.2241 0.0082 
-13 17 2 -0.4547 -0.0056 
-13 17 3 0.1940 -0.0087 
-13 17 4 0.2843 0.0021 
-13 17 5 0.7083 -0.0027 
-13 17 6 1.0073 -0.0018 
-13 17 7 -0.4275 -0.0116 
-13 17 8 -0.0225 0.0200 
-13 18 1 -2.1156 0.0015 
-13 18 2 0.2243 -0.0057 
-13 18 3 -1.7346 -0.0009 
-13 18 4 -0.1466 0.0060 
-13 18 5 2.0727 0.0035 
-13 18 6 -1.7217 -0.0190 
-13 18 7 -3.4802 -0.0161 
-13 19 1 -0.5303 -0.0063 
-13 19 2 1.9581 -0.0024 
-13 19 3 -1.3424 0.0103 
-13 19 4 1.0233 0.0128 
-13 19 5 0.5301 -0.0093 
-13 19 6 -0.7625 0.0141 
-13 20 1 -1.3323 -0.0172 
-13 20 2 0.0063 -0.0212 
-13 20 3 -2.5044 0.0044 
-12 0 2 -16.8070 -0.0159 
-12 0 4 6.9181 0.0243 
-12 0 6 5.8053 0.0518 
-12 0 8 8.3975 -0.0238 
-12 0 10 6.3499 -0.0232 
-12 0 12 -3.1856 -0.0093 
-12 0 14 2.5055 -0.0037 
-12 0 16 7.1147 0.0185 
-12 1 1 -6.6607 -0.0584 
-12 1 2 -6.5839 0.0131 
-12 1 3 -27.3677 -0.0631 
-12 1 4 -0.4771 0.0405 
-12 1 5 -6.1200 0.0798 
-12 1 6 2.3235 -0.0671 
-12 1 7 1.8945 -0.0203 
-12 1 8 2.0436 0.0137 
-12 1 9 -4.1392 -0.0510 
-12 1 10 0.1429 -0.0298 
-12 1 11 -2.1515 0.0392 
-12 1 12 2.2347 0.0347 
-12 1 13 0.5411 -0.0458 
-12 1 14 -1.6211 0.0018 
-12 1 15 0.2268 0.0436 
-12 1 16 2.8950 0.0003 
-12 2 1 20.2882 0.0316 
-12 2 2 -10.8682 -0.0212 
-12 2 3 4.1776 -0.0198 
-12 2 4 5.8377 -0.0136 
-12 2 5 -1.3601 0.0278 
-12 2 6 6.2392 0.0152 
-12 2 7 7.4363 -0.0366 
-12 2 8 7.6316 0.0039 
-12 2 9 2.4962 -0.0107 
-12 2 10 3.5194 -0.0152 
-12 2 11 -3.6568 0.0053 
-12 2 12 2.0315 0.0100 
-12 2 13 4.6964 0.0212 
-12 2 14 0.3941 -0.0112 
-12 2 15 1.3056 0.0041 
-12 2 16 2.9217 0.0444 
-12 3 1 0.5122 0.0038 
-12 3 2 -18.3809 -0.0227 
-12 3 3 -16.6651 -0.0233 
-12 3 4 -3.4897 0.0427 
-12 3 5 -1.8918 -0.0138 
-12 3 6 6.0943 -0.0216 
-12 3 7 4.8831 0.0148 
-12 3 8 2.8187 -0.0274 
-12 3 9 -3.8628 -0.0190 
-12 3 10 1.5913 0.0137 
-12 3 11 -0.1855 0.0269 
-12 3 12 2.2346 0.0115 
-12 3 13 -1.9610 -0.0143 
-12 3 14 0.9086 0.0164 
-12 3 15 0.9929 0.0133 
-12 3 16 4.8728 -0.0082 
-12 4 1 26.1042 -0.0291 
-12 4 2 0.4273 0.0135 
-12 4 3 4.9330 -0.0055 
-12 4 4 3.7957 -0.0244 
-12 4 5 -0.7814 0.0149 
-12 4 6 3.4632 -0.0031 
-12 4 7 8.9297 -0.0111 
-12 4 8 4.2085 0.0150 
-12 4 9 1.3902 0.0008 
-12 4 10 0.1583 -0.0111 
-12 4 11 -2.8183 0.0123 
-12 4 12 4.0055 0.0116 
-12 4 13 1.3111 -0.0218 
-12 4 14 0.1602 -0.0101 
-12 4 15 2.3373 0.0131 
-12 5 1 2.3441 0.0111 
-12 5 2 -21.0172 -0.0234 
-12 5 3 -0.6620 -0.0032 
-12 5 4 -6.1492 0.0166 
-12 5 5 4.4331 -0.0169 
-12 5 6 4.9610 0.0138 
-12 5 7 2.0012 0.0142 
-12 5 8 0.0946 -0.0280 
-12 5 9 -0.0447 0.0088 
-12 5 10 1.4830 0.0141 
-12 5 11 1.1913 0.0047 
-12 5 12 0.1670 0.0080 
-12 5 13 1.6331 0.0127 
-12 5 14 4.4156 -0.0061 
-12 5 15 2.0098 -0.0195 
-12 6 1 20.8292 -0.0008 
-12 6 2 3.2674 0.0035 
-12 6 3 2.5065 0.0027 
-12 6 4 1.4142 0.0138 
-12 6 5 -1.1208 -0.0000 
-12 6 6 0.8388 0.0054 
-12 6 7 8.2364 0.0150 
-12 6 8 0.2304 -0.0044 
-12 6 9 2.0373 -0.0006 
-12 6 10 -0.8658 -0.0013 
-12 6 11 -2.2417 0.0095 
-12 6 12 1.1294 -0.0063 
-12 6 13 -0.9153 -0.0263 
-12 6 14 -0.2651 0.0020 
-12 6 15 0.2177 0.0064 
-12 7 1 0.6055 -0.0040 
-12 7 2 -14.7396 -0.0087 
-12 7 3 5.7828 0.0029 
-12 7 4 -5.0770 0.0043 
-12 7 5 5.0948 0.0124 
-12 7 6 0.1651 0.0070 
-12 7 7 -0.3170 -0.0157 
-12 7 8 0.6047 -0.0038 
-12 7 9 1.5459 0.0113 
-12 7 10 -0.7557 0.0013 
-12 7 11 -0.3843 0.0011 
-12 7 12 2.1916 0.0082 
-12 7 13 0.5941 -0.0065 
-12 7 14 5.9673 -0.0183 
-12 7 15 5.7417 -0.0063 
-12 8 1 13.5045 0.0086 
-12 8 2 -0.7538 -0.0257 
-12 8 3 0.1432 -0.0023 
-12 8 4 -1.8464 0.0297 
-12 8 5 -2.8055 -0.0030 
-12 8 6 0.0635 -0.0001 
-12 8 7 3.8649 0.0182 
-12 8 8 -1.2740 -0.0139 
-12 8 9 1.6949 -0.0105 
-12 8 10 -1.2442 0.0061 
-12 8 11 0.0578 0.0075 
-12 8 12 -2.0258 -0.0180 
-12 8 13 -5.3461 -0.0082 
-12 8 14 -1.4797 0.0021 
-12 9 1 -0.3529 0.0014 
-12 9 2 -5.7729 -0.0069 
-12 9 3 6.4625 0.0028 
-12 9 4 -3.3335 0.0122 
-12 9 5 3.3889 -0.0019 
-12 9 6 -0.8688 -0.0152 
-12 9 7 1.3953 -0.0129 
-12 9 8 -0.5404 0.0074 
-12 9 9 1.2454 0.0050 
-12 9 10 1.0011 0.0008 
-12 9 11 -0.0332 0.0068 
-12 9 12 4.0870 -0.0025 
-12 9 13 -1.4171 -0.0124 
-12 9 14 4.1822 -0.0123 
-12 10 1 8.1611 0.0037 
-12 10 2 -2.6471 -0.0202 
-12 10 3 -0.3727 -0.0042 
-12 10 4 -3.0611 0.0125 
-12 10 5 -2.6177 -0.0037 
-12 10 6 -1.7582 -0.0072 
-12 10 7 0.2327 0.0025 
-12 10 8 -0.9262 -0.0017 
-12 10 9 -1.1410 -0.0036 
-12 10 10 0.1695 0.0017 
-12 10 11 1.2060 0.0077 
-12 10 12 -5.0875 -0.0036 
-12 10 13 -3.2553 -0.0173 
-12 10 14 -0.2899 -0.0028 
-12 11 1 0.9759 -0.0002 
-12 11 2 1.1250 -0.0099 
-12 11 3 7.6143 0.0005 
-12 11 4 -0.2253 0.0098 
-12 11 5 1.3109 -0.0070 
-12 11 6 -2.3934 -0.0094 
-12 11 7 0.9668 0.0082 
-12 11 8 -3.0394 0.0035 
-12 11 9 3.7269 -0.0061 
-12 11 10 2.3252 0.0043 
-12 11 11 1.3202 -0.0013 
-12 11 12 4.1024 -0.0117 
-12 11 13 -0.8101 -0.0074 
-12 12 1 1.8812 0.0042 
-12 12 2 -2.2587 -0.0109 
-12 12 3 -0.4287 -0.0010 
-12 12 4 -1.8994 0.0091 
-12 12 5 -1.1201 -0.0023 
-12 12 6 -1.0662 -0.0083 
-12 12 7 -1.0103 -0.0011 
-12 12 8 0.6599 0.0152 
-12 12 9 -2.6123 0.0024 
-12 12 10 1.1140 -0.0063 
-12 12 11 -0.7826 -0.0026 
-12 12 12 -1.5121 0.0195 
-12 12 13 1.8420 -0.0270 
-12 13 1 0.4927 0.0028 
-12 13 2 4.2116 -0.0068 
-12 13 3 4.2578 -0.0037 
-12 13 4 -0.6750 0.0061 
-12 13 5 -2.8892 0.0034 
-12 13 6 -1.5773 0.0029 
-12 13 7 3.4897 0.0066 
-12 13 8 -0.4683 0.0002 
-12 13 9 3.6583 -0.0014 
-12 13 10 2.9469 0.0021 
-12 13 11 -1.6061 -0.0026 
-12 13 12 1.9825 -0.0009 
-12 14 1 -2.1103 0.0021 
-12 14 2 -1.8675 -0.0033 
-12 14 3 -0.7661 -0.0093 
-12 14 4 -0.0667 0.0055 
-12 14 5 -2.8308 -0.0047 
-12 14 6 0.3318 -0.0129 
-12 14 7 -2.1543 -0.0005 
-12 14 8 0.1187 0.0073 
-12 14 9 -2.5731 -0.0006 
-12 14 10 0.5261 -0.0187 
-12 14 11 -2.0612 0.0023 
-12 15 1 1.7181 0.0064 
-12 15 2 1.3069 -0.0035 
-12 15 3 -1.0863 0.0031 
-12 15 4 -5.1840 0.0012 
-12 15 5 -0.0901 0.0075 
-12 15 6 2.1741 -0.0024 
-12 15 7 2.6537 -0.0167 
-12 15 8 3.5187 -0.0078 
-12 15 9 0.7731 0.0028 
-12 15 10 0.8806 -0.0043 
-12 16 1 -1.4435 -0.0033 
-12 16 2 0.2745 -0.0051 
-12 16 3 0.5675 -0.0046 
-12 16 4 -0.7509 0.0058 
-12 16 5 -2.1665 0.0073 
-12 16 6 1.6210 -0.0032 
-12 16 7 -1.7108 -0.0122 
-12 16 8 -2.1720 0.0052 
-12 16 9 -0.4875 -0.0052 
-12 16 10 0.2589 -0.0189 
-12 17 1 1.8768 0.0008 
-12 17 2 -0.7905 -0.0073 
-12 17 3 -1.3357 -0.0020 
-12 17 4 -3.3527 0.0011 
-12 17 5 3.6561 0.0065 
-12 17 6 0.2197 -0.0107 
-12 17 7 0.0137 -0.0076 
-12 17 8 4.5198 0.0043 
-12 17 9 -2.2281 -0.0234 
-12 18 1 -2.1433 -0.0052 
-12 18 2 1.9939 -0.0011 
-12 18 3 -1.9776 0.0053 
-12 18 4 -0.0072 0.0020 
-12 18 5 1.2617 0.0010 
-12 18 6 -0.0983 0.0043 
-12 18 7 -1.4841 -0.0156 
-12 19 1 0.9418 0.0003 
-12 19 2 1.3525 0.0033 
-12 19 3 -1.5271 0.0140 
-12 19 4 1.2337 -0.0000 
-12 19 5 1.1091 0.0079 
-12 19 6 -0.9006 0.0153 
-12 20 1 -1.8697 -0.0077 
-12 20 2 0.4596 0.0069 
-12 20 3 -2.2417 -0.0101 
-12 20 4 2.7763 -0.0119 
-11 0 2 26.6219 0.1042 
-11 0 4 27.0222 -0.0481 
-11 0 6 1.0057 -0.0289 
-11 0 8 -0.3428 0.0503 
-11 0 10 3.4818 0.0074 
-11 0 12 -0.2344 0.0099 
-11 0 14 -2.0824 -0.0059 
-11 0 16 -2.0360 -0.0282 
-11 1 1 24.3240 0.1093 
-11 1 2 -8.2554 -0.0436 
-11 1 3 -2.1001 0.0117 
-11 1 4 0.3644 0.0194 
-11 1 5 -9.6661 -0.0640 
-11 1 6 -1.4222 0.0076 
-11 1 7 -6.9020 0.0537 
-11 1 8 -2.8350 0.0504 
-11 1 9 -8.5389 -0.0375 
-11 1 10 -0.2540 -0.0371 
-11 1 11 -3.2356 0.0623 
-11 1 12 0.9185 -0.0080 
-11 1 13 1.7346 -0.0458 
-11 1 14 -4.5293 -0.0151 
-11 1 15 -6.5892 0.0106 
-11 1 16 2.7039 0.0100 
-11 2 1 13.7416 -0.0241 
-11 2 2 19.9947 0.0366 
-11 2 3 8.2082 -0.0235 
-11 2 4 21.6463 0.0014 
-11 2 5 -4.5353 0.0212 
-11 2 6 -0.0743 0.0060 
-11 2 7 -5.9477 0.0201 
-11 2 8 -1.1344 -0.0090 
-11 2 9 -1.2607 0.0037 
-11 2 10 2.6257 0.0033 
-11 2 11 -3.1690 -0.0138 
-11 2 12 3.1231 0.0189 
-11 2 13 -0.3993 -0.0275 
-11 2 14 -1.5388 -0.0038 
-11 2 15 -1.4508 0.0043 
-11 2 16 -1.1650 -0.0257 
-11 3 1 11.5580 -0.0558 
-11 3 2 -19.7859 -0.0025 
-11 3 3 -5.8541 0.0320 
-11 3 4 1.2388 0.0029 
-11 3 5 -7.5665 -0.0033 
-11 3 6 -2.0293 0.0192 
-11 3 7 -4.0957 0.0311 
-11 3 8 -7.1875 -0.0135 
-11 3 9 -7.3530 -0.0551 
-11 3 10 1.6640 0.0135 
-11 3 11 -1.1404 0.0446 
-11 3 12 1.4421 -0.0273 
-11 3 13 -4.8012 -0.0227 
-11 3 14 -5.9239 0.0139 
-11 3 15 0.9784 -0.0026 
-11 3 16 1.5596 -0.0147 
-11 4 1 17.2970 -0.0230 
-11 4 2 7.7550 -0.0193 
-11 4 3 14.9888 -0.0049 
-11 4 4 6.7943 0.0300 
-11 4 5 -3.0056 -0.0016 
-11 4 6 -3.1348 0.0079 
-11 4 7 -7.1610 -0.0069 
-11 4 8 -1.6138 -0.0276 
-11 4 9 -1.5691 0.0230 
-11 4 10 1.1114 -0.0048 
-11 4 11 -0.6332 -0.0043 
-11 4 12 1.0871 0.0017 
-11 4 13 -2.1090 -0.0262 
-11 4 14 -1.3890 -0.0006 
-11 4 15 -5.5701 -0.0027 
-11 4 16 1.4678 0.0037 
-11 5 1 -0.2644 -0.0805 
-11 5 2 -18.4272 0.0086 
-11 5 3 -5.6015 0.0188 
-11 5 4 2.2824 -0.0101 
-11 5 5 -2.1273 -0.0042 
-11 5 6 -1.3699 0.0223 
-11 5 7 -1.6501 0.0032 
-11 5 8 -8.8577 -0.0467 
-11 5 9 -2.0660 -0.0102 
-11 5 10 2.8146 0.0289 
-11 5 11 1.1130 0.0122 
-11 5 12 1.4102 -0.0079 
-11 5 13 -4.7523 -0.0027 
-11 5 14 -2.7292 0.0170 
-11 5 15 2.3992 -0.0112 
-11 6 1 18.5404 -0.0069 
-11 6 2 -1.1779 -0.0130 
-11 6 3 13.0676 0.0006 
-11 6 4 -4.9971 0.0095 
-11 6 5 -0.3961 -0.0034 
-11 6 6 -2.9867 -0.0059 
-11 6 7 -4.1848 -0.0144 
-11 6 8 -1.0642 -0.0059 
-11 6 9 0.3683 0.0136 
-11 6 10 -0.2190 0.0017 
-11 6 11 0.0635 0.0048 
-11 6 12 0.2119 -0.0159 
-11 6 13 -1.1139 -0.0111 
-11 6 14 -4.9732 0.0054 
-11 6 15 -7.3191 0.0140 
-11 7 1 -1.3685 -0.0098 
-11 7 2 -11.5145 -0.0131 
-11 7 3 -0.3831 0.0092 
-11 7 4 4.0564 0.0012 
-11 7 5 1.1342 -0.0190 
-11 7 6 -0.7913 0.0059 
-11 7 7 -0.4310 -0.0061 
-11 7 8 -5.7179 -0.0280 
-11 7 9 0.2064 0.0181 
-11 7 10 0.6294 0.0217 
-11 7 11 2.4349 0.0022 
-11 7 12 1.6896 -0.0040 
-11 7 13 -1.6534 0.0004 
-11 7 14 2.7461 0.0022 
-11 7 15 0.5565 -0.0085 
-11 8 1 12.6327 -0.0161 
-11 8 2 -4.1137 -0.0144 
-11 8 3 6.9552 0.0041 
-11 8 4 -6.8833 0.0062 
-11 8 5 1.7384 0.0000 
-11 8 6 -1.6513 0.0014 
-11 8 7 -2.9854 -0.0027 
-11 8 8 -0.5405 0.0059 
-11 8 9 0.6464 0.0028 
-11 8 10 -1.1577 0.0020 
-11 8 11 -0.8479 -0.0048 
-11 8 12 3.4544 -0.0111 
-11 8 13 -4.5868 0.0028 
-11 8 14 -3.1378 0.0142 
-11 8 15 -2.2258 0.0248 
-11 9 1 -0.7381 -0.0028 
-11 9 2 -7.2748 -0.0161 
-11 9 3 3.3836 0.0103 
-11 9 4 4.4165 0.0203 
-11 9 5 2.9608 -0.0133 
-11 9 6 1.9221 -0.0148 
-11 9 7 1.8260 0.0056 
-11 9 8 -2.1594 0.0056 
-11 9 9 -0.0759 0.0038 
-11 9 10 1.2298 0.0018 
-11 9 11 1.9363 0.0076 
-11 9 12 0.7837 -0.0083 
-11 9 13 2.6051 0.0025 
-11 9 14 5.1956 0.0085 
-11 10 1 2.0108 -0.0027 
-11 10 2 -6.5404 -0.0118 
-11 10 3 1.6763 0.0081 
-11 10 4 -6.8336 0.0104 
-11 10 5 1.7691 -0.0036 
-11 10 6 -1.3439 0.0035 
-11 10 7 0.5973 0.0017 
-11 10 8 -1.1785 -0.0036 
-11 10 9 1.4689 0.0049 
-11 10 10 -1.9687 0.0026 
-11 10 11 -3.3500 -0.0088 
-11 10 12 -0.1392 -0.0018 
-11 10 13 -3.3046 0.0153 
-11 10 14 3.2207 0.0132 
-11 11 1 0.4881 -0.0078 
-11 11 2 -4.1674 -0.0086 
-11 11 3 3.8174 0.0093 
-11 11 4 3.0575 0.0122 
-11 11 5 4.2413 -0.0101 
-11 11 6 0.2712 -0.0129 
-11 11 7 0.4281 0.0082 
-11 11 8 0.8774 0.0095 
-11 11 9 -0.3861 -0.0157 
-11 11 10 1.7866 -0.0057 
-11 11 11 1.0458 0.0101 
-11 11 12 -0.9969 0.0096 
-11 11 13 1.7244 -0.0239 
-11 12 1 -4.6368 0.0097 
-11 12 2 -6.7900 -0.0056 
-11 12 3 -1.2737 0.0007 
-11 12 4 -4.5901 0.0089 
-11 12 5 0.7460 -0.0023 
-11 12 6 0.7961 -0.0081 
-11 12 7 2.5868 -0.0037 
-11 12 8 -4.0748 -0.0039 
-11 12 9 2.0677 0.0038 
-11 12 10 -2.0956 0.0050 
-11 12 11 -5.5848 -0.0052 
-11 12 12 0.6487 0.0139 
-11 12 13 -0.0838 0.0100 
-11 13 1 1.8409 0.0003 
-11 13 2 0.3044 -0.0049 
-11 13 3 3.8199 -0.0029 
-11 13 4 1.7612 0.0100 
-11 13 5 0.6043 -0.0055 
-11 13 6 0.4639 -0.0023 
-11 13 7 -0.3996 0.0100 
-11 13 8 3.0995 -0.0022 
-11 13 9 -1.6824 -0.0134 
-11 13 10 4.0908 0.0043 
-11 13 11 0.2167 0.0191 
-11 13 12 -1.8504 0.0151 
-11 14 1 -6.0225 0.0012 
-11 14 2 -2.6610 -0.0081 
-11 14 3 0.5944 -0.0017 
-11 14 4 -0.4788 0.0026 
-11 14 5 1.2050 0.0007 
-11 14 6 -0.3089 -0.0019 
-11 14 7 -1.7894 -0.0065 
-11 14 8 -4.1794 0.0035 
-11 14 9 -1.8366 0.0069 
-11 14 10 0.0633 -0.0078 
-11 14 11 -3.5821 -0.0025 
-11 14 12 4.5224 0.0077 
-11 15 1 2.6211 -0.0042 
-11 15 2 0.8089 -0.0003 
-11 15 3 0.9156 -0.0024 
-11 15 4 0.1533 0.0099 
-11 15 5 -1.2757 0.0057 
-11 15 6 3.9997 0.0013 
-11 15 7 -0.3938 0.0033 
-11 15 8 2.2154 0.0024 
-11 15 9 1.5811 0.0017 
-11 15 10 3.1354 0.0079 
-11 15 11 -2.7146 0.0277 
-11 16 1 -4.2918 -0.0022 
-11 16 2 -0.4129 -0.0082 
-11 16 3 3.3268 0.0048 
-11 16 4 -1.6802 -0.0003 
-11 16 5 3.5123 0.0104 
-11 16 6 -2.1625 -0.0037 
-11 16 7 -3.1828 -0.0073 
-11 16 8 -0.0127 0.0201 
-11 16 9 -3.1774 0.0130 
-11 16 10 1.8680 -0.0025 
-11 17 1 -0.0992 -0.0020 
-11 17 2 -0.3165 -0.0024 
-11 17 3 -2.0959 -0.0000 
-11 17 4 0.1278 0.0009 
-11 17 5 -0.2850 -0.0008 
-11 17 6 1.2873 -0.0114 
-11 17 7 0.5333 -0.0102 
-11 17 8 1.3677 0.0216 
-11 17 9 1.9968 -0.0024 
-11 18 1 -3.0603 -0.0044 
-11 18 2 -0.6525 -0.0029 
-11 18 3 -0.3960 0.0034 
-11 18 4 -0.4713 0.0030 
-11 18 5 3.7390 0.0045 
-11 18 6 -2.9082 -0.0313 
-11 18 7 -1.6044 -0.0159 
-11 18 8 1.0574 0.0155 
-11 19 1 -0.0317 -0.0099 
-11 19 2 1.5517 0.0026 
-11 19 3 -2.4403 0.0108 
-11 19 4 2.0121 0.0074 
-11 19 5 -0.3506 -0.0022 
-11 19 6 -0.0380 0.0000 
-11 20 1 -1.7946 -0.0249 
-11 20 2 -0.5732 -0.0157 
-11 20 3 0.0228 -0.0033 
-11 20 4 2.6065 -0.0049 
-10 0 2 -6.2097 -0.1113 
-10 0 4 12.7166 0.0203 
-10 0 6 8.1008 0.1002 
-10 0 8 7.7683 -0.1279 
-10 0 10 7.8876 0.0262 
-10 0 12 -0.6733 -0.0094 
-10 0 14 0.8257 0.0392 
-10 0 16 7.2877 -0.0258 
-10 1 1 0.1711 -0.0194 
-10 1 2 -5.5884 0.0013 
-10 1 3 -35.8114 -0.1081 
-10 1 4 -0.3657 -0.0183 
-10 1 5 -17.4031 0.0792 
-10 1 6 4.4145 -0.0565 
-10 1 7 2.2723 -0.0205 
-10 1 8 3.9519 0.0359 
-10 1 9 0.2821 -0.0310 
-10 1 10 -0.2138 -0.0069 
-10 1 11 -2.6636 0.0248 
-10 1 12 2.6947 0.0295 
-10 1 13 1.0363 -0.0328 
-10 1 14 -1.8901 0.0075 
-10 1 15 2.6181 0.0269 
-10 1 16 1.8964 -0.0186 
-10 2 1 27.1267 -0.0044 
-10 2 2 -3.0743 -0.0411 
-10 2 3 8.4791 0.0032 
-10 2 4 11.8105 -0.0317 
-10 2 5 -3.8588 -0.0163 
-10 2 6 8.5722 0.0784 
-10 2 7 4.9380 -0.0316 
-10 2 8 6.9241 -0.0873 
-10 2 9 2.5250 0.0197 
-10 2 10 6.0336 0.0484 
-10 2 11 -2.2334 0.0189 
-10 2 12 3.2051 -0.0241 
-10 2 13 3.0383 0.0105 
-10 2 14 1.1923 0.0257 
-10 2 15 2.3710 -0.0033 
-10 2 16 3.1555 -0.0075 
-10 3 1 4.2826 -0.0383 
-10 3 2 -16.8757 -0.0181 
-10 3 3 -24.6567 -0.0432 
-10 3 4 -3.3316 0.0362 
-10 3 5 -9.4987 0.0137 
-10 3 6 9.8236 -0.0308 
-10 3 7 4.9805 0.0154 
-10 3 8 6.2349 0.0005 
-10 3 9 -1.9275 -0.0062 
-10 3 10 0.7438 0.0065 
-10 3 11 -1.7254 0.0126 
-10 3 12 2.6287 0.0062 
-10 3 13 -3.0591 -0.0200 
-10 3 14 1.1816 0.0253 
-10 3 15 2.3876 0.0009 
-10 3 16 3.5637 -0.0043 
-10 4 1 30.8413 -0.0244 
-10 4 2 4.5795 0.0551 
-10 4 3 9.6779 -0.0023 
-10 4 4 8.0173 -0.0479 
-10 4 5 -4.3760 0.0265 
-10 4 6 4.5299 0.0271 
-10 4 7 5.8467 -0.0458 
-10 4 8 3.3907 -0.0183 
-10 4 9 2.5667 0.0447 
-10 4 10 2.9321 0.0185 
-10 4 11 -2.0867 -0.0071 
-10 4 12 2.4988 -0.0123 
-10 4 13 0.6750 -0.0046 
-10 4 14 2.7971 0.0067 
-10 4 15 4.0661 -0.0117 
-10 4 16 -1.9962 0.0144 
-10 5 1 1.8644 -0.0194 
-10 5 2 -21.5121 -0.0137 
-10 5 3 -5.4145 0.0107 
-10 5 4 -5.6710 0.0395 
-10 5 5 2.3042 -0.0188 
-10 5 6 8.8333 -0.0003 
-10 5 7 2.7491 0.0165 
-10 5 8 2.8968 -0.0202 
-10 5 9 0.2423 0.0103 
-10 5 10 0.8899 0.0067 
-10 5 11 -0.1951 -0.0021 
-10 5 12 -1.2608 -0.0064 
-10 5 13 0.2173 0.0116 
-10 5 14 4.1783 0.0095 
-10 5 15 1.6917 -0.0198 
-10 5 16 5.6177 0.0017 
-10 6 1 23.8895 0.0086 
-10 6 2 4.6130 0.0272 
-10 6 3 4.6639 0.0059 
-10 6 4 1.8415 -0.0109 
-10 6 5 -5.1257 0.0165 
-10 6 6 0.1887 0.0043 
-10 6 7 5.0904 -0.0185 
-10 6 8 0.0841 0.0015 
-10 6 9 3.5737 0.0179 
-10 6 10 0.7309 -0.0036 
-10 6 11 -2.5884 -0.0085 
-10 6 12 -1.0363 -0.0066 
-10 6 13 -0.3814 -0.0126 
-10 6 14 1.7795 0.0018 
-10 6 15 2.0781 0.0018 
-10 7 1 -0.4195 -0.0163 
-10 7 2 -16.1144 -0.0047 
-10 7 3 5.2797 0.0237 
-10 7 4 -4.1670 0.0081 
-10 7 5 6.4007 -0.0075 
-10 7 6 3.6708 0.0076 
-10 7 7 -0.6144 -0.0133 
-10 7 8 3.3707 -0.0092 
-10 7 9 1.4266 0.0135 
-10 7 10 -0.1375 0.0028 
-10 7 11 -0.6697 -0.0052 
-10 7 12 -1.1823 -0.0018 
-10 7 13 -0.9258 0.0077 
-10 7 14 4.2259 -0.0087 
-10 7 15 4.0303 -0.0173 
-10 8 1 17.0183 -0.0003 
-10 8 2 -0.7141 -0.0153 
-10 8 3 1.6750 0.0109 
-10 8 4 -3.1969 0.0116 
-10 8 5 -6.1254 -0.0155 
-10 8 6 -1.1719 -0.0002 
-10 8 7 1.0748 0.0177 
-10 8 8 -1.1592 -0.0084 
-10 8 9 2.4581 -0.0123 
-10 8 10 0.1939 0.0067 
-10 8 11 -1.4419 0.0048 
-10 8 12 -1.6735 -0.0167 
-10 8 13 -4.7588 -0.0051 
-10 8 14 0.2792 0.0013 
-10 8 15 -0.8823 0.0143 
-10 9 1 -0.1706 -0.0202 
-10 9 2 -6.3949 -0.0109 
-10 9 3 7.8128 0.0137 
-10 9 4 -2.2723 -0.0009 
-10 9 5 5.4458 -0.0072 
-10 9 6 0.4610 -0.0017 
-10 9 7 -0.2778 -0.0149 
-10 9 8 1.2540 0.0032 
-10 9 9 0.8981 0.0103 
-10 9 10 1.3116 -0.0019 
-10 9 11 0.2414 -0.0002 
-10 9 12 1.8919 0.0018 
-10 9 13 -2.2354 -0.0039 
-10 9 14 2.1866 -0.0137 
-10 10 1 12.4954 -0.0144 
-10 10 2 -2.9819 -0.0006 
-10 10 3 0.9325 0.0108 
-10 10 4 -5.0719 0.0019 
-10 10 5 -4.7014 -0.0158 
-10 10 6 -3.6227 0.0062 
-10 10 7 -0.4342 0.0172 
-10 10 8 -1.0806 -0.0112 
-10 10 9 -0.1700 -0.0132 
-10 10 10 1.1060 0.0155 
-10 10 11 -0.5445 0.0114 
-10 10 12 -2.8959 -0.0146 
-10 10 13 -2.3833 -0.0149 
-10 10 14 0.8539 0.0124 
-10 11 1 1.9161 -0.0189 
-10 11 2 0.5620 -0.0142 
-10 11 3 10.2538 0.0081 
-10 11 4 0.4784 0.0067 
-10 11 5 3.7010 -0.0056 
-10 11 6 -2.0465 -0.0051 
-10 11 7 -0.3946 0.0087 
-10 11 8 -3.0053 0.0029 
-10 11 9 3.1655 -0.0022 
-10 11 10 0.9024 -0.0015 
-10 11 11 1.8172 -0.0028 
-10 11 12 3.6435 -0.0003 
-10 11 13 -2.3786 -0.0128 
-10 11 14 -1.1555 -0.0152 
-10 12 1 5.4402 -0.0050 
-10 12 2 -4.5182 0.0027 
-10 12 3 0.4692 0.0048 
-10 12 4 -5.0366 0.0044 
-10 12 5 -2.0747 -0.0019 
-10 12 6 -2.0455 0.0049 
-10 12 7 0.0574 0.0053 
-10 12 8 1.8747 -0.0006 
-10 12 9 -2.2853 -0.0021 
-10 12 10 0.8719 0.0046 
-10 12 11 -1.6477 -0.0036 
-10 12 12 -1.1869 0.0023 
-10 12 13 3.1981 -0.0249 
-10 13 1 2.2904 -0.0031 
-10 13 2 3.9479 -0.0043 
-10 13 3 7.1684 0.0012 
-10 13 4 0.0417 0.0105 
-10 13 5 -0.8510 -0.0082 
-10 13 6 -0.9424 -0.0034 
-10 13 7 2.7378 0.0124 
-10 13 8 -0.8646 0.0019 
-10 13 9 3.5730 -0.0055 
-10 13 10 3.3620 0.0005 
-10 13 11 -1.8052 0.0008 
-10 13 12 2.2188 0.0032 
-10 14 1 0.1553 0.0020 
-10 14 2 -4.1191 -0.0021 
-10 14 3 0.4549 -0.0018 
-10 14 4 -3.1926 0.0078 
-10 14 5 -2.6525 -0.0065 
-10 14 6 1.7814 -0.0084 
-10 14 7 -2.4150 0.0002 
-10 14 8 1.9604 -0.0014 
-10 14 9 -4.4616 -0.0028 
-10 14 10 -0.4214 -0.0095 
-10 14 11 -2.8945 -0.0057 
-10 14 12 1.6914 -0.0072 
-10 15 1 3.0524 -0.0000 
-10 15 2 2.5888 -0.0065 
-10 15 3 0.6133 0.0069 
-10 15 4 -4.3151 -0.0003 
-10 15 5 1.2515 -0.0006 
-10 15 6 0.8632 0.0019 
-10 15 7 2.3948 -0.0066 
-10 15 8 2.6844 -0.0003 
-10 15 9 1.3871 -0.0071 
-10 15 10 3.8264 -0.0012 
-10 15 11 -5.0772 0.0131 
-10 16 1 -0.4639 -0.0059 
-10 16 2 -0.0447 -0.0038 
-10 16 3 0.7176 0.0020 
-10 16 4 -1.1108 0.0042 
-10 16 5 -1.1348 0.0024 
-10 16 6 3.3130 -0.0058 
-10 16 7 -2.8106 -0.0029 
-10 16 8 -2.3163 0.0050 
-10 16 9 -1.9008 -0.0111 
-10 16 10 -0.1653 -0.0066 
-10 17 1 2.0117 -0.0034 
-10 17 2 0.1492 -0.0079 
-10 17 3 -0.8815 0.0005 
-10 17 4 -3.6130 -0.0010 
-10 17 5 3.8778 0.0103 
-10 17 6 -2.9150 -0.0076 
-10 17 7 0.6329 0.0090 
-10 17 8 2.5663 0.0120 
-10 17 9 -1.8301 -0.0220 
-10 18 1 -2.1231 -0.0099 
-10 18 2 1.9758 0.0041 
-10 18 3 -2.3137 0.0068 
-10 18 4 1.7132 -0.0040 
-10 18 5 1.2218 0.0030 
-10 18 6 0.3900 0.0021 
-10 18 7 -2.1042 -0.0010 
-10 18 8 -2.8873 0.0145 
-10 19 1 0.8068 0.0047 
-10 19 2 0.6289 0.0083 
-10 19 3 -0.6494 0.0067 
-10 19 4 -0.3994 0.0032 
-10 19 5 0.4480 0.0042 
-10 19 6 -1.4822 0.0011 
-10 20 1 -2.2677 -0.0040 
-10 20 2 -0.5497 0.0140 
-10 20 3 -1.9346 -0.0111 
-10 20 4 2.6643 -0.0144 
-9 0 2 22.9904 0.0195 
-9 0 4 38.1940 0.0492 
-9 0 6 7.3447 -0.0274 
-9 0 8 -4.6310 0.0264 
-9 0 10 0.4563 0.0129 
-9 0 12 0.5828 -0.0259 
-9 0 14 -4.0628 0.0117 
-9 0 16 -2.2559 -0.0286 
-9 1 1 0.7778 0.2553 
-9 1 2 -10.7255 0.0013 
-9 1 3 -8.5372 0.0199 
-9 1 4 -0.9832 0.0062 
-9 1 5 -14.2093 -0.0314 
-9 1 6 0.7929 0.0422 
-9 1 7 -7.2817 -0.0154 
-9 1 8 -1.9036 -0.0002 
-9 1 9 -7.5210 0.0639 
-9 1 10 -0.5033 -0.0362 
-9 1 11 -4.4667 -0.0175 
-9 1 12 0.8028 -0.0122 
-9 1 13 0.5976 -0.0234 
-9 1 14 -3.0626 0.0099 
-9 1 15 -3.5576 -0.0076 
-9 1 16 1.9370 -0.0103 
-9 2 1 7.5580 -0.0655 
-9 2 2 17.5869 0.0389 
-9 2 3 6.9449 0.0471 
-9 2 4 32.3980 0.0187 
-9 2 5 -5.8509 0.0102 
-9 2 6 5.5074 -0.0015 
-9 2 7 -9.7133 0.0091 
-9 2 8 -4.4967 -0.0388 
-9 2 9 -3.1013 -0.0313 
-9 2 10 1.5725 0.0341 
-9 2 11 -1.2724 -0.0015 
-9 2 12 4.0014 -0.0107 
-9 2 13 -1.3757 -0.0144 
-9 2 14 -1.9162 0.0220 
-9 2 15 0.9128 0.0006 
-9 2 16 -2.3258 -0.0271 
-9 3 1 -1.6032 0.0266 
-9 3 2 -23.4787 -0.0007 
-9 3 3 -10.6414 -0.0110 
-9 3 4 -0.7928 0.0182 
-9 3 5 -11.2846 0.0229 
-9 3 6 2.4753 0.0003 
-9 3 7 -4.4652 -0.0172 
-9 3 8 -5.6455 0.0094 
-9 3 9 -7.2491 0.0053 
-9 3 10 0.9164 -0.0258 
-9 3 11 -2.2227 0.0049 
-9 3 12 0.9474 -0.0150 
-9 3 13 -4.6794 -0.0044 
-9 3 14 -3.3777 0.0147 
-9 3 15 -0.1130 -0.0108 
-9 3 16 0.1312 -0.0081 
-9 4 1 8.5792 -0.0479 
-9 4 2 9.4186 0.0202 
-9 4 3 14.7782 0.0142 
-9 4 4 14.4733 -0.0007 
-9 4 5 -4.9490 -0.0093 
-9 4 6 -0.5882 0.0120 
-9 4 7 -11.7973 -0.0134 
-9 4 8 -3.6715 -0.0396 
-9 4 9 -2.9987 0.0254 
-9 4 10 2.3591 0.0168 
-9 4 11 1.1358 -0.0105 
-9 4 12 1.9265 -0.0004 
-9 4 13 -1.6753 0.0019 
-9 4 14 0.0663 0.0069 
-9 4 15 -4.2658 -0.0219 
-9 4 16 0.0579 0.0073 
-9 5 1 -3.0762 -0.0592 
-9 5 2 -20.3490 -0.0004 
-9 5 3 -8.0916 0.0010 
-9 5 4 2.2914 -0.0012 
-9 5 5 -3.1285 0.0104 
-9 5 6 3.5753 -0.0050 
-9 5 7 -1.3681 -0.0014 
-9 5 8 -7.7336 0.0013 
-9 5 9 -2.3310 -0.0066 
-9 5 10 1.6907 0.0073 
-9 5 11 0.6440 0.0076 
-9 5 12 1.1074 -0.0103 
-9 5 13 -2.4134 -0.0017 
-9 5 14 -2.6501 0.0156 
-9 5 15 0.4890 -0.0105 
-9 5 16 -2.5398 -0.0054 
-9 6 1 13.9753 -0.0187 
-9 6 2 1.6519 0.0047 
-9 6 3 13.9705 0.0001 
-9 6 4 -2.7360 -0.0110 
-9 6 5 -3.0280 -0.0030 
-9 6 6 -3.5657 0.0052 
-9 6 7 -8.3306 -0.0181 
-9 6 8 -1.7566 -0.0026 
-9 6 9 -1.4089 0.0261 
-9 6 10 0.9658 0.0000 
-9 6 11 0.8237 -0.0043 
-9 6 12 0.1896 -0.0036 
-9 6 13 2.0450 0.0040 
-9 6 14 -2.2087 -0.0063 
-9 6 15 -6.7744 0.0020 
-9 7 1 -0.4828 -0.0254 
-9 7 2 -13.2683 -0.0104 
-9 7 3 -0.7086 0.0287 
-9 7 4 5.0045 -0.0068 
-9 7 5 2.7408 -0.0124 
-9 7 6 3.4174 0.0131 
-9 7 7 -0.6406 0.0028 
-9 7 8 -3.9454 -0.0171 
-9 7 9 0.0894 0.0092 
-9 7 10 -0.1466 0.0275 
-9 7 11 1.5110 -0.0079 
-9 7 12 1.6659 -0.0160 
-9 7 13 -0.6551 0.0066 
-9 7 14 1.7964 0.0093 
-9 7 15 0.5564 -0.0097 
-9 8 1 11.0217 -0.0250 
-9 8 2 -3.1967 0.0055 
-9 8 3 7.7583 0.0158 
-9 8 4 -7.9182 -0.0022 
-9 8 5 -0.5620 -0.0029 
-9 8 6 -2.2804 0.0014 
-9 8 7 -5.1336 -0.0062 
-9 8 8 0.5359 0.0140 
-9 8 9 -1.4000 0.0064 
-9 8 10 -0.5837 -0.0066 
-9 8 11 -1.3321 -0.0022 
-9 8 12 2.2175 -0.0035 
-9 8 13 -0.5193 -0.0024 
-9 8 14 -0.5156 0.0082 
-9 8 15 -1.6975 0.0286 
-9 9 1 -0.1168 -0.0213 
-9 9 2 -10.0123 -0.0008 
-9 9 3 3.7461 0.0170 
-9 9 4 4.9929 0.0003 
-9 9 5 4.7762 -0.0102 
-9 9 6 4.0708 0.0061 
-9 9 7 2.0899 -0.0002 
-9 9 8 -0.5095 -0.0117 
-9 9 9 0.1681 0.0099 
-9 9 10 0.5363 0.0148 
-9 9 11 -0.4028 -0.0147 
-9 9 12 1.5291 -0.0166 
-9 9 13 1.0767 0.0174 
-9 9 14 5.2727 0.0093 
-9 9 15 -1.6740 -0.0069 
-9 10 1 2.5967 -0.0052 
-9 10 2 -6.3616 0.0109 
-9 10 3 1.9737 0.0244 
-9 10 4 -9.2373 -0.0051 
-9 10 5 0.4424 -0.0138 
-9 10 6 -1.5019 0.0027 
-9 10 7 0.0406 0.0054 
-9 10 8 0.7459 -0.0037 
-9 10 9 1.0608 0.0005 
-9 10 10 -2.0151 0.0043 
-9 10 11 -3.0304 -0.0012 
-9 10 12 -1.1038 -0.0062 
-9 10 13 -0.8971 0.0009 
-9 10 14 4.4494 0.0201 
-9 11 1 1.3723 -0.0116 
-9 11 2 -6.4738 0.0056 
-9 11 3 5.6036 -0.0011 
-9 11 4 3.4314 -0.0026 
-9 11 5 6.1374 -0.0044 
-9 11 6 0.8946 -0.0077 
-9 11 7 1.2384 -0.0033 
-9 11 8 0.4034 0.0038 
-9 11 9 -1.0506 -0.0019 
-9 11 10 0.6832 -0.0004 
-9 11 11 -0.0021 0.0003 
-9 11 12 -0.1316 0.0051 
-9 11 13 -0.0789 -0.0157 
-9 11 14 -0.2498 0.0131 
-9 12 1 -2.3560 0.0036 
-9 12 2 -8.0220 0.0029 
-9 12 3 -0.8967 0.0028 
-9 12 4 -7.6462 -0.0018 
-9 12 5 -0.5303 -0.0093 
-9 12 6 0.4416 0.0026 
-9 12 7 2.2407 0.0072 
-9 12 8 -2.5505 -0.0161 
-9 12 9 2.4660 0.0012 
-9 12 10 -1.9333 0.0154 
-9 12 11 -4.3698 -0.0034 
-9 12 12 1.1765 -0.0019 
-9 12 13 0.9930 0.0018 
-9 13 1 2.7345 0.0022 
-9 13 2 -1.3472 -0.0037 
-9 13 3 6.7698 -0.0039 
-9 13 4 1.0134 0.0057 
-9 13 5 2.8778 -0.0077 
-9 13 6 0.5228 -0.0064 
-9 13 7 -1.8331 0.0076 
-9 13 8 2.4783 0.0021 
-9 13 9 -3.6892 -0.0088 
-9 13 10 4.2689 0.0040 
-9 13 11 1.4821 0.0223 
-9 13 12 -1.9527 0.0083 
-9 13 13 -0.9510 -0.0382 
-9 14 1 -4.1089 -0.0073 
-9 14 2 -4.4269 -0.0030 
-9 14 3 0.0776 -0.0001 
-9 14 4 -3.1217 0.0042 
-9 14 5 0.0264 -0.0008 
-9 14 6 0.0015 0.0082 
-9 14 7 -0.6676 -0.0066 
-9 14 8 -3.4962 -0.0073 
-9 14 9 -1.8213 0.0054 
-9 14 10 0.2110 0.0072 
-9 14 11 -5.4297 -0.0063 
-9 14 12 6.0351 -0.0016 
-9 15 1 1.5016 -0.0089 
-9 15 2 -0.2567 -0.0056 
-9 15 3 2.6427 0.0055 
-9 15 4 -0.8331 0.0054 
-9 15 5 0.2274 -0.0023 
-9 15 6 3.5031 0.0002 
-9 15 7 -3.0058 0.0103 
-9 15 8 3.1311 -0.0019 
-9 15 9 0.5673 -0.0044 
-9 15 10 3.9346 0.0160 
-9 15 11 -1.7414 0.0207 
-9 16 1 -4.0281 -0.0015 
-9 16 2 -1.1711 -0.0003 
-9 16 3 1.7663 0.0103 
-9 16 4 -2.4791 -0.0013 
-9 16 5 4.1015 0.0048 
-9 16 6 -1.3860 -0.0087 
-9 16 7 0.3403 -0.0152 
-9 16 8 -0.0113 0.0091 
-9 16 9 -2.5679 0.0082 
-9 16 10 1.5081 0.0085 
-9 17 1 -1.9813 -0.0095 
-9 17 2 -0.2976 0.0054 
-9 17 3 -2.0711 0.0030 
-9 17 4 0.7572 -0.0027 
-9 17 5 -0.8564 -0.0003 
-9 17 6 0.3685 -0.0145 
-9 17 7 -0.4330 -0.0059 
-9 17 8 1.7225 0.0083 
-9 17 9 2.7506 -0.0041 
-9 18 1 -3.5986 0.0004 
-9 18 2 -0.8782 -0.0006 
-9 18 3 0.4061 0.0028 
-9 18 4 0.2156 0.0063 
-9 18 5 5.1116 0.0006 
-9 18 6 -2.0545 -0.0335 
-9 18 7 1.0846 -0.0078 
-9 18 8 0.5009 -0.0070 
-9 19 1 -0.4919 -0.0093 
-9 19 2 1.9122 0.0095 
-9 19 3 -1.2600 0.0025 
-9 19 4 2.7550 0.0064 
-9 19 5 -1.4248 0.0029 
-9 19 6 0.3457 -0.0061 
-9 19 7 2.0887 0.0013 
-9 20 1 -2.6324 -0.0171 
-9 20 2 -0.5300 -0.0155 
-9 20 3 1.9754 -0.0076 
-9 20 4 2.5565 0.0059 
-9 20 5 0.0645 0.0014 
-9 21 1 1.4259 0.0017 
-8 0 2 10.7464 -0.2402 
-8 0 4 16.3738 0.0181 
-8 0 6 10.4160 0.0799 
-8 0 8 6.5940 -0.1041 
-8 0 10 6.4068 0.0119 
-8 0 12 0.2909 0.0270 
-8 0 14 -1.1839 0.0292 
-8 0 16 4.1271 -0.0260 
-8 1 1 7.4665 0.0294 
-8 1 2 -2.5694 0.0152 
-8 1 3 -36.9348 -0.1033 
-8 1 4 -0.1615 -0.0940 
-8 1 5 -26.9856 0.0710 
-8 1 6 5.8332 0.0120 
-8 1 7 1.2665 -0.0570 
-8 1 8 6.0094 0.0300 
-8 1 9 5.4754 0.0327 
-8 1 10 -0.4699 0.0274 
-8 1 11 -2.1489 -0.0090 
-8 1 12 1.7024 -0.0086 
-8 1 13 -0.0731 0.0135 
-8 1 14 -1.6911 0.0112 
-8 1 15 4.5382 -0.0184 
-8 1 16 0.1396 -0.0327 
-8 2 1 26.5430 -0.0202 
-8 2 2 8.5436 -0.1156 
-8 2 3 10.7279 0.0094 
-8 2 4 15.3477 0.0082 
-8 2 5 -4.2440 -0.0327 
-8 2 6 11.0221 0.0668 
-8 2 7 1.6069 -0.0035 
-8 2 8 5.6862 -0.0812 
-8 2 9 1.5379 0.0249 
-8 2 10 5.9655 0.0377 
-8 2 11 -1.2211 0.0196 
-8 2 12 2.8466 -0.0119 
-8 2 13 0.8374 -0.0010 
-8 2 14 1.0526 0.0190 
-8 2 15 1.1118 -0.0115 
-8 2 16 1.9024 -0.0162 
-8 3 1 7.6230 -0.0349 
-8 3 2 -9.7912 0.0087 
-8 3 3 -28.6425 -0.0589 
-8 3 4 -2.7612 0.0013 
-8 3 5 -16.9218 0.0647 
-8 3 6 12.4729 -0.0323 
-8 3 7 3.8657 -0.0310 
-8 3 8 10.4496 0.0408 
-8 3 9 0.9568 0.0305 
-8 3 10 0.1950 -0.0040 
-8 3 11 -2.8356 -0.0233 
-8 3 12 0.3101 -0.0027 
-8 3 13 -3.9433 0.0041 
-8 3 14 1.2451 -0.0001 
-8 3 15 3.1295 -0.0200 
-8 3 16 0.7548 0.0084 
-8 4 1 27.1929 -0.0299 
-8 4 2 8.5785 0.0476 
-8 4 3 11.3161 0.0116 
-8 4 4 10.7694 -0.0249 
-8 4 5 -6.1440 0.0119 
-8 4 6 5.6895 0.0268 
-8 4 7 1.1480 -0.0348 
-8 4 8 2.2712 -0.0278 
-8 4 9 2.8736 0.0313 
-8 4 10 4.2907 0.0220 
-8 4 11 -1.2461 -0.0067 
-8 4 12 0.1661 -0.0146 
-8 4 13 -0.5208 0.0101 
-8 4 14 2.8933 0.0091 
-8 4 15 2.7999 -0.0169 
-8 4 16 -0.9365 0.0044 
-8 5 1 2.1363 -0.0100 
-8 5 2 -16.1208 0.0050 
-8 5 3 -10.2006 0.0034 
-8 5 4 -5.1262 0.0392 
-8 5 5 -1.0857 0.0066 
-8 5 6 12.1433 -0.0352 
-8 5 7 3.0344 -0.0006 
-8 5 8 6.9900 0.0161 
-8 5 9 1.4772 0.0096 
-8 5 10 1.1437 -0.0094 
-8 5 11 -1.8598 -0.0153 
-8 5 12 -3.3018 -0.0045 
-8 5 13 -0.3433 0.0089 
-8 5 14 2.1187 -0.0074 
-8 5 15 0.5953 -0.0134 
-8 5 16 4.7231 0.0163 
-8 6 1 21.6314 -0.0009 
-8 6 2 5.1294 0.0396 
-8 6 3 4.8961 0.0108 
-8 6 4 2.6886 -0.0381 
-8 6 5 -8.0302 0.0214 
-8 6 6 -1.1832 0.0068 
-8 6 7 0.5637 -0.0373 
-8 6 8 0.2083 -0.0026 
-8 6 9 3.9641 0.0154 
-8 6 10 1.7904 0.0026 
-8 6 11 -1.8892 -0.0177 
-8 6 12 -3.2056 0.0010 
-8 6 13 0.1379 0.0107 
-8 6 14 0.6436 -0.0014 
-8 6 15 2.7739 -0.0083 
-8 6 16 -1.1909 0.0271 
-8 7 1 0.5017 -0.0035 
-8 7 2 -13.9584 0.0078 
-8 7 3 3.4969 0.0166 
-8 7 4 -3.9962 0.0024 
-8 7 5 6.6589 -0.0121 
-8 7 6 6.6466 -0.0022 
-8 7 7 -0.5915 -0.0012 
-8 7 8 6.3093 0.0006 
-8 7 9 1.5452 0.0038 
-8 7 10 1.6460 -0.0006 
-8 7 11 -1.1976 -0.0071 
-8 7 12 -2.5615 -0.0043 
-8 7 13 -1.2052 0.0043 
-8 7 14 1.0390 -0.0017 
-8 7 15 1.9416 -0.0126 
-8 8 1 17.0520 -0.0052 
-8 8 2 -0.7227 0.0070 
-8 8 3 2.7240 0.0091 
-8 8 4 -3.5703 -0.0180 
-8 8 5 -8.4820 -0.0051 
-8 8 6 -2.9314 0.0007 
-8 8 7 -1.5982 -0.0026 
-8 8 8 -0.4808 -0.0009 
-8 8 9 1.6857 0.0019 
-8 8 10 0.8255 0.0053 
-8 8 11 -0.9914 -0.0072 
-8 8 12 -1.1368 0.0030 
-8 8 13 -3.9148 0.0077 
-8 8 14 0.4650 -0.0116 
-8 8 15 -0.7360 0.0072 
-8 9 1 1.9955 -0.0151 
-8 9 2 -5.5959 -0.0018 
-8 9 3 7.7187 0.0012 
-8 9 4 -2.2510 -0.0194 
-8 9 5 6.7497 -0.0006 
-8 9 6 1.7190 0.0176 
-8 9 7 -1.5258 -0.0098 
-8 9 8 2.7737 -0.0048 
-8 9 9 0.0594 0.0098 
-8 9 10 2.2536 -0.0000 
-8 9 11 0.3954 -0.0066 
-8 9 12 0.9473 -0.0013 
-8 9 13 -0.9205 0.0029 
-8 9 14 0.4307 0.0021 
-8 9 15 -1.9517 -0.0218 
-8 10 1 14.0760 -0.0173 
-8 10 2 -2.9278 0.0205 
-8 10 3 2.2231 0.0095 
-8 10 4 -6.1331 -0.0038 
-8 10 5 -6.3760 -0.0079 
-8 10 6 -4.7023 0.0054 
-8 10 7 -0.6558 0.0140 
-8 10 8 -1.3632 -0.0057 
-8 10 9 -0.2715 -0.0104 
-8 10 10 1.6241 0.0118 
-8 10 11 -0.2577 0.0075 
-8 10 12 -0.8108 -0.0063 
-8 10 13 -2.5241 -0.0082 
-8 10 14 2.7033 0.0098 
-8 11 1 3.6087 -0.0130 
-8 11 2 0.1307 -0.0076 
-8 11 3 10.8312 0.0031 
-8 11 4 0.1077 -0.0031 
-8 11 5 5.6463 0.0103 
-8 11 6 -0.6436 0.0059 
-8 11 7 -1.6169 -0.0033 
-8 11 8 -1.7937 -0.0065 
-8 11 9 1.7239 0.0098 
-8 11 10 -0.6464 -0.0002 
-8 11 11 1.9778 -0.0119 
-8 11 12 1.9287 -0.0005 
-8 11 13 -1.7693 0.0040 
-8 11 14 -2.1116 -0.0017 
-8 12 1 7.6476 -0.0118 
-8 12 2 -5.7139 0.0119 
-8 12 3 1.2769 0.0052 
-8 12 4 -7.2919 0.0016 
-8 12 5 -2.9206 -0.0015 
-8 12 6 -2.6744 0.0089 
-8 12 7 1.3063 0.0088 
-8 12 8 2.3648 -0.0055 
-8 12 9 -1.4098 -0.0078 
-8 12 10 2.4219 0.0077 
-8 12 11 -1.4033 0.0012 
-8 12 12 -1.4980 -0.0129 
-8 12 13 3.3306 -0.0148 
-8 13 1 3.8927 0.0005 
-8 13 2 2.8100 0.0049 
-8 13 3 8.3211 -0.0001 
-8 13 4 -0.1648 0.0114 
-8 13 5 1.5364 -0.0076 
-8 13 6 0.5908 -0.0093 
-8 13 7 1.2567 0.0027 
-8 13 8 -0.8356 0.0020 
-8 13 9 2.0064 0.0046 
-8 13 10 2.3448 0.0000 
-8 13 11 -2.0130 -0.0072 
-8 13 12 1.3094 -0.0019 
-8 13 13 -3.8710 -0.0074 
-8 14 1 2.4354 -0.0024 
-8 14 2 -5.1435 -0.0002 
-8 14 3 1.6870 0.0074 
-8 14 4 -6.1681 0.0001 
-8 14 5 -2.1002 -0.0062 
-8 14 6 2.1929 0.0025 
-8 14 7 -1.6997 0.0017 
-8 14 8 4.0621 -0.0100 
-8 14 9 -4.1162 0.0006 
-8 14 10 1.1429 0.0046 
-8 14 11 -3.2118 -0.0082 
-8 14 12 -0.1895 -0.0187 
-8 15 1 3.4210 -0.0040 
-8 15 2 2.3569 -0.0018 
-8 15 3 1.0866 0.0025 
-8 15 4 -3.1133 -0.0017 
-8 15 5 2.5876 -0.0053 
-8 15 6 0.0898 0.0025 
-8 15 7 0.6254 -0.0002 
-8 15 8 -0.1704 0.0087 
-8 15 9 0.4993 -0.0042 
-8 15 10 4.6227 0.0007 
-8 15 11 -4.9896 -0.0012 
-8 16 1 0.5176 -0.0035 
-8 16 2 -0.0656 0.0010 
-8 16 3 0.7860 0.0050 
-8 16 4 -2.6483 -0.0015 
-8 16 5 -0.4566 0.0025 
-8 16 6 4.3744 -0.0028 
-8 16 7 -2.3880 0.0047 
-8 16 8 -0.8977 -0.0011 
-8 16 9 -1.6989 -0.0012 
-8 16 10 -0.1965 0.0034 
-8 17 1 0.6860 -0.0055 
-8 17 2 0.6307 -0.0058 
-8 17 3 -1.2225 -0.0024 
-8 17 4 -2.9303 -0.0014 
-8 17 5 2.8243 0.0071 
-8 17 6 -5.3029 -0.0020 
-8 17 7 -0.5435 0.0187 
-8 17 8 -1.3978 0.0135 
-8 17 9 -1.9578 -0.0093 
-8 18 1 -2.5956 -0.0055 
-8 18 2 1.7923 0.0071 
-8 18 3 -2.6581 0.0003 
-8 18 4 1.2221 -0.0025 
-8 18 5 0.8551 -0.0005 
-8 18 6 1.8202 0.0003 
-8 18 7 -1.6536 0.0131 
-8 18 8 -3.0242 0.0088 
-8 19 1 -0.4232 0.0080 
-8 19 2 1.2302 0.0061 
-8 19 3 -0.1484 0.0005 
-8 19 4 -2.2268 0.0074 
-8 19 5 -1.3132 -0.0098 
-8 19 6 -2.1391 -0.0071 
-8 19 7 1.5132 0.0475 
-8 20 1 -2.5570 -0.0004 
-8 20 2 -0.8149 0.0127 
-8 20 3 -2.1344 -0.0099 
-8 20 4 1.0671 -0.0081 
-8 20 5 -1.4853 -0.0158 
-8 21 1 -0.9069 0.0174 
-7 0 2 14.2293 -0.0831 
-7 0 4 42.6575 0.1420 
-7 0 6 12.3345 -0.0628 
-7 0 8 -7.5568 0.0558 
-7 0 10 -3.7365 -0.0427 
-7 0 12 1.0753 -0.0122 
-7 0 14 -3.0349 -0.0095 
-7 0 16 -3.1630 0.0159 
-7 1 1 -33.7329 0.3129 
-7 1 2 -9.2212 0.0402 
-7 1 3 -14.1911 0.0636 
-7 1 4 -2.3047 -0.0287 
-7 1 5 -16.1380 -0.0051 
-7 1 6 2.1298 0.0558 
-7 1 7 -7.9674 -0.0688 
-7 1 8 -0.3944 -0.0544 
-7 1 9 -5.0293 0.1020 
-7 1 10 -0.2653 -0.0081 
-7 1 11 -3.3469 -0.0656 
-7 1 12 0.6895 -0.0039 
-7 1 13 0.4284 0.0108 
-7 1 14 -0.7035 0.0264 
-7 1 15 0.3953 -0.0175 
-7 1 16 1.3660 -0.0065 
-7 2 1 -1.1311 -0.0308 
-7 2 2 11.3376 -0.0290 
-7 2 3 3.4124 0.0623 
-7 2 4 37.7743 0.0725 
-7 2 5 -6.2502 0.0022 
-7 2 6 10.2131 -0.0638 
-7 2 7 -12.1576 -0.0057 
-7 2 8 -6.7294 0.0240 
-7 2 9 -5.4368 -0.0526 
-7 2 10 -0.9325 -0.0094 
-7 2 11 0.9297 0.0159 
-7 2 12 4.1838 0.0067 
-7 2 13 -0.4470 0.0074 
-7 2 14 -0.8666 -0.0062 
-7 2 15 1.7050 0.0077 
-7 2 16 -3.5684 0.0033 
-7 3 1 -20.8311 0.0845 
-7 3 2 -18.5499 0.0203 
-7 3 3 -12.6743 -0.0414 
-7 3 4 -2.3938 0.0099 
-7 3 5 -13.0853 0.0346 
-7 3 6 5.7046 -0.0148 
-7 3 7 -4.9744 -0.0536 
-7 3 8 -2.5873 0.0149 
-7 3 9 -5.6645 0.0520 
-7 3 10 0.5502 -0.0294 
-7 3 11 -2.3290 -0.0299 
-7 3 12 0.4868 0.0052 
-7 3 13 -2.5670 0.0185 
-7 3 14 1.0024 -0.0023 
-7 3 15 -0.6097 -0.0171 
-7 3 16 -0.1625 0.0008 
-7 4 1 -3.8526 -0.0460 
-7 4 2 9.0504 0.0035 
-7 4 3 10.6795 0.0350 
-7 4 4 20.4542 -0.0015 
-7 4 5 -5.7721 -0.0266 
-7 4 6 2.2713 -0.0149 
-7 4 7 -15.6428 0.0229 
-7 4 8 -5.0613 -0.0001 
-7 4 9 -5.5651 -0.0178 
-7 4 10 1.8032 0.0082 
-7 4 11 2.4940 0.0047 
-7 4 12 2.3165 0.0117 
-7 4 13 0.7143 0.0134 
-7 4 14 0.7688 -0.0061 
-7 4 15 -2.7616 -0.0036 
-7 4 16 -0.9561 0.0108 
-7 5 1 -6.2371 -0.0047 
-7 5 2 -15.1914 0.0174 
-7 5 3 -8.3082 -0.0290 
-7 5 4 2.6380 0.0049 
-7 5 5 -4.0930 0.0284 
-7 5 6 8.0226 -0.0315 
-7 5 7 -0.5087 -0.0118 
-7 5 8 -4.6983 0.0433 
-7 5 9 -1.8535 0.0064 
-7 5 10 0.2636 -0.0083 
-7 5 11 -0.2138 -0.0038 
-7 5 12 0.7134 -0.0005 
-7 5 13 1.7857 -0.0028 
-7 5 14 -1.2360 -0.0091 
-7 5 15 -0.4577 -0.0043 
-7 5 16 -2.3710 0.0034 
-7 6 1 5.7422 -0.0216 
-7 6 2 3.3162 0.0070 
-7 6 3 11.8702 0.0054 
-7 6 4 0.6919 -0.0246 
-7 6 5 -4.3555 -0.0015 
-7 6 6 -3.7319 0.0115 
-7 6 7 -12.0671 0.0033 
-7 6 8 -2.0483 -0.0047 
-7 6 9 -3.9532 0.0062 
-7 6 10 0.8019 0.0056 
-7 6 11 0.0362 -0.0071 
-7 6 12 0.3450 0.0055 
-7 6 13 4.6673 0.0119 
-7 6 14 -0.7850 -0.0083 
-7 6 15 -4.5441 -0.0017 
-7 6 16 1.4232 0.0322 
-7 7 1 1.7144 0.0007 
-7 7 2 -10.8621 0.0060 
-7 7 3 -0.6969 0.0201 
-7 7 4 5.4396 -0.0081 
-7 7 5 3.4229 0.0079 
-7 7 6 7.1591 0.0042 
-7 7 7 0.2986 0.0036 
-7 7 8 -1.2473 0.0075 
-7 7 9 -0.1524 0.0007 
-7 7 10 -1.0498 0.0133 
-7 7 11 0.7163 -0.0114 
-7 7 12 0.6479 -0.0126 
-7 7 13 1.3805 -0.0039 
-7 7 14 0.8242 0.0018 
-7 7 15 1.6118 0.0047 
-7 8 1 6.8168 -0.0163 
-7 8 2 -3.2673 0.0204 
-7 8 3 7.1261 0.0051 
-7 8 4 -7.4149 -0.0022 
-7 8 5 -1.7979 0.0106 
-7 8 6 -3.1899 -0.0012 
-7 8 7 -6.2611 -0.0196 
-7 8 8 1.8335 0.0098 
-7 8 9 -3.2426 0.0137 
-7 8 10 -0.2429 -0.0095 
-7 8 11 -2.9199 -0.0075 
-7 8 12 1.2254 0.0078 
-7 8 13 1.5606 -0.0002 
-7 8 14 0.0924 0.0025 
-7 8 15 -1.1484 0.0086 
-7 9 1 1.8228 -0.0116 
-7 9 2 -9.9592 0.0091 
-7 9 3 3.5045 0.0047 
-7 9 4 4.5323 -0.0142 
-7 9 5 5.5313 -0.0003 
-7 9 6 5.9722 0.0152 
-7 9 7 2.4185 -0.0025 
-7 9 8 0.8055 -0.0169 
-7 9 9 0.5590 0.0088 
-7 9 10 0.1390 0.0153 
-7 9 11 -1.6508 -0.0223 
-7 9 12 0.6816 -0.0174 
-7 9 13 0.2455 0.0136 
-7 9 14 5.5080 0.0076 
-7 9 15 -1.7278 -0.0038 
-7 10 1 1.5527 0.0042 
-7 10 2 -6.4259 0.0149 
-7 10 3 1.5814 0.0160 
-7 10 4 -9.8731 -0.0039 
-7 10 5 -0.2158 -0.0057 
-7 10 6 -1.9164 -0.0109 
-7 10 7 -0.5236 -0.0066 
-7 10 8 2.5554 0.0085 
-7 10 9 -0.0996 0.0080 
-7 10 10 -1.2889 -0.0060 
-7 10 11 -2.0236 -0.0009 
-7 10 12 -2.1339 0.0014 
-7 10 13 0.8763 -0.0047 
-7 10 14 3.4461 0.0065 
-7 11 1 2.9085 -0.0060 
-7 11 2 -7.3297 0.0158 
-7 11 3 5.9808 -0.0157 
-7 11 4 3.0526 -0.0141 
-7 11 5 6.9834 0.0070 
-7 11 6 2.0395 0.0021 
-7 11 7 1.4348 -0.0123 
-7 11 8 -0.5690 -0.0036 
-7 11 9 -0.7913 0.0111 
-7 11 10 -0.3479 0.0074 
-7 11 11 -1.4958 -0.0092 
-7 11 12 0.3428 -0.0042 
-7 11 13 -0.8170 -0.0026 
-7 11 14 0.2440 0.0065 
-7 12 1 -1.1624 0.0004 
-7 12 2 -8.5370 -0.0035 
-7 12 3 -0.8787 -0.0000 
-7 12 4 -8.6896 -0.0043 
-7 12 5 -0.8999 -0.0110 
-7 12 6 -0.0789 0.0006 
-7 12 7 0.6269 0.0153 
-7 12 8 -0.7668 -0.0089 
-7 12 9 1.7637 -0.0010 
-7 12 10 -0.3570 0.0105 
-7 12 11 -1.3806 -0.0006 
-7 12 12 0.7497 -0.0088 
-7 12 13 3.3545 0.0061 
-7 13 1 3.2859 0.0076 
-7 13 2 -2.6404 0.0042 
-7 13 3 7.8638 -0.0069 
-7 13 4 -0.0566 0.0000 
-7 13 5 4.9910 0.0019 
-7 13 6 0.6337 -0.0043 
-7 13 7 -2.9239 -0.0064 
-7 13 8 0.8861 0.0041 
-7 13 9 -5.2447 0.0024 
-7 13 10 2.9692 -0.0001 
-7 13 11 0.2503 0.0100 
-7 13 12 -1.3745 -0.0029 
-7 13 13 0.5472 -0.0185 
-7 14 1 -2.1571 -0.0138 
-7 14 2 -5.2852 0.0008 
-7 14 3 0.0171 -0.0017 
-7 14 4 -3.9079 0.0036 
-7 14 5 -0.4801 -0.0016 
-7 14 6 0.1361 0.0138 
-7 14 7 -0.4257 -0.0004 
-7 14 8 -1.5180 -0.0138 
-7 14 9 -0.2476 0.0011 
-7 14 10 1.6939 0.0136 
-7 14 11 -5.6658 -0.0079 
-7 14 12 5.9630 -0.0058 
-7 15 1 -0.2604 -0.0007 
-7 15 2 -1.2742 -0.0070 
-7 15 3 3.5438 0.0077 
-7 15 4 -1.5844 -0.0016 
-7 15 5 2.7859 -0.0016 
-7 15 6 2.5548 -0.0018 
-7 15 7 -5.1329 0.0060 
-7 15 8 2.5987 -0.0055 
-7 15 9 -1.2005 -0.0013 
-7 15 10 2.7290 0.0084 
-7 15 11 -1.8999 0.0037 
-7 16 1 -2.5818 0.0002 
-7 16 2 -0.8000 0.0092 
-7 16 3 0.9292 0.0057 
-7 16 4 -1.6483 -0.0003 
-7 16 5 3.7524 0.0032 
-7 16 6 -0.2116 -0.0075 
-7 16 7 3.1402 -0.0193 
-7 16 8 1.5044 -0.0020 
-7 16 9 0.8154 0.0082 
-7 16 10 1.7400 0.0092 
-7 17 1 -4.1094 -0.0052 
-7 17 2 0.0732 0.0067 
-7 17 3 -1.3014 0.0021 
-7 17 4 1.7384 -0.0021 
-7 17 5 0.0748 -0.0007 
-7 17 6 -0.7319 -0.0114 
-7 17 7 -2.4817 -0.0028 
-7 17 8 1.1342 -0.0088 
-7 17 9 2.5623 0.0033 
-7 18 1 -2.9951 0.0101 
-7 18 2 0.2377 -0.0020 
-7 18 3 0.8209 -0.0015 
-7 18 4 1.4185 0.0135 
-7 18 5 5.7080 -0.0040 
-7 18 6 0.0896 -0.0204 
-7 18 7 3.2103 0.0006 
-7 18 8 1.0164 -0.0166 
-7 19 1 -1.2679 -0.0068 
-7 19 2 2.5805 0.0115 
-7 19 3 0.2498 -0.0042 
-7 19 4 3.1895 0.0061 
-7 19 5 -1.2233 0.0029 
-7 19 6 -0.0554 0.0002 
-7 19 7 0.5356 -0.0015 
-7 20 1 -2.3050 0.0004 
-7 20 2 0.3471 -0.0198 
-7 20 3 1.7523 -0.0064 
-7 20 4 2.2882 0.0154 
-7 20 5 1.3314 -0.0048 
-7 21 1 1.1529 0.0083 
-7 21 2 2.2107 0.0110 
-6 0 2 33.3435 -0.2737 
-6 0 4 15.7862 0.0032 
-6 0 6 11.1355 0.0138 
-6 0 8 5.9861 -0.0002 
-6 0 10 3.2903 -0.0182 
-6 0 12 -0.9884 0.0615 
-6 0 14 -1.9073 -0.0304 
-6 0 16 -0.8433 0.0054 
-6 1 1 10.7514 0.0117 
-6 1 2 1.7445 -0.0063 
-6 1 3 -30.4221 -0.0108 
-6 1 4 0.2008 -0.0932 
-6 1 5 -32.1769 -0.0114 
-6 1 6 6.2682 0.0686 
-6 1 7 0.6816 -0.0094 
-6 1 8 7.3100 0.0143 
-6 1 9 10.0610 0.0125 
-6 1 10 -0.3205 0.0245 
-6 1 11 -0.6991 0.0097 
-6 1 12 0.2662 -0.0303 
-6 1 13 -1.2044 0.0173 
-6 1 14 -1.3262 0.0015 
-6 1 15 4.2550 -0.0169 
-6 1 16 -0.7012 -0.0228 
-6 2 1 18.9731 0.0288 
-6 2 2 24.0580 -0.1600 
-6 2 3 7.9008 -0.0127 
-6 2 4 14.0835 0.0709 
-6 2 5 -3.5263 -0.0104 
-6 2 6 11.9637 -0.0118 
-6 2 7 -1.3994 0.0201 
-6 2 8 4.8114 -0.0004 
-6 2 9 -0.1090 0.0206 
-6 2 10 4.2036 -0.0117 
-6 2 11 -0.8302 -0.0028 
-6 2 12 1.1105 0.0280 
-6 2 13 -0.6153 -0.0142 
-6 2 14 0.6113 -0.0300 
-6 2 15 -2.2785 -0.0034 
-6 2 16 -0.0444 0.0083 
-6 3 1 8.7591 -0.0507 
-6 3 2 1.2449 0.0330 
-6 3 3 -27.2178 -0.0147 
-6 3 4 -1.4009 -0.0352 
-6 3 5 -21.7241 0.0548 
-6 3 6 13.2007 0.0006 
-6 3 7 2.7664 -0.0362 
-6 3 8 13.8513 0.0262 
-6 3 9 4.1272 0.0123 
-6 3 10 0.6283 0.0076 
-6 3 11 -2.5245 -0.0153 
-6 3 12 -2.2955 -0.0155 
-6 3 13 -3.3667 0.0090 
-6 3 14 0.6160 -0.0184 
-6 3 15 2.8407 -0.0065 
-6 3 16 -1.0036 -0.0013 
-6 4 1 16.5313 0.0011 
-6 4 2 12.6659 0.0011 
-6 4 3 6.9789 0.0027 
-6 4 4 9.6058 0.0358 
-6 4 5 -6.9259 -0.0142 
-6 4 6 6.3858 -0.0113 
-6 4 7 -3.8184 0.0159 
-6 4 8 0.9825 -0.0035 
-6 4 9 2.1456 -0.0122 
-6 4 10 4.2577 0.0009 
-6 4 11 -0.4337 0.0022 
-6 4 12 -1.4475 0.0033 
-6 4 13 -1.4976 -0.0006 
-6 4 14 0.8618 -0.0038 
-6 4 15 -0.8301 0.0102 
-6 4 16 0.6890 0.0030 
-6 5 1 3.5096 0.0081 
-6 5 2 -5.7419 0.0275 
-6 5 3 -12.8798 0.0019 
-6 5 4 -3.7970 0.0104 
-6 5 5 -4.7762 0.0298 
-6 5 6 13.7304 -0.0441 
-6 5 7 3.0888 -0.0197 
-6 5 8 11.2047 0.0192 
-6 5 9 3.0149 0.0046 
-6 5 10 2.1594 0.0018 
-6 5 11 -2.1507 -0.0162 
-6 5 12 -3.7995 0.0002 
-6 5 13 0.4058 0.0043 
-6 5 14 -0.9597 -0.0230 
-6 5 15 -0.2114 -0.0020 
-6 5 16 3.1910 0.0124 
-6 6 1 14.8873 -0.0024 
-6 6 2 4.1887 0.0130 
-6 6 3 1.4377 -0.0033 
-6 6 4 2.5082 -0.0327 
-6 6 5 -9.8281 0.0101 
-6 6 6 -2.2268 0.0043 
-6 6 7 -4.2732 -0.0183 
-6 6 8 -0.4147 -0.0039 
-6 6 9 3.2960 -0.0062 
-6 6 10 2.0913 0.0049 
-6 6 11 -0.5205 -0.0084 
-6 6 12 -4.1098 0.0045 
-6 6 13 0.5792 0.0122 
-6 6 14 -2.0788 0.0046 
-6 6 15 2.3638 0.0006 
-6 6 16 -0.8367 0.0076 
-6 7 1 3.3946 0.0272 
-6 7 2 -7.9108 0.0152 
-6 7 3 1.9120 -0.0088 
-6 7 4 -3.6609 0.0027 
-6 7 5 5.5381 -0.0022 
-6 7 6 8.5476 -0.0226 
-6 7 7 0.0903 0.0050 
-6 7 8 8.3371 0.0180 
-6 7 9 1.0795 0.0023 
-6 7 10 3.1682 -0.0058 
-6 7 11 -1.1917 -0.0052 
-6 7 12 -1.5001 0.0048 
-6 7 13 -0.9649 -0.0057 
-6 7 14 -1.5040 -0.0034 
-6 7 15 1.1943 -0.0064 
-6 7 16 4.0614 -0.0026 
-6 8 1 13.3358 0.0016 
-6 8 2 -1.5585 0.0056 
-6 8 3 1.5827 -0.0053 
-6 8 4 -3.3557 -0.0248 
-6 8 5 -9.4179 0.0108 
-6 8 6 -4.2727 0.0036 
-6 8 7 -3.8714 -0.0194 
-6 8 8 -0.1820 0.0031 
-6 8 9 0.4461 0.0161 
-6 8 10 0.5121 0.0005 
-6 8 11 0.3031 -0.0129 
-6 8 12 -0.9173 0.0137 
-6 8 13 -2.1050 0.0148 
-6 8 14 -0.1653 -0.0103 
-6 8 15 -0.8581 0.0018 
-6 9 1 5.5513 0.0079 
-6 9 2 -2.4803 0.0002 
-6 9 3 7.1770 -0.0164 
-6 9 4 -2.1969 -0.0123 
-6 9 5 7.0748 -0.0018 
-6 9 6 2.9336 0.0136 
-6 9 7 -1.6480 0.0042 
-6 9 8 2.6357 0.0043 
-6 9 9 -1.4001 -0.0001 
-6 9 10 3.0592 -0.0080 
-6 9 11 -0.2271 0.0002 
-6 9 12 0.6350 0.0016 
-6 9 13 0.8969 -0.0037 
-6 9 14 0.2562 0.0131 
-6 9 15 -1.6793 -0.0136 
-6 10 1 12.1252 -0.0035 
-6 10 2 -2.8922 0.0176 
-6 10 3 2.2802 0.0001 
-6 10 4 -5.9331 0.0044 
-6 10 5 -6.8285 0.0094 
-6 10 6 -4.8627 -0.0063 
-6 10 7 -0.9610 -0.0035 
-6 10 8 -1.3980 0.0052 
-6 10 9 -0.6421 0.0031 
-6 10 10 0.8175 -0.0041 
-6 10 11 0.6815 -0.0032 
-6 10 12 0.5095 0.0073 
-6 10 13 -2.3552 0.0030 
-6 10 14 3.5414 0.0035 
-6 11 1 5.6191 -0.0002 
-6 11 2 1.0616 -0.0035 
-6 11 3 10.1003 0.0046 
-6 11 4 -0.0098 -0.0061 
-6 11 5 6.6615 0.0138 
-6 11 6 0.9697 0.0122 
-6 11 7 -2.5081 -0.0066 
-6 11 8 -0.5523 -0.0127 
-6 11 9 0.3633 0.0085 
-6 11 10 -1.2732 0.0029 
-6 11 11 0.5981 -0.0111 
-6 11 12 -0.9915 -0.0048 
-6 11 13 0.1877 0.0151 
-6 11 14 -3.0903 0.0053 
-6 12 1 7.4076 -0.0093 
-6 12 2 -6.0065 0.0066 
-6 12 3 1.5520 -0.0021 
-6 12 4 -7.4347 0.0060 
-6 12 5 -2.9700 0.0000 
-6 12 6 -2.9438 -0.0040 
-6 12 7 2.1036 0.0046 
-6 12 8 2.2871 0.0059 
-6 12 9 -0.3387 -0.0078 
-6 12 10 3.7376 -0.0016 
-6 12 11 -0.4630 0.0040 
-6 12 12 -0.7500 -0.0121 
-6 12 13 2.2255 0.0013 
-6 13 1 4.9474 0.0050 
-6 13 2 2.3401 0.0126 
-6 13 3 8.0090 0.0008 
-6 13 4 -0.4782 0.0072 
-6 13 5 2.8177 -0.0009 
-6 13 6 1.6533 -0.0100 
-6 13 7 -0.7179 -0.0093 
-6 13 8 0.1718 -0.0025 
-6 13 9 0.2501 0.0155 
-6 13 10 0.5272 0.0027 
-6 13 11 -3.2082 -0.0180 
-6 13 12 -0.7121 -0.0099 
-6 13 13 -3.1887 0.0149 
-6 14 1 2.8848 -0.0039 
-6 14 2 -5.2575 -0.0042 
-6 14 3 2.6150 0.0096 
-6 14 4 -7.1514 -0.0046 
-6 14 5 -1.1697 -0.0051 
-6 14 6 1.2710 0.0051 
-6 14 7 -0.6019 0.0028 
-6 14 8 5.0934 -0.0048 
-6 14 9 -2.4973 0.0041 
-6 14 10 3.7105 0.0093 
-6 14 11 -2.1950 -0.0032 
-6 14 12 -0.4132 -0.0161 
-6 15 1 3.2748 -0.0010 
-6 15 2 1.5848 0.0037 
-6 15 3 0.4614 -0.0062 
-6 15 4 -2.5258 0.0006 
-6 15 5 2.6152 -0.0026 
-6 15 6 -0.2737 -0.0031 
-6 15 7 -1.5196 -0.0007 
-6 15 8 -2.2200 0.0144 
-6 15 9 -1.2974 0.0061 
-6 15 10 2.3998 -0.0057 
-6 15 11 -4.8753 -0.0145 
-6 16 1 -0.1179 0.0016 
-6 16 2 0.1947 -0.0015 
-6 16 3 0.8707 0.0055 
-6 16 4 -3.6669 -0.0041 
-6 16 5 -0.3609 0.0026 
-6 16 6 3.6547 -0.0002 
-6 16 7 -1.2620 0.0061 
-6 16 8 0.9508 -0.0033 
-6 16 9 -0.6825 0.0137 
-6 16 10 0.4172 0.0017 
-6 16 11 1.3091 -0.0141 
-6 17 1 -0.3874 -0.0036 
-6 17 2 0.4521 -0.0066 
-6 17 3 -2.3741 -0.0047 
-6 17 4 -2.5669 0.0040 
-6 17 5 0.9602 -0.0014 
-6 17 6 -5.9735 -0.0007 
-6 17 7 -2.2266 0.0152 
-6 17 8 -4.4936 0.0121 
-6 17 9 -2.8509 0.0013 
-6 17 10 -1.3070 -0.0097 
-6 18 1 -3.8695 0.0007 
-6 18 2 2.1642 0.0022 
-6 18 3 -2.5072 -0.0057 
-6 18 4 0.0100 0.0029 
-6 18 5 0.1421 -0.0059 
-6 18 6 2.5633 -0.0018 
-6 18 7 -0.2043 0.0155 
-6 18 8 -1.4352 0.0085 
-6 19 1 -0.8057 0.0044 
-6 19 2 1.9040 -0.0030 
-6 19 3 -0.4433 0.0036 
-6 19 4 -3.3981 0.0097 
-6 19 5 -2.7408 -0.0263 
-6 19 6 -2.6210 -0.0052 
-6 19 7 -0.0976 0.0258 
-6 20 1 -2.3278 -0.0001 
-6 20 2 0.1431 0.0051 
-6 20 3 -2.1701 -0.0047 
-6 20 4 -0.7126 0.0026 
-6 20 5 -1.2586 -0.0181 
-6 21 1 -0.3812 0.0104 
-6 21 2 3.7510 0.0041 
-5 0 2 5.3004 -0.1065 
-5 0 4 39.1443 0.1510 
-5 0 6 14.9343 -0.0671 
-5 0 8 -9.7808 0.0358 
-5 0 10 -8.0336 -0.0471 
-5 0 12 0.7669 0.0080 
-5 0 14 -0.5041 -0.0281 
-5 0 16 -3.9219 0.0449 
-5 1 1 -72.0673 0.2276 
-5 1 2 -3.7869 -0.0115 
-5 1 3 -19.2449 0.1120 
-5 1 4 -2.3596 -0.0235 
-5 1 5 -13.6002 -0.0388 
-5 1 6 2.7026 0.0216 
-5 1 7 -8.2752 -0.0145 
-5 1 8 1.0906 -0.0556 
-5 1 9 -2.9278 0.0202 
-5 1 10 0.1742 0.0048 
-5 1 11 -1.3005 -0.0336 
-5 1 12 0.6740 0.0271 
-5 1 13 1.6012 0.0038 
-5 1 14 1.0250 0.0138 
-5 1 15 2.1807 0.0247 
-5 1 16 1.7523 0.0095 
-5 1 17 0.2454 0.0063 
-5 2 1 -8.0086 0.0377 
-5 2 2 4.5959 -0.0668 
-5 2 3 -1.9351 0.0212 
-5 2 4 36.0487 0.0955 
-5 2 5 -5.8430 -0.0043 
-5 2 6 12.7754 -0.0971 
-5 2 7 -12.6119 -0.0271 
-5 2 8 -8.4860 0.0698 
-5 2 9 -7.5199 -0.0220 
-5 2 10 -4.4048 -0.0356 
-5 2 11 2.0317 0.0217 
-5 2 12 3.2514 0.0214 
-5 2 13 1.0940 0.0120 
-5 2 14 0.1192 -0.0364 
-5 2 15 0.6406 0.0159 
-5 2 16 -3.9343 0.0161 
-5 3 1 -43.2950 0.0484 
-5 3 2 -5.7523 0.0056 
-5 3 3 -12.6391 -0.0189 
-5 3 4 -1.3245 -0.0021 
-5 3 5 -10.7120 -0.0129 
-5 3 6 7.6650 -0.0037 
-5 3 7 -5.3406 -0.0093 
-5 3 8 0.9818 -0.0190 
-5 3 9 -3.7125 0.0218 
-5 3 10 0.3532 0.0046 
-5 3 11 -2.1073 -0.0164 
-5 3 12 0.3301 0.0136 
-5 3 13 0.0654 0.0070 
-5 3 14 4.3761 -0.0031 
-5 3 15 -0.8416 0.0073 
-5 3 16 1.4532 -0.0119 
-5 4 1 -14.8670 0.0065 
-5 4 2 6.8412 -0.0287 
-5 4 3 3.0595 0.0244 
-5 4 4 22.3002 0.0131 
-5 4 5 -5.4891 -0.0340 
-5 4 6 4.6736 -0.0428 
-5 4 7 -17.4317 0.0490 
-5 4 8 -6.1286 0.0484 
-5 4 9 -8.6581 -0.0372 
-5 4 10 -0.4601 -0.0108 
-5 4 11 2.6955 0.0126 
-5 4 12 1.5926 0.0163 
-5 4 13 2.6568 -0.0004 
-5 4 14 -0.2228 -0.0194 
-5 4 15 -1.3040 0.0275 
-5 4 16 -0.8693 0.0028 
-5 5 1 -9.9848 0.0226 
-5 5 2 -4.0082 0.0350 
-5 5 3 -6.2152 -0.0323 
-5 5 4 4.8685 0.0067 
-5 5 5 -3.5135 0.0211 
-5 5 6 11.3253 -0.0245 
-5 5 7 0.3355 -0.0091 
-5 5 8 -0.5266 0.0249 
-5 5 9 -0.6071 0.0075 
-5 5 10 -1.1210 0.0058 
-5 5 11 -1.1986 -0.0049 
-5 5 12 0.6723 -0.0015 
-5 5 13 4.7865 -0.0061 
-5 5 14 0.1547 -0.0110 
-5 5 15 -0.2514 0.0004 
-5 5 16 -0.8134 -0.0070 
-5 6 1 -3.5169 0.0088 
-5 6 2 2.9337 -0.0203 
-5 6 3 6.2036 0.0033 
-5 6 4 3.3370 -0.0129 
-5 6 5 -4.2413 -0.0039 
-5 6 6 -2.9345 0.0018 
-5 6 7 -14.6515 0.0328 
-5 6 8 -2.3437 0.0003 
-5 6 9 -6.3547 -0.0221 
-5 6 10 0.1473 0.0023 
-5 6 11 -0.9185 -0.0020 
-5 6 12 -0.0831 0.0035 
-5 6 13 4.9246 -0.0011 
-5 6 14 -0.5479 -0.0016 
-5 6 15 -1.4845 0.0100 
-5 6 16 1.1684 0.0208 
-5 7 1 4.7369 0.0286 
-5 7 2 -4.5541 0.0153 
-5 7 3 0.1485 0.0031 
-5 7 4 6.6583 0.0071 
-5 7 5 3.3309 0.0200 
-5 7 6 9.7124 -0.0107 
-5 7 7 1.8762 -0.0092 
-5 7 8 1.6157 0.0212 
-5 7 9 -0.0560 0.0017 
-5 7 10 -1.6718 -0.0066 
-5 7 11 0.6084 -0.0055 
-5 7 12 -0.6630 -0.0028 
-5 7 13 2.4744 -0.0100 
-5 7 14 -0.3371 -0.0040 
-5 7 15 2.9670 0.0082 
-5 7 16 -1.2196 -0.0021 
-5 8 1 0.8425 0.0025 
-5 8 2 -4.5776 0.0048 
-5 8 3 3.6943 -0.0107 
-5 8 4 -6.3029 0.0141 
-5 8 5 -2.0278 0.0134 
-5 8 6 -3.8042 -0.0036 
-5 8 7 -7.1188 -0.0159 
-5 8 8 2.4860 -0.0006 
-5 8 9 -3.0157 0.0062 
-5 8 10 0.9303 -0.0068 
-5 8 11 -3.9998 -0.0041 
-5 8 12 0.8894 0.0044 
-5 8 13 1.8419 -0.0031 
-5 8 14 -0.1185 0.0098 
-5 8 15 -1.5162 -0.0077 
-5 9 1 4.5200 0.0019 
-5 9 2 -6.8262 -0.0046 
-5 9 3 2.8331 -0.0011 
-5 9 4 4.2185 -0.0056 
-5 9 5 5.1157 -0.0032 
-5 9 6 7.2602 0.0032 
-5 9 7 2.8369 0.0012 
-5 9 8 1.3598 -0.0012 
-5 9 9 0.8346 0.0022 
-5 9 10 0.4270 -0.0026 
-5 9 11 -1.1792 -0.0082 
-5 9 12 -1.2520 -0.0048 
-5 9 13 0.1882 -0.0003 
-5 9 14 5.2105 -0.0010 
-5 9 15 -1.5969 0.0007 
-5 10 1 -0.7906 0.0104 
-5 10 2 -7.0939 0.0004 
-5 10 3 -0.8566 0.0003 
-5 10 4 -9.1736 0.0066 
-5 10 5 -0.5078 0.0033 
-5 10 6 -2.7852 -0.0163 
-5 10 7 -1.4658 -0.0168 
-5 10 8 3.8542 0.0169 
-5 10 9 -0.0184 0.0143 
-5 10 10 -0.1165 -0.0122 
-5 10 11 -1.1882 -0.0048 
-5 10 12 -1.3254 0.0049 
-5 10 13 2.7224 -0.0019 
-5 10 14 1.0234 -0.0013 
-5 10 15 -0.4807 -0.0111 
-5 11 1 4.3094 -0.0063 
-5 11 2 -6.4937 0.0105 
-5 11 3 4.9513 -0.0092 
-5 11 4 2.4968 -0.0129 
-5 11 5 6.4642 0.0038 
-5 11 6 3.2722 0.0060 
-5 11 7 0.9580 -0.0015 
-5 11 8 -1.7528 -0.0030 
-5 11 9 0.2267 0.0078 
-5 11 10 -0.6627 0.0076 
-5 11 11 -2.5903 -0.0043 
-5 11 12 0.2623 -0.0066 
-5 11 13 -0.6844 0.0001 
-5 11 14 1.3584 -0.0039 
-5 12 1 -1.0451 0.0038 
-5 12 2 -8.6701 -0.0144 
-5 12 3 -2.4072 -0.0038 
-5 12 4 -7.7637 -0.0017 
-5 12 5 -0.7486 -0.0062 
-5 12 6 -0.8134 -0.0079 
-5 12 7 -1.0537 0.0128 
-5 12 8 1.3669 0.0092 
-5 12 9 0.3314 0.0011 
-5 12 10 0.8802 -0.0045 
-5 12 11 1.6411 -0.0047 
-5 12 12 1.5045 -0.0009 
-5 12 13 6.3206 0.0191 
-5 12 14 1.4387 -0.0099 
-5 13 1 3.7267 0.0042 
-5 13 2 -2.8031 0.0126 
-5 13 3 7.3708 -0.0030 
-5 13 4 -1.0473 -0.0029 
-5 13 5 5.6856 0.0083 
-5 13 6 0.5627 0.0012 
-5 13 7 -3.3572 -0.0123 
-5 13 8 -0.8857 0.0038 
-5 13 9 -4.9662 0.0042 
-5 13 10 1.0315 -0.0052 
-5 13 11 -2.9278 -0.0022 
-5 13 12 -0.7671 -0.0105 
-5 13 13 1.3634 0.0003 
-5 14 1 -0.6403 -0.0070 
-5 14 2 -5.4982 -0.0030 
-5 14 3 -0.5081 -0.0039 
-5 14 4 -2.8077 0.0060 
-5 14 5 -0.0649 -0.0018 
-5 14 6 0.4286 0.0063 
-5 14 7 -0.5416 0.0090 
-5 14 8 0.9991 -0.0069 
-5 14 9 0.6201 -0.0039 
-5 14 10 3.1211 0.0038 
-5 14 11 -3.5488 -0.0043 
-5 14 12 5.4988 0.0045 
-5 15 1 -0.5078 0.0074 
-5 15 2 -0.8325 -0.0067 
-5 15 3 3.5950 0.0067 
-5 15 4 -2.2341 -0.0050 
-5 15 5 4.5745 0.0013 
-5 15 6 1.5040 -0.0025 
-5 15 7 -5.4075 -0.0010 
-5 15 8 1.5608 -0.0025 
-5 15 9 -2.0507 0.0015 
-5 15 10 0.4351 -0.0081 
-5 15 11 -3.5494 -0.0083 
-5 15 12 0.1973 -0.0066 
-5 16 1 -0.3001 0.0007 
-5 16 2 -0.4771 0.0079 
-5 16 3 0.6694 0.0002 
-5 16 4 0.4011 0.0031 
-5 16 5 3.5846 0.0006 
-5 16 6 0.9462 -0.0050 
-5 16 7 3.7712 -0.0126 
-5 16 8 3.0137 -0.0028 
-5 16 9 3.6225 0.0075 
-5 16 10 2.5437 -0.0001 
-5 16 11 -3.7191 -0.0067 
-5 17 1 -3.7347 0.0031 
-5 17 2 1.4662 0.0002 
-5 17 3 -1.1580 0.0039 
-5 17 4 2.0543 0.0023 
-5 17 5 1.2626 -0.0037 
-5 17 6 -1.3547 -0.0039 
-5 17 7 -3.8317 0.0006 
-5 17 8 0.0372 -0.0145 
-5 17 9 1.5692 0.0049 
-5 17 10 -3.5495 -0.0028 
-5 18 1 -1.2401 0.0102 
-5 18 2 0.6822 -0.0050 
-5 18 3 1.1943 -0.0013 
-5 18 4 2.7806 0.0140 
-5 18 5 5.9037 -0.0073 
-5 18 6 1.8337 -0.0003 
-5 18 7 3.5212 0.0040 
-5 18 8 1.7386 -0.0070 
-5 18 9 4.3457 0.0059 
-5 19 1 -0.4154 -0.0064 
-5 19 2 2.9017 0.0082 
-5 19 3 0.1144 -0.0022 
-5 19 4 2.6135 0.0025 
-5 19 5 -0.2544 -0.0021 
-5 19 6 -0.9666 0.0112 
-5 19 7 -1.6414 -0.0046 
-5 20 1 -1.0035 0.0129 
-5 20 2 0.4122 -0.0185 
-5 20 3 0.4750 -0.0017 
-5 20 4 1.9522 0.0135 
-5 20 5 2.3229 -0.0108 
-5 21 1 1.4521 0.0030 
-5 21 2 1.8976 0.0085 
-4 0 2 58.3587 -0.1297 
-4 0 4 10.9125 -0.0440 
-4 0 6 9.5872 0.0065 
-4 0 8 6.1222 0.0270 
-4 0 10 0.6524 0.0136 
-4 0 12 -2.7153 0.0367 
-4 0 14 -1.6536 -0.0589 
-4 0 16 -3.8916 0.0123 
-4 1 1 9.0270 -0.0197 
-4 1 2 5.7466 -0.0648 
-4 1 3 -19.4275 0.0952 
-4 1 4 0.7188 -0.0060 
-4 1 5 -32.1532 -0.1300 
-4 1 6 5.9931 0.0681 
-4 1 7 0.8852 0.1043 
-4 1 8 7.4945 0.0051 
-4 1 9 13.8819 -0.0564 
-4 1 10 0.2067 -0.0213 
-4 1 11 1.3467 0.0472 
-4 1 12 -0.4338 -0.0173 
-4 1 13 -0.8600 -0.0275 
-4 1 14 -0.9876 -0.0057 
-4 1 15 2.2699 0.0285 
-4 1 16 0.1303 -0.0009 
-4 1 17 1.5132 -0.0131 
-4 2 1 8.1342 0.0875 
-4 2 2 42.0565 -0.0746 
-4 2 3 -0.3014 -0.0183 
-4 2 4 8.2941 0.0670 
-4 2 5 -2.6010 0.0209 
-4 2 6 10.3203 -0.0375 
-4 2 7 -3.7148 0.0111 
-4 2 8 4.6498 0.0155 
-4 2 9 -1.8530 0.0241 
-4 2 10 2.1790 -0.0009 
-4 2 11 -0.6451 -0.0289 
-4 2 12 -0.2253 0.0244 
-4 2 13 -0.9341 -0.0214 
-4 2 14 -0.0249 -0.0452 
-4 2 15 -5.3821 0.0119 
-4 2 16 -0.8583 0.0086 
-4 2 17 0.2147 0.0020 
-4 3 1 7.0826 -0.0772 
-4 3 2 12.4633 0.0152 
-4 3 3 -21.5037 0.0590 
-4 3 4 0.7217 -0.0373 
-4 3 5 -22.2657 -0.0243 
-4 3 6 12.2723 0.0499 
-4 3 7 2.0984 0.0186 
-4 3 8 15.3823 -0.0233 
-4 3 9 7.4315 -0.0457 
-4 3 10 1.9996 0.0151 
-4 3 11 -0.7068 0.0295 
-4 3 12 -3.2305 -0.0244 
-4 3 13 -1.1993 -0.0173 
-4 3 14 -0.1538 0.0023 
-4 3 15 2.3219 0.0309 
-4 3 16 -0.7180 -0.0301 
-4 4 1 2.5967 0.0583 
-4 4 2 17.5703 -0.0201 
-4 4 3 -3.1491 -0.0244 
-4 4 4 4.5579 0.0689 
-4 4 5 -7.3767 -0.0169 
-4 4 6 5.6975 -0.0349 
-4 4 7 -8.0690 0.0347 
-4 4 8 0.1334 0.0069 
-4 4 9 0.3140 -0.0135 
-4 4 10 3.0284 -0.0014 
-4 4 11 0.6743 -0.0069 
-4 4 12 -1.1574 0.0074 
-4 4 13 -2.3888 -0.0107 
-4 4 14 -1.5985 -0.0069 
-4 4 15 -3.9854 0.0239 
-4 4 16 2.2498 -0.0010 
-4 5 1 5.0760 -0.0021 
-4 5 2 6.5304 0.0172 
-4 5 3 -12.7054 0.0228 
-4 5 4 -1.2893 -0.0187 
-4 5 5 -6.8253 0.0199 
-4 5 6 13.1075 -0.0105 
-4 5 7 2.5035 -0.0166 
-4 5 8 14.5009 -0.0141 
-4 5 9 4.6211 -0.0094 
-4 5 10 3.3246 0.0268 
-4 5 11 -1.1861 0.0021 
-4 5 12 -2.9074 -0.0077 
-4 5 13 2.0628 -0.0003 
-4 5 14 -3.1984 -0.0031 
-4 5 15 -0.5310 0.0078 
-4 5 16 1.4058 -0.0173 
-4 6 1 5.0859 0.0068 
-4 6 2 2.4544 -0.0296 
-4 6 3 -5.5646 -0.0257 
-4 6 4 0.7934 0.0007 
-4 6 5 -10.7919 -0.0061 
-4 6 6 -2.4799 -0.0075 
-4 6 7 -8.3278 0.0098 
-4 6 8 -1.7410 0.0087 
-4 6 9 1.3894 -0.0136 
-4 6 10 1.5977 -0.0016 
-4 6 11 1.1628 0.0044 
-4 6 12 -3.6618 -0.0019 
-4 6 13 0.1316 -0.0019 
-4 6 14 -3.6692 0.0107 
-4 6 15 2.1192 0.0099 
-4 6 16 -0.6498 -0.0012 
-4 7 1 6.9273 0.0284 
-4 7 2 0.7357 0.0019 
-4 7 3 1.1267 -0.0139 
-4 7 4 -1.8148 0.0113 
-4 7 5 4.0726 0.0014 
-4 7 6 8.8072 -0.0306 
-4 7 7 0.6865 0.0052 
-4 7 8 9.8520 0.0213 
-4 7 9 0.1840 0.0064 
-4 7 10 2.6518 -0.0038 
-4 7 11 -1.4028 -0.0016 
-4 7 12 -0.0733 0.0065 
-4 7 13 -0.7873 -0.0021 
-4 7 14 -2.6068 0.0017 
-4 7 15 0.9390 -0.0099 
-4 7 16 3.5120 0.0083 
-4 8 1 6.6740 0.0060 
-4 8 2 -2.9654 -0.0122 
-4 8 3 -2.1343 -0.0058 
-4 8 4 -2.7138 -0.0091 
-4 8 5 -9.2479 0.0028 
-4 8 6 -4.4706 0.0075 
-4 8 7 -5.7766 -0.0118 
-4 8 8 -0.8652 0.0079 
-4 8 9 -0.5672 0.0119 
-4 8 10 0.1087 -0.0061 
-4 8 11 1.1921 -0.0006 
-4 8 12 -1.4721 0.0029 
-4 8 13 0.2383 0.0040 
-4 8 14 -0.2343 0.0031 
-4 9 1 9.4271 0.0142 
-4 9 2 2.2854 -0.0064 
-4 9 3 6.6647 -0.0127 
-4 9 4 -0.3017 0.0134 
-4 9 5 6.6725 -0.0158 
-4 9 6 3.8438 -0.0073 
-4 9 7 -0.5813 0.0159 
-4 9 8 1.8757 0.0202 
-4 9 9 -3.1603 -0.0119 
-4 9 10 1.7964 -0.0194 
-4 9 11 -1.8570 0.0112 
-4 9 12 0.3232 0.0089 
-4 9 13 1.3477 -0.0083 
-4 9 14 0.4249 0.0127 
-4 9 15 -0.3989 -0.0100 
-4 10 1 7.8749 0.0083 
-4 10 2 -2.5492 0.0041 
-4 10 3 0.9021 0.0033 
-4 10 4 -4.2181 0.0045 
-4 10 5 -6.1303 0.0123 
-4 10 6 -4.3612 -0.0056 
-4 10 7 -2.1300 -0.0123 
-4 10 8 -0.9741 0.0029 
-4 10 9 -0.3335 0.0089 
-4 10 10 -0.6030 -0.0110 
-4 10 11 0.8900 -0.0079 
-4 10 12 0.9970 0.0068 
-4 10 13 -1.1449 0.0060 
-4 10 14 3.0164 0.0070 
-4 10 15 -4.0885 0.0157 
-4 11 1 7.4631 0.0005 
-4 11 2 2.6247 -0.0044 
-4 11 3 9.0250 0.0166 
-4 11 4 1.7227 -0.0020 
-4 11 5 6.5427 -0.0009 
-4 11 6 2.2201 0.0082 
-4 11 7 -2.3488 0.0026 
-4 11 8 0.1608 -0.0070 
-4 11 9 -0.9227 -0.0072 
-4 11 10 -1.3582 0.0008 
-4 11 11 -1.1798 0.0024 
-4 11 12 -3.3073 -0.0002 
-4 11 13 0.8008 0.0084 
-4 11 14 -4.5779 -0.0011 
-4 12 1 5.9035 -0.0005 
-4 12 2 -5.2435 0.0004 
-4 12 3 1.3451 -0.0107 
-4 12 4 -5.4616 0.0041 
-4 12 5 -2.4061 0.0029 
-4 12 6 -3.0826 -0.0144 
-4 12 7 1.9523 -0.0029 
-4 12 8 2.5145 0.0135 
-4 12 9 0.8852 -0.0024 
-4 12 10 3.4013 -0.0094 
-4 12 11 0.5701 0.0024 
-4 12 12 1.8771 -0.0029 
-4 12 13 0.7697 0.0122 
-4 12 14 0.6400 0.0249 
-4 13 1 5.1270 0.0005 
-4 13 2 2.3214 0.0088 
-4 13 3 7.3060 0.0069 
-4 13 4 0.4027 0.0007 
-4 13 5 2.4772 -0.0002 
-4 13 6 1.5190 -0.0061 
-4 13 7 -2.3278 -0.0079 
-4 13 8 1.2459 -0.0059 
-4 13 9 -1.2341 0.0116 
-4 13 10 -0.3586 0.0054 
-4 13 11 -4.0545 -0.0151 
-4 13 12 -3.0899 -0.0112 
-4 13 13 -2.4543 0.0158 
-4 14 1 2.4480 0.0012 
-4 14 2 -5.1061 -0.0078 
-4 14 3 2.6510 0.0040 
-4 14 4 -6.2424 -0.0023 
-4 14 5 -0.1693 -0.0031 
-4 14 6 -0.2703 -0.0005 
-4 14 7 0.6689 0.0027 
-4 14 8 4.7865 0.0074 
-4 14 9 -0.8519 0.0020 
-4 14 10 4.8223 0.0039 
-4 14 11 0.0565 0.0075 
-4 14 12 2.3162 -0.0026 
-4 15 1 2.8701 -0.0002 
-4 15 2 0.7476 0.0027 
-4 15 3 0.1537 -0.0068 
-4 15 4 -2.0940 0.0041 
-4 15 5 1.1314 -0.0008 
-4 15 6 -0.9038 -0.0090 
-4 15 7 -3.0223 0.0005 
-4 15 8 -2.1718 0.0123 
-4 15 9 -2.6099 0.0083 
-4 15 10 -0.1215 -0.0133 
-4 15 11 -4.6898 -0.0134 
-4 15 12 5.5369 0.0019 
-4 16 1 -1.1211 0.0038 
-4 16 2 -0.5780 -0.0083 
-4 16 3 0.2068 0.0080 
-4 16 4 -3.1941 -0.0022 
-4 16 5 -0.2100 -0.0018 
-4 16 6 1.9315 0.0007 
-4 16 7 0.1080 0.0027 
-4 16 8 1.7410 -0.0012 
-4 16 9 -0.0326 0.0152 
-4 16 10 0.9010 -0.0037 
-4 16 11 3.0129 -0.0071 
-4 17 1 -0.2088 -0.0020 
-4 17 2 -0.3336 -0.0067 
-4 17 3 -2.4798 0.0007 
-4 17 4 -2.8316 0.0077 
-4 17 5 -1.1556 -0.0090 
-4 17 6 -5.3545 -0.0030 
-4 17 7 -2.9509 0.0065 
-4 17 8 -4.4595 0.0110 
-4 17 9 -3.2558 -0.0016 
-4 17 10 -2.9900 -0.0217 
-4 18 1 -4.9571 -0.0003 
-4 18 2 1.5221 -0.0041 
-4 18 3 -1.9538 -0.0045 
-4 18 4 0.4354 0.0040 
-4 18 5 -0.0486 -0.0090 
-4 18 6 2.3707 -0.0019 
-4 18 7 1.7092 0.0062 
-4 18 8 0.7025 0.0121 
-4 18 9 2.1621 0.0139 
-4 19 1 0.5003 -0.0030 
-4 19 2 1.6868 -0.0097 
-4 19 3 -0.0694 0.0127 
-4 19 4 -4.1717 0.0062 
-4 19 5 -3.2043 -0.0316 
-4 19 6 -2.6741 0.0018 
-4 19 7 -1.2648 0.0015 
-4 20 1 -2.2450 -0.0054 
-4 20 2 0.6583 0.0021 
-4 20 3 -1.0380 0.0003 
-4 20 4 -0.7884 0.0092 
-4 20 5 -0.5875 -0.0083 
-4 21 1 1.1096 -0.0037 
-4 21 2 4.1447 -0.0023 
-4 21 3 -1.0752 0.0175 
-3 0 2 -0.3481 -0.0585 
-3 0 4 28.9473 0.0561 
-3 0 6 15.8273 0.0180 
-3 0 8 -11.4128 -0.0858 
-3 0 10 -12.3813 0.0364 
-3 0 12 0.1345 -0.0041 
-3 0 14 0.5393 0.0023 
-3 0 16 -3.7955 0.0170 
-3 1 1 -104.7112 0.0788 
-3 1 2 3.4752 -0.1061 
-3 1 3 -24.6496 0.0663 
-3 1 4 -0.6802 0.0100 
-3 1 5 -6.4059 -0.0596 
-3 1 6 2.5513 -0.0234 
-3 1 7 -8.0869 0.0478 
-3 1 8 2.2864 -0.0087 
-3 1 9 -2.2380 -0.0471 
-3 1 10 0.5379 0.0001 
-3 1 11 -0.0750 0.0058 
-3 1 12 0.7318 0.0451 
-3 1 13 2.9140 -0.0151 
-3 1 14 1.2025 -0.0074 
-3 1 15 1.2693 0.0620 
-3 1 16 2.7398 0.0086 
-3 1 17 1.7173 -0.0277 
-3 2 1 -10.7138 0.0358 
-3 2 2 0.0397 -0.0244 
-3 2 3 -7.9783 -0.0108 
-3 2 4 28.1684 0.0345 
-3 2 5 -4.6587 -0.0166 
-3 2 6 13.2415 -0.0187 
-3 2 7 -11.6973 -0.0436 
-3 2 8 -9.8150 -0.0007 
-3 2 9 -8.7329 0.0360 
-3 2 10 -8.7319 0.0159 
-3 2 11 1.8142 0.0181 
-3 2 12 1.9187 -0.0124 
-3 2 13 1.5173 -0.0010 
-3 2 14 -0.6686 -0.0058 
-3 2 15 -1.1029 0.0055 
-3 2 16 -3.1590 -0.0164 
-3 2 17 0.4939 0.0161 
-3 3 1 -64.4558 -0.0255 
-3 3 2 10.6351 -0.0575 
-3 3 3 -12.7303 0.0085 
-3 3 4 2.9903 0.0047 
-3 3 5 -3.8737 -0.0647 
-3 3 6 8.1528 0.0080 
-3 3 7 -5.3518 0.0542 
-3 3 8 4.3041 -0.0346 
-3 3 9 -2.3922 -0.0233 
-3 3 10 0.4842 0.0218 
-3 3 11 -1.6873 0.0058 
-3 3 12 0.1975 0.0087 
-3 3 13 1.1857 -0.0142 
-3 3 14 5.3761 0.0105 
-3 3 15 -0.6447 0.0302 
-3 3 16 3.5291 -0.0287 
-3 3 17 -2.1699 -0.0074 
-3 4 1 -21.0963 0.0465 
-3 4 2 4.0278 -0.0157 
-3 4 3 -6.4577 0.0007 
-3 4 4 19.8469 0.0040 
-3 4 5 -4.2028 -0.0156 
-3 4 6 5.7072 -0.0226 
-3 4 7 -16.9187 0.0135 
-3 4 8 -6.5152 0.0424 
-3 4 9 -11.5158 0.0022 
-3 4 10 -3.9474 -0.0052 
-3 4 11 2.4290 -0.0026 
-3 4 12 0.5418 -0.0055 
-3 4 13 2.5460 -0.0069 
-3 4 14 -2.5844 -0.0058 
-3 4 15 0.0780 0.0197 
-3 4 16 0.3767 -0.0197 
-3 5 1 -14.4337 0.0117 
-3 5 2 10.2948 0.0159 
-3 5 3 -3.5558 -0.0020 
-3 5 4 9.1947 0.0112 
-3 5 5 -0.6192 -0.0116 
-3 5 6 12.7460 -0.0025 
-3 5 7 0.3537 0.0130 
-3 5 8 3.7611 -0.0155 
-3 5 9 1.0532 -0.0087 
-3 5 10 -1.3577 0.0196 
-3 5 11 -1.5413 0.0028 
-3 5 12 0.5753 -0.0145 
-3 5 13 4.9644 -0.0035 
-3 5 14 1.5250 0.0146 
-3 5 15 0.3758 -0.0008 
-3 5 16 0.3039 -0.0224 
-3 6 1 -11.1960 0.0384 
-3 6 2 1.1855 -0.0365 
-3 6 3 -2.1289 0.0038 
-3 6 4 4.5170 0.0053 
-3 6 5 -3.2736 -0.0064 
-3 6 6 -1.7754 -0.0121 
-3 6 7 -15.2653 0.0323 
-3 6 8 -2.2184 0.0104 
-3 6 9 -8.6777 -0.0243 
-3 6 10 -0.2757 -0.0072 
-3 6 11 0.1926 0.0010 
-3 6 12 -0.5755 -0.0041 
-3 6 13 3.3585 -0.0099 
-3 6 14 -0.4651 0.0006 
-3 6 15 1.4453 0.0102 
-3 6 16 1.2762 0.0097 
-3 7 1 7.6815 0.0173 
-3 7 2 4.2894 0.0088 
-3 7 3 1.1312 0.0023 
-3 7 4 9.2616 0.0189 
-3 7 5 2.9349 0.0080 
-3 7 6 10.3422 -0.0093 
-3 7 7 2.6847 -0.0147 
-3 7 8 4.4014 0.0115 
-3 7 9 0.8869 -0.0014 
-3 7 10 -1.4515 -0.0132 
-3 7 11 0.6894 0.0052 
-3 7 12 -1.5913 -0.0047 
-3 7 13 2.3946 0.0020 
-3 7 14 -1.1319 0.0089 
-3 7 15 3.0332 -0.0028 
-3 7 16 -1.0751 -0.0121 
-3 8 1 -5.1748 0.0106 
-3 8 2 -6.4081 -0.0135 
-3 8 3 -2.1991 -0.0077 
-3 8 4 -4.9320 0.0232 
-3 8 5 -2.3910 -0.0078 
-3 8 6 -3.9106 -0.0017 
-3 8 7 -7.8742 0.0096 
-3 8 8 2.2471 -0.0057 
-3 8 9 -1.6103 -0.0142 
-3 8 10 3.1963 -0.0008 
-3 8 11 -2.3126 0.0111 
-3 8 12 1.3715 -0.0082 
-3 8 13 1.7959 -0.0103 
-3 8 14 0.4840 0.0149 
-3 8 15 -2.0352 -0.0098 
-3 9 1 7.7382 -0.0034 
-3 9 2 -1.8249 -0.0214 
-3 9 3 1.4062 0.0074 
-3 9 4 4.9081 0.0042 
-3 9 5 3.3919 -0.0125 
-3 9 6 7.2783 -0.0046 
-3 9 7 3.1460 0.0029 
-3 9 8 2.2116 0.0124 
-3 9 9 0.7960 -0.0022 
-3 9 10 0.6325 -0.0170 
-3 9 11 -0.4123 0.0070 
-3 9 12 -2.6176 0.0068 
-3 9 13 0.7878 -0.0023 
-3 9 14 3.6130 -0.0029 
-3 9 15 -1.6439 -0.0054 
-3 10 1 -3.0414 0.0023 
-3 10 2 -8.0620 -0.0035 
-3 10 3 -4.5063 -0.0041 
-3 10 4 -7.6884 0.0017 
-3 10 5 -1.6279 -0.0004 
-3 10 6 -3.8218 -0.0005 
-3 10 7 -2.9156 -0.0080 
-3 10 8 4.0579 0.0084 
-3 10 9 1.4244 0.0062 
-3 10 10 1.1846 -0.0031 
-3 10 11 -0.3293 -0.0024 
-3 10 12 0.9551 -0.0039 
-3 10 13 4.3126 -0.0033 
-3 10 14 -0.5308 0.0067 
-3 10 15 -1.9712 -0.0129 
-3 11 1 5.7986 -0.0086 
-3 11 2 -5.0264 -0.0010 
-3 11 3 2.5098 0.0100 
-3 11 4 2.1212 -0.0058 
-3 11 5 4.3267 -0.0048 
-3 11 6 4.0749 0.0033 
-3 11 7 0.6425 0.0138 
-3 11 8 -1.9157 0.0023 
-3 11 9 0.3825 -0.0014 
-3 11 10 -1.0642 0.0001 
-3 11 11 -2.7929 0.0046 
-3 11 12 0.2991 0.0020 
-3 11 13 -1.0838 -0.0037 
-3 11 14 1.7163 -0.0105 
-3 12 1 -0.4913 0.0059 
-3 12 2 -8.1956 -0.0077 
-3 12 3 -4.3854 -0.0033 
-3 12 4 -6.0211 -0.0053 
-3 12 5 -1.3381 0.0018 
-3 12 6 -1.6501 -0.0065 
-3 12 7 -1.8088 0.0028 
-3 12 8 3.2004 0.0154 
-3 12 9 -0.8114 0.0028 
-3 12 10 0.9396 -0.0117 
-3 12 11 2.9323 -0.0109 
-3 12 12 3.0463 0.0068 
-3 12 13 8.2543 0.0237 
-3 12 14 -0.0334 -0.0117 
-3 13 1 4.5962 -0.0047 
-3 13 2 -2.6543 0.0116 
-3 13 3 5.7708 0.0040 
-3 13 4 -1.6596 -0.0002 
-3 13 5 4.7035 0.0044 
-3 13 6 0.5465 0.0024 
-3 13 7 -2.7540 -0.0036 
-3 13 8 -2.3419 0.0032 
-3 13 9 -3.9179 -0.0050 
-3 13 10 -0.7238 -0.0082 
-3 13 11 -5.3422 -0.0019 
-3 13 12 -0.9257 -0.0098 
-3 13 13 -0.7750 0.0033 
-3 14 1 1.5115 0.0068 
-3 14 2 -4.8461 -0.0052 
-3 14 3 -1.5013 -0.0022 
-3 14 4 -1.5982 0.0069 
-3 14 5 0.3002 -0.0021 
-3 14 6 1.0148 -0.0035 
-3 14 7 0.0653 0.0150 
-3 14 8 3.0054 0.0031 
-3 14 9 -0.0630 -0.0084 
-3 14 10 3.2132 -0.0085 
-3 14 11 -0.9424 0.0027 
-3 14 12 5.0340 0.0161 
-3 14 13 0.7369 0.0322 
-3 15 1 1.2032 0.0020 
-3 15 2 0.0642 -0.0070 
-3 15 3 3.5169 0.0068 
-3 15 4 -2.3831 -0.0057 
-3 15 5 4.6963 -0.0023 
-3 15 6 0.5296 0.0005 
-3 15 7 -3.9214 0.0001 
-3 15 8 0.0485 0.0036 
-3 15 9 -1.2874 -0.0028 
-3 15 10 -1.0550 -0.0147 
-3 15 11 -5.0958 -0.0055 
-3 15 12 -0.9447 -0.0021 
-3 16 1 2.9033 -0.0011 
-3 16 2 -0.9299 0.0004 
-3 16 3 0.1871 0.0003 
-3 16 4 1.5322 0.0021 
-3 16 5 3.8246 -0.0043 
-3 16 6 2.0012 -0.0012 
-3 16 7 2.6271 0.0020 
-3 16 8 3.2050 0.0002 
-3 16 9 3.1968 -0.0006 
-3 16 10 2.7718 -0.0053 
-3 16 11 -1.6618 0.0144 
-3 17 1 -1.1591 0.0036 
-3 17 2 2.7350 -0.0041 
-3 17 3 -0.9276 0.0088 
-3 17 4 1.7362 0.0028 
-3 17 5 0.8438 -0.0076 
-3 17 6 -1.7961 0.0056 
-3 17 7 -3.8481 0.0052 
-3 17 8 -1.4544 -0.0072 
-3 17 9 0.9397 -0.0040 
-3 17 10 -3.0666 -0.0088 
-3 18 1 0.9963 -0.0020 
-3 18 2 -1.1468 -0.0037 
-3 18 3 1.5133 0.0043 
-3 18 4 2.9230 0.0014 
-3 18 5 6.2651 -0.0056 
-3 18 6 2.3979 0.0147 
-3 18 7 1.9240 0.0025 
-3 18 8 1.5917 0.0045 
-3 18 9 3.9712 0.0029 
-3 19 1 1.4930 -0.0064 
-3 19 2 2.7215 0.0067 
-3 19 3 -0.6554 0.0027 
-3 19 4 0.7131 -0.0035 
-3 19 5 -0.5324 -0.0074 
-3 19 6 -2.0006 0.0152 
-3 19 7 -3.1814 -0.0015 
-3 20 1 -0.0665 0.0108 
-3 20 2 -1.4618 -0.0053 
-3 20 3 -0.1554 0.0017 
-3 20 4 1.1970 -0.0010 
-3 20 5 2.9458 -0.0099 
-3 20 6 0.5743 0.0269 
-3 21 1 2.3288 -0.0079 
-3 21 2 1.2878 0.0100 
-3 21 3 -0.9217 -0.0116 
-2 0 2 80.8358 0.1071 
-2 0 4 3.6076 -0.0833 
-2 0 6 5.7284 0.0572 
-2 0 8 7.0471 -0.0272 
-2 0 10 -0.4125 0.0614 
-2 0 12 -2.7177 -0.0296 
-2 0 14 -1.2742 -0.0203 
-2 0 16 -3.3629 -0.0077 
-2 1 1 4.9827 0.0094 
-2 1 2 8.2353 -0.0760 
-2 1 3 -7.9781 0.1150 
-2 1 4 1.5609 0.0691 
-2 1 5 -26.8734 -0.1522 
-2 1 6 5.0947 0.0358 
-2 1 7 0.7298 0.1238 
-2 1 8 6.8868 -0.0157 
-2 1 9 16.5592 -0.0368 
-2 1 10 0.8292 -0.0491 
-2 1 11 4.3959 0.0190 
-2 1 12 -0.2045 0.0001 
-2 1 13 0.2357 -0.0426 
-2 1 14 -0.5161 0.0078 
-2 1 15 1.0877 0.0380 
-2 1 16 1.7634 0.0094 
-2 1 17 2.7646 -0.0091 
-2 2 1 -2.7417 0.0741 
-2 2 2 59.4262 0.0957 
-2 2 3 -11.8173 0.0192 
-2 2 4 0.5759 -0.0093 
-2 2 5 -1.7600 0.0235 
-2 2 6 5.8171 0.0214 
-2 2 7 -4.9551 -0.0156 
-2 2 8 5.3295 -0.0479 
-2 2 9 -3.4585 0.0169 
-2 2 10 0.7363 0.0555 
-2 2 11 -0.4229 -0.0294 
-2 2 12 -0.0396 -0.0279 
-2 2 13 -0.5857 -0.0104 
-2 2 14 -0.5622 -0.0003 
-2 2 15 -6.0704 0.0167 
-2 2 16 -0.3028 -0.0185 
-2 2 17 0.0526 0.0005 
-2 3 1 3.6038 -0.0559 
-2 3 2 20.7554 -0.0178 
-2 3 3 -14.1636 0.0772 
-2 3 4 3.7499 -0.0092 
-2 3 5 -18.5853 -0.0761 
-2 3 6 9.8179 0.0589 
-2 3 7 1.5900 0.0428 
-2 3 8 14.9215 -0.0338 
-2 3 9 10.0144 -0.0470 
-2 3 10 3.8668 -0.0078 
-2 3 11 2.5469 0.0398 
-2 3 12 -2.9472 -0.0162 
-2 3 13 0.6486 -0.0280 
-2 3 14 0.0582 0.0317 
-2 3 15 2.7828 0.0341 
-2 3 16 0.2726 -0.0387 
-2 3 17 -0.9231 0.0169 
-2 4 1 -11.5278 0.0626 
-2 4 2 23.2183 0.0047 
-2 4 3 -16.8013 -0.0289 
-2 4 4 -1.7284 0.0356 
-2 4 5 -7.4806 0.0056 
-2 4 6 2.8321 -0.0094 
-2 4 7 -10.4953 0.0038 
-2 4 8 0.5509 -0.0204 
-2 4 9 -2.4710 0.0203 
-2 4 10 0.8460 0.0263 
-2 4 11 1.6921 -0.0264 
-2 4 12 0.2265 -0.0129 
-2 4 13 -3.2237 0.0086 
-2 4 14 -2.7630 0.0081 
-2 4 15 -5.0420 -0.0013 
-2 4 16 2.6825 -0.0081 
-2 5 1 5.7169 -0.0235 
-2 5 2 17.5594 -0.0173 
-2 5 3 -10.6812 0.0388 
-2 5 4 2.6125 -0.0261 
-2 5 5 -6.6560 -0.0104 
-2 5 6 10.2523 0.0217 
-2 5 7 1.2417 0.0019 
-2 5 8 15.7818 -0.0226 
-2 5 9 5.5877 -0.0186 
-2 5 10 4.8265 0.0236 
-2 5 11 0.2362 0.0188 
-2 5 12 -3.1730 -0.0167 
-2 5 13 3.0879 -0.0018 
-2 5 14 -3.1718 0.0252 
-2 5 15 -0.8253 0.0088 
-2 5 16 -0.8765 -0.0343 
-2 6 1 -6.0035 -0.0075 
-2 6 2 0.7453 -0.0390 
-2 6 3 -14.7180 -0.0257 
-2 6 4 -1.1247 0.0219 
-2 6 5 -11.1038 -0.0087 
-2 6 6 -2.4254 -0.0133 
-2 6 7 -10.1782 0.0140 
-2 6 8 -2.3341 0.0156 
-2 6 9 -1.8408 0.0023 
-2 6 10 0.1766 -0.0025 
-2 6 11 2.3741 0.0033 
-2 6 12 -2.6752 -0.0118 
-2 6 13 -1.2138 -0.0008 
-2 6 14 -3.1042 0.0054 
-2 6 15 2.1270 -0.0053 
-2 6 16 -0.6077 0.0053 
-2 7 1 9.7736 -0.0051 
-2 7 2 9.8319 -0.0145 
-2 7 3 0.6793 0.0045 
-2 7 4 2.1297 0.0101 
-2 7 5 2.8038 -0.0091 
-2 7 6 7.4161 -0.0132 
-2 7 7 0.4742 0.0105 
-2 7 8 11.0123 0.0078 
-2 7 9 -0.6106 0.0017 
-2 7 10 0.9628 0.0046 
-2 7 11 -2.6638 0.0002 
-2 7 12 -1.4774 -0.0078 
-2 7 13 -0.8195 0.0115 
-2 7 14 -2.5221 0.0134 
-2 7 15 -0.4972 -0.0120 
-2 7 16 2.3959 0.0043 
-2 8 1 -0.8983 -0.0016 
-2 8 2 -4.7932 -0.0068 
-2 8 3 -7.2714 0.0116 
-2 8 4 -1.0706 0.0029 
-2 8 5 -8.7127 -0.0185 
-2 8 6 -3.2681 0.0099 
-2 8 7 -6.4447 0.0048 
-2 8 8 -1.9140 0.0109 
-2 8 9 -1.9406 -0.0022 
-2 8 10 0.2519 -0.0080 
-2 8 11 1.4456 0.0148 
-2 8 12 -1.8962 -0.0115 
-2 8 13 1.9541 -0.0093 
-2 8 14 0.2995 0.0069 
-2 8 15 -0.1634 0.0099 
-2 8 16 -2.1940 0.0026 
-2 9 1 13.1455 0.0017 
-2 9 2 7.0780 -0.0030 
-2 9 3 6.0468 0.0018 
-2 9 4 3.6700 0.0232 
-2 9 5 5.5433 -0.0213 
-2 9 6 4.3876 -0.0149 
-2 9 7 0.9275 0.0148 
-2 9 8 2.1584 0.0161 
-2 9 9 -4.2593 -0.0147 
-2 9 10 -1.2948 -0.0159 
-2 9 11 -4.1149 0.0097 
-2 9 12 -0.8283 0.0074 
-2 9 13 0.5577 0.0007 
-2 9 14 -0.1992 0.0103 
-2 9 15 -0.0962 -0.0165 
-2 10 1 3.3437 0.0097 
-2 10 2 -2.3326 0.0022 
-2 10 3 -0.8017 0.0147 
-2 10 4 -0.8272 -0.0135 
-2 10 5 -4.8398 0.0008 
-2 10 6 -2.9738 0.0098 
-2 10 7 -3.7254 -0.0056 
-2 10 8 -0.5067 -0.0110 
-2 10 9 -0.1060 0.0022 
-2 10 10 -0.7437 -0.0036 
-2 10 11 0.8357 -0.0021 
-2 10 12 1.4107 -0.0017 
-2 10 13 0.1444 -0.0035 
-2 10 14 1.9562 0.0131 
-2 10 15 -4.1569 0.0174 
-2 11 1 9.5128 -0.0020 
-2 11 2 3.1625 -0.0013 
-2 11 3 7.9018 0.0157 
-2 11 4 4.6441 -0.0002 
-2 11 5 5.3228 -0.0086 
-2 11 6 3.1688 0.0006 
-2 11 7 -0.8382 0.0076 
-2 11 8 0.6817 0.0030 
-2 11 9 -2.0430 -0.0157 
-2 11 10 -1.6751 -0.0041 
-2 11 11 -1.7593 0.0126 
-2 11 12 -3.3553 0.0111 
-2 11 13 -0.5108 -0.0040 
-2 11 14 -6.1667 -0.0092 
-2 12 1 4.3692 0.0038 
-2 12 2 -3.9155 0.0023 
-2 12 3 1.5965 -0.0140 
-2 12 4 -1.9173 -0.0076 
-2 12 5 -1.5653 0.0045 
-2 12 6 -2.9221 -0.0078 
-2 12 7 0.7121 -0.0039 
-2 12 8 2.9410 0.0047 
-2 12 9 1.8627 0.0016 
-2 12 10 2.7254 -0.0050 
-2 12 11 1.6734 0.0009 
-2 12 12 4.8405 0.0015 
-2 12 13 -0.3456 0.0073 
-2 12 14 0.5913 0.0133 
-2 13 1 5.0356 -0.0052 
-2 13 2 1.1269 -0.0039 
-2 13 3 6.3635 0.0068 
-2 13 4 2.1306 -0.0042 
-2 13 5 1.3612 -0.0033 
-2 13 6 0.8308 -0.0011 
-2 13 7 -2.6233 0.0018 
-2 13 8 1.0578 -0.0040 
-2 13 9 -2.4505 -0.0027 
-2 13 10 0.2434 0.0055 
-2 13 11 -2.9236 0.0011 
-2 13 12 -4.3590 -0.0047 
-2 13 13 -2.9728 -0.0032 
-2 14 1 2.2653 0.0046 
-2 14 2 -4.8152 -0.0014 
-2 14 3 2.5845 -0.0003 
-2 14 4 -4.4081 0.0010 
-2 14 5 0.4804 -0.0011 
-2 14 6 -1.6095 -0.0017 
-2 14 7 1.5777 0.0028 
-2 14 8 3.5754 0.0086 
-2 14 9 0.7188 -0.0054 
-2 14 10 3.9153 0.0004 
-2 14 11 2.1691 0.0143 
-2 14 12 5.9711 0.0035 
-2 14 13 -0.4214 0.0144 
-2 15 1 2.1439 -0.0040 
-2 15 2 -1.1469 -0.0027 
-2 15 3 0.5569 0.0009 
-2 15 4 -0.9258 0.0042 
-2 15 5 -0.2221 -0.0029 
-2 15 6 -1.7060 -0.0073 
-2 15 7 -3.4732 0.0048 
-2 15 8 -1.0837 0.0012 
-2 15 9 -2.6018 -0.0001 
-2 15 10 -0.2003 -0.0084 
-2 15 11 -3.7192 -0.0009 
-2 15 12 3.4547 -0.0077 
-2 16 1 -0.8667 0.0020 
-2 16 2 -2.1912 -0.0058 
-2 16 3 -0.6322 0.0109 
-2 16 4 -1.9917 -0.0023 
-2 16 5 0.1561 -0.0063 
-2 16 6 0.6620 0.0043 
-2 16 7 1.4953 -0.0028 
-2 16 8 1.2482 -0.0035 
-2 16 9 0.3865 0.0018 
-2 16 10 0.0740 -0.0006 
-2 16 11 3.7216 0.0034 
-2 17 1 -0.1431 -0.0024 
-2 17 2 -2.2359 0.0001 
-2 17 3 -0.2050 0.0083 
-2 17 4 -2.6696 0.0029 
-2 17 5 -2.2359 -0.0075 
-2 17 6 -4.3683 -0.0040 
-2 17 7 -2.5445 -0.0004 
-2 17 8 -1.4259 0.0084 
-2 17 9 -2.1469 -0.0081 
-2 17 10 -2.5124 -0.0188 
-2 18 1 -4.5069 -0.0039 
-2 18 2 -0.2971 -0.0032 
-2 18 3 -1.2228 -0.0019 
-2 18 4 2.1591 -0.0015 
-2 18 5 0.6948 -0.0059 
-2 18 6 2.4708 0.0019 
-2 18 7 3.5911 -0.0052 
-2 18 8 2.2603 0.0097 
-2 18 9 2.2703 0.0094 
-2 19 1 1.3361 -0.0050 
-2 19 2 0.5216 -0.0061 
-2 19 3 2.6352 0.0143 
-2 19 4 -4.8433 -0.0021 
-2 19 5 -2.6442 -0.0179 
-2 19 6 -2.6111 0.0050 
-2 19 7 -1.1995 -0.0088 
-2 20 1 -2.1896 -0.0112 
-2 20 2 -0.0405 0.0063 
-2 20 3 0.5575 -0.0022 
-2 20 4 0.4737 0.0093 
-2 20 5 0.6812 0.0075 
-2 20 6 -0.0419 -0.0031 
-2 21 1 1.9612 -0.0109 
-2 21 2 3.5915 -0.0019 
-2 21 3 0.4892 0.0139 
-1 0 2 -2.5766 -0.0264 
-1 0 4 14.8922 -0.0565 
-1 0 6 14.8124 0.1064 
-1 0 8 -11.3517 -0.1725 
-1 0 10 -16.2883 0.1012 
-1 0 12 -0.8041 -0.0216 
-1 0 14 -0.2678 0.0429 
-1 0 16 -3.6197 -0.0231 
-1 1 1 -125.4203 -0.0619 
-1 1 2 10.4183 -0.1197 
-1 1 3 -30.7981 -0.0901 
-1 1 4 2.7299 0.0179 
-1 1 5 4.3769 0.0260 
-1 1 6 1.4616 -0.0199 
-1 1 7 -7.3088 -0.0077 
-1 1 8 3.0589 0.0259 
-1 1 9 -3.2455 0.0041 
-1 1 10 0.9023 0.0093 
-1 1 11 0.2188 -0.0102 
-1 1 12 0.7985 0.0172 
-1 1 13 2.6680 0.0097 
-1 1 14 0.2230 -0.0121 
-1 1 15 -0.4464 0.0258 
-1 1 16 3.2869 -0.0132 
-1 1 17 1.8148 -0.0213 
-1 2 1 -9.8850 -0.0465 
-1 2 2 -1.7503 0.0317 
-1 2 3 -13.6328 -0.0032 
-1 2 4 16.9180 -0.0525 
-1 2 5 -3.0969 -0.0265 
-1 2 6 11.6511 0.0895 
-1 2 7 -9.8024 -0.0274 
-1 2 8 -9.8529 -0.0946 
-1 2 9 -8.7943 0.0597 
-1 2 10 -12.9215 0.0676 
-1 2 11 0.9859 0.0078 
-1 2 12 0.4766 -0.0519 
-1 2 13 0.8013 -0.0110 
-1 2 14 -2.2911 0.0479 
-1 2 15 -2.5599 -0.0165 
-1 2 16 -2.4607 -0.0444 
-1 2 17 -0.4178 0.0169 
-1 3 1 -79.7178 -0.0559 
-1 3 2 26.4401 -0.0890 
-1 3 3 -14.4398 -0.0141 
-1 3 4 10.3993 0.0229 
-1 3 5 5.4867 -0.0328 
-1 3 6 6.5025 -0.0081 
-1 3 7 -4.3806 0.0323 
-1 3 8 6.5825 0.0056 
-1 3 9 -2.5976 -0.0019 
-1 3 10 1.5631 0.0011 
-1 3 11 -0.2098 -0.0125 
-1 3 12 -0.2330 0.0032 
-1 3 13 0.1767 0.0012 
-1 3 14 4.7411 0.0044 
-1 3 15 0.1800 0.0093 
-1 3 16 4.1360 -0.0205 
-1 3 17 -2.7003 -0.0020 
-1 4 1 -22.0338 0.0172 
-1 4 2 1.9594 0.0322 
-1 4 3 -16.1621 -0.0040 
-1 4 4 15.0834 -0.0250 
-1 4 5 -2.5817 0.0108 
-1 4 6 5.0387 0.0292 
-1 4 7 -14.0661 -0.0377 
-1 4 8 -5.6336 -0.0054 
-1 4 9 -13.0380 0.0391 
-1 4 10 -7.3018 0.0123 
-1 4 11 2.0856 -0.0184 
-1 4 12 -0.0875 -0.0296 
-1 4 13 1.8624 0.0073 
-1 4 14 -4.2577 0.0233 
-1 4 15 0.5465 -0.0177 
-1 4 16 1.9193 -0.0347 
-1 4 17 1.5551 0.0541 
-1 5 1 -18.2407 0.0101 
-1 5 2 24.8041 -0.0121 
-1 5 3 -1.7997 0.0249 
-1 5 4 15.3383 0.0138 
-1 5 5 3.3060 -0.0314 
-1 5 6 11.6047 -0.0069 
-1 5 7 -0.1387 0.0278 
-1 5 8 6.5151 -0.0142 
-1 5 9 1.7453 -0.0163 
-1 5 10 0.7266 0.0059 
-1 5 11 -0.1370 0.0007 
-1 5 12 -0.2369 -0.0157 
-1 5 13 3.2022 0.0088 
-1 5 14 3.3932 0.0219 
-1 5 15 0.6712 -0.0076 
-1 5 16 -0.0556 -0.0119 
-1 6 1 -15.2101 0.0236 
-1 6 2 -0.7148 -0.0104 
-1 6 3 -11.5563 0.0121 
-1 6 4 5.1669 0.0047 
-1 6 5 -2.5735 -0.0029 
-1 6 6 -1.0177 -0.0076 
-1 6 7 -13.1893 0.0028 
-1 6 8 -0.9580 0.0068 
-1 6 9 -10.7146 -0.0070 
-1 6 10 -0.3873 -0.0075 
-1 6 11 2.8770 -0.0010 
-1 6 12 -0.1767 -0.0059 
-1 6 13 3.0763 0.0039 
-1 6 14 0.0869 -0.0035 
-1 6 15 2.7532 -0.0079 
-1 6 16 2.7444 -0.0016 
-1 7 1 10.1439 -0.0077 
-1 7 2 13.6521 0.0043 
-1 7 3 1.8555 0.0029 
-1 7 4 12.8130 0.0063 
-1 7 5 1.8257 -0.0129 
-1 7 6 8.8971 0.0053 
-1 7 7 1.8893 0.0004 
-1 7 8 5.9009 -0.0043 
-1 7 9 2.0065 -0.0118 
-1 7 10 0.5332 -0.0057 
-1 7 11 0.4706 0.0104 
-1 7 12 -2.4126 -0.0134 
-1 7 13 1.8214 0.0168 
-1 7 14 -0.8088 0.0232 
-1 7 15 1.5476 -0.0098 
-1 7 16 -1.7725 -0.0184 
-1 8 1 -8.9549 0.0048 
-1 8 2 -8.2379 -0.0042 
-1 8 3 -8.9068 0.0042 
-1 8 4 -2.9128 0.0093 
-1 8 5 -3.9861 -0.0261 
-1 8 6 -3.4555 0.0045 
-1 8 7 -7.7401 0.0283 
-1 8 8 1.8489 -0.0072 
-1 8 9 -1.2805 -0.0242 
-1 8 10 5.2098 0.0067 
-1 8 11 1.6779 0.0195 
-1 8 12 2.6666 -0.0103 
-1 8 13 3.1252 -0.0072 
-1 8 14 1.4941 0.0052 
-1 8 15 -2.0311 -0.0077 
-1 8 16 -0.7755 0.0131 
-1 9 1 11.2446 -0.0108 
-1 9 2 3.3222 -0.0161 
-1 9 3 -0.2636 0.0062 
-1 9 4 6.0769 -0.0045 
-1 9 5 0.0847 -0.0074 
-1 9 6 5.7693 0.0078 
-1 9 7 2.6110 -0.0015 
-1 9 8 3.4261 0.0051 
-1 9 9 0.5808 -0.0002 
-1 9 10 0.9494 -0.0109 
-1 9 11 -1.4789 0.0058 
-1 9 12 -3.1385 0.0043 
-1 9 13 1.4062 0.0063 
-1 9 14 1.4783 0.0072 
-1 9 15 -2.0539 -0.0143 
-1 10 1 -3.9376 -0.0080 
-1 10 2 -9.3742 0.0093 
-1 10 3 -7.3076 -0.0043 
-1 10 4 -5.6918 -0.0139 
-1 10 5 -3.8958 -0.0058 
-1 10 6 -4.1210 0.0167 
-1 10 7 -4.1952 0.0092 
-1 10 8 3.0464 -0.0078 
-1 10 9 2.1848 -0.0075 
-1 10 10 2.0159 0.0091 
-1 10 11 1.0078 0.0055 
-1 10 12 2.9040 -0.0110 
-1 10 13 4.4971 -0.0097 
-1 10 14 -0.5991 0.0159 
-1 10 15 -1.7753 -0.0058 
-1 11 1 8.0134 0.0023 
-1 11 2 -3.6093 -0.0036 
-1 11 3 -0.5969 0.0149 
-1 11 4 1.3287 -0.0012 
-1 11 5 0.5193 -0.0001 
-1 11 6 3.8942 0.0009 
-1 11 7 0.6949 0.0105 
-1 11 8 -0.3522 0.0010 
-1 11 9 -0.8608 0.0003 
-1 11 10 -1.7910 -0.0048 
-1 11 11 -3.2900 0.0020 
-1 11 12 0.4902 0.0109 
-1 11 13 -2.2903 -0.0040 
-1 11 14 1.0629 -0.0044 
-1 12 1 0.8788 -0.0015 
-1 12 2 -7.5060 0.0110 
-1 12 3 -4.5303 0.0009 
-1 12 4 -4.2485 -0.0092 
-1 12 5 -2.6945 0.0080 
-1 12 6 -2.0813 0.0024 
-1 12 7 -1.4819 -0.0065 
-1 12 8 3.4847 0.0056 
-1 12 9 -1.0890 0.0002 
-1 12 10 0.4932 -0.0065 
-1 12 11 2.3809 -0.0089 
-1 12 12 3.1380 0.0037 
-1 12 13 7.5425 0.0111 
-1 12 14 0.2350 0.0059 
-1 13 1 6.2375 -0.0039 
-1 13 2 -2.8393 0.0033 
-1 13 3 3.2297 0.0025 
-1 13 4 -2.5483 0.0045 
-1 13 5 2.4134 -0.0019 
-1 13 6 0.7441 -0.0012 
-1 13 7 -1.1968 0.0050 
-1 13 8 -2.7618 0.0012 
-1 13 9 -3.5632 -0.0101 
-1 13 10 -2.1040 -0.0055 
-1 13 11 -5.6122 0.0041 
-1 13 12 -1.7714 -0.0023 
-1 13 13 -4.9133 -0.0006 
-1 14 1 3.7273 0.0100 
-1 14 2 -3.3977 0.0002 
-1 14 3 -1.3550 0.0047 
-1 14 4 -1.2475 0.0031 
-1 14 5 -0.1594 -0.0034 
-1 14 6 1.4034 -0.0037 
-1 14 7 1.4701 0.0131 
-1 14 8 3.4670 0.0045 
-1 14 9 -0.7889 -0.0086 
-1 14 10 2.1547 -0.0078 
-1 14 11 -0.1408 0.0051 
-1 14 12 3.7630 0.0127 
-1 14 13 1.3136 0.0229 
-1 15 1 3.3804 -0.0082 
-1 15 2 -0.3243 -0.0059 
-1 15 3 3.0432 0.0032 
-1 15 4 -2.3735 -0.0074 
-1 15 5 3.6183 -0.0072 
-1 15 6 -0.0583 0.0061 
-1 15 7 -1.6721 0.0048 
-1 15 8 -1.7318 0.0053 
-1 15 9 0.2238 -0.0058 
-1 15 10 -1.2797 -0.0030 
-1 15 11 -4.6779 0.0031 
-1 15 12 -2.4298 -0.0037 
-1 16 1 5.4942 -0.0027 
-1 16 2 -1.1246 -0.0016 
-1 16 3 0.1729 0.0013 
-1 16 4 0.3975 -0.0052 
-1 16 5 3.4473 -0.0070 
-1 16 6 2.3688 0.0045 
-1 16 7 0.8638 0.0121 
-1 16 8 2.2201 -0.0012 
-1 16 9 0.1823 -0.0095 
-1 16 10 1.4967 -0.0006 
-1 16 11 -0.5637 0.0241 
-1 17 1 0.7603 -0.0020 
-1 17 2 2.0559 -0.0004 
-1 17 3 -0.1244 0.0078 
-1 17 4 1.2539 -0.0015 
-1 17 5 -1.0572 -0.0054 
-1 17 6 -2.2948 0.0112 
-1 17 7 -3.2063 0.0052 
-1 17 8 -3.2722 0.0019 
-1 17 9 1.1399 -0.0102 
-1 17 10 -1.5349 -0.0007 
-1 18 1 2.4832 -0.0125 
-1 18 2 -3.2232 0.0021 
-1 18 3 2.0863 0.0066 
-1 18 4 0.4458 -0.0137 
-1 18 5 6.4304 0.0021 
-1 18 6 1.9177 0.0160 
-1 18 7 -0.4452 -0.0003 
-1 18 8 0.8011 0.0034 
-1 18 9 1.1564 -0.0087 
-1 19 1 2.1113 -0.0027 
-1 19 2 1.8735 0.0082 
-1 19 3 -0.4387 0.0009 
-1 19 4 -1.4820 -0.0039 
-1 19 5 -2.4118 -0.0075 
-1 19 6 -2.9257 0.0074 
-1 19 7 -3.8718 0.0038 
-1 19 8 -3.8115 -0.0021 
-1 20 1 0.2696 -0.0000 
-1 20 2 -3.2678 0.0103 
-1 20 3 0.0437 0.0013 
-1 20 4 -0.9127 -0.0148 
-1 20 5 3.8524 -0.0031 
-1 20 6 -0.5207 0.0151 
-1 21 1 2.7023 -0.0102 
-1 21 2 1.5890 0.0128 
-1 21 3 -0.5718 -0.0086 
0 0 2 96.5775 0.2827 
0 0 4 -3.4851 -0.0510 
0 0 6 -1.0735 0.0345 
0 0 8 8.2965 -0.0204 
0 0 10 0.3050 0.0297 
0 0 12 -1.3895 -0.0614 
0 0 14 -0.5925 0.0250 
0 0 16 -1.2458 -0.0040 
0 1 1 1.9067 0.0563 
0 1 2 8.9170 -0.0013 
0 1 3 0.8575 0.0498 
0 1 4 3.0267 0.0553 
0 1 5 -16.8586 -0.0396 
0 1 6 3.4908 0.0123 
0 1 7 -0.0572 0.0074 
0 1 8 5.7494 -0.0588 
0 1 9 16.7271 0.0627 
0 1 10 1.2285 -0.0149 
0 1 11 8.4086 -0.0617 
0 1 12 0.1721 0.0022 
0 1 13 0.5231 0.0096 
0 1 14 0.0835 0.0253 
0 1 15 1.4811 -0.0098 
0 1 16 2.9439 0.0043 
0 1 17 3.7661 0.0163 
0 2 0 128.6845 0.0243 
0 2 1 -12.5915 0.0107 
0 2 2 72.5904 0.2069 
0 2 3 -24.0381 0.0451 
0 2 4 -6.0537 -0.0616 
0 2 5 -1.9564 -0.0031 
0 2 6 -1.4561 0.0417 
0 2 7 -4.3257 -0.0255 
0 2 8 6.1713 -0.0502 
0 2 9 -4.7459 -0.0101 
0 2 10 0.5548 0.0504 
0 2 11 -0.6669 -0.0075 
0 2 12 0.3123 -0.0534 
0 2 13 -0.0693 0.0138 
0 2 14 -0.2292 0.0360 
0 2 15 -4.4958 0.0116 
0 2 16 0.0413 -0.0192 
0 2 17 -0.5466 0.0047 
0 3 1 0.4298 0.0077 
0 3 2 24.6830 -0.0063 
0 3 3 -7.8347 0.0181 
0 3 4 8.2030 0.0115 
0 3 5 -12.2117 -0.0349 
0 3 6 5.9413 0.0150 
0 3 7 1.2694 -0.0089 
0 3 8 12.4598 -0.0012 
0 3 9 10.4354 0.0249 
0 3 10 5.4691 -0.0310 
0 3 11 6.4380 -0.0048 
0 3 12 -3.0360 0.0087 
0 3 13 0.5204 0.0014 
0 3 14 1.0472 0.0253 
0 3 15 3.6778 -0.0093 
0 3 16 0.7895 -0.0155 
0 3 17 -2.4419 0.0328 
0 4 0 60.1461 -0.0033 
0 4 1 -24.2188 0.0001 
0 4 2 28.0165 0.0230 
0 4 3 -31.3649 -0.0057 
0 4 4 -6.4797 -0.0222 
0 4 5 -8.0525 0.0187 
0 4 6 -1.8701 0.0232 
0 4 7 -9.9261 -0.0141 
0 4 8 1.8814 -0.0364 
0 4 9 -5.0369 0.0220 
0 4 10 -0.9524 0.0376 
0 4 11 1.2113 -0.0269 
0 4 12 0.1066 -0.0246 
0 4 13 -3.1652 0.0355 
0 4 14 -2.0586 0.0162 
0 4 15 -4.8357 -0.0267 
0 4 16 1.4134 -0.0026 
0 4 17 0.5477 0.0186 
0 5 1 5.5817 -0.0161 
0 5 2 24.8152 -0.0207 
0 5 3 -8.1801 0.0171 
0 5 4 8.2441 -0.0171 
0 5 5 -5.5832 -0.0200 
0 5 6 5.9084 0.0162 
0 5 7 0.0552 0.0065 
0 5 8 13.9221 0.0114 
0 5 9 4.9216 -0.0054 
0 5 10 6.8236 -0.0071 
0 5 11 1.4800 0.0135 
0 5 12 -5.7156 -0.0081 
0 5 13 2.3840 -0.0014 
0 5 14 -2.0690 0.0190 
0 5 15 -1.6449 -0.0001 
0 5 16 -2.5827 -0.0171 
0 6 0 -2.5188 -0.0301 
0 6 1 -16.1573 -0.0435 
0 6 2 -0.9679 -0.0153 
0 6 3 -24.2800 -0.0026 
0 6 4 -1.9510 0.0139 
0 6 5 -11.2037 0.0047 
0 6 6 -2.2579 -0.0020 
0 6 7 -8.8642 0.0043 
0 6 8 -1.1216 -0.0011 
0 6 9 -4.7541 0.0129 
0 6 10 -1.3481 0.0075 
0 6 11 1.6324 -0.0085 
0 6 12 -2.3545 -0.0137 
0 6 13 -1.7251 0.0170 
0 6 14 -1.4666 -0.0055 
0 6 15 1.1740 -0.0274 
0 6 16 -0.4744 0.0140 
0 7 1 11.3232 -0.0235 
0 7 2 16.7692 -0.0070 
0 7 3 0.4273 0.0107 
0 7 4 7.7284 -0.0050 
0 7 5 1.0950 -0.0154 
0 7 6 5.3250 0.0110 
0 7 7 -0.3497 0.0149 
0 7 8 10.6611 -0.0053 
0 7 9 -1.3903 -0.0064 
0 7 10 0.6285 0.0087 
0 7 11 -4.2458 -0.0028 
0 7 12 -5.9071 -0.0191 
0 7 13 -1.1215 0.0142 
0 7 14 -2.6605 0.0120 
0 7 15 -2.7629 -0.0031 
0 7 16 1.4174 -0.0002 
0 8 0 -16.2320 -0.0157 
0 8 1 -6.8945 -0.0059 
0 8 2 -7.1842 0.0230 
0 8 3 -12.1492 0.0186 
0 8 4 1.4794 0.0036 
0 8 5 -8.1334 -0.0183 
0 8 6 -0.6373 0.0072 
0 8 7 -4.9114 0.0047 
0 8 8 -1.8638 0.0041 
0 8 9 -3.3919 -0.0054 
0 8 10 0.8057 -0.0028 
0 8 11 0.7170 0.0118 
0 8 12 -0.6016 -0.0099 
0 8 13 3.1204 -0.0053 
0 8 14 0.3810 -0.0015 
0 8 15 0.5437 -0.0030 
0 8 16 -1.0618 0.0055 
0 9 1 15.7936 -0.0024 
0 9 2 10.3218 0.0106 
0 9 3 5.5743 0.0010 
0 9 4 8.1290 0.0103 
0 9 5 3.4433 -0.0042 
0 9 6 4.8519 -0.0041 
0 9 7 1.7371 0.0038 
0 9 8 3.2284 -0.0066 
0 9 9 -4.2284 -0.0056 
0 9 10 -3.1880 0.0012 
0 9 11 -5.6909 -0.0032 
0 9 12 -2.9632 -0.0029 
0 9 13 -0.1862 0.0101 
0 9 14 -1.2815 0.0085 
0 9 15 -0.9094 -0.0206 
0 10 0 -14.5058 0.0009 
0 10 1 -0.0774 0.0102 
0 10 2 -3.2873 0.0036 
0 10 3 -2.0040 0.0105 
0 10 4 3.3841 -0.0251 
0 10 5 -3.0823 -0.0048 
0 10 6 -0.2046 0.0170 
0 10 7 -4.2230 0.0014 
0 10 8 -0.0270 -0.0162 
0 10 9 -1.0461 -0.0021 
0 10 10 0.8638 0.0032 
0 10 11 1.1455 0.0037 
0 10 12 3.2255 0.0005 
0 10 13 0.5595 -0.0114 
0 10 14 0.8315 0.0099 
0 10 15 -2.5017 0.0060 
0 11 1 11.3084 0.0037 
0 11 2 2.3170 0.0071 
0 11 3 6.9889 -0.0065 
0 11 4 6.4102 -0.0025 
0 11 5 3.2259 0.0025 
0 11 6 3.7821 -0.0039 
0 11 7 0.8985 0.0013 
0 11 8 1.1101 0.0075 
0 11 9 -2.3573 -0.0057 
0 11 10 -1.7721 -0.0057 
0 11 11 -0.9446 0.0103 
0 11 12 -1.5162 0.0147 
0 11 13 -1.7159 -0.0089 
0 11 14 -6.2995 -0.0067 
0 12 0 -10.6407 -0.0042 
0 12 1 2.6945 -0.0005 
0 12 2 -3.3833 -0.0003 
0 12 3 2.4546 -0.0110 
0 12 4 2.4731 -0.0118 
0 12 5 -0.1300 0.0028 
0 12 6 -1.8114 0.0056 
0 12 7 -0.8459 0.0016 
0 12 8 2.9003 -0.0075 
0 12 9 1.5853 0.0017 
0 12 10 3.4373 0.0036 
0 12 11 2.9842 0.0013 
0 12 12 6.3912 0.0003 
0 12 13 -1.1253 -0.0092 
0 12 14 2.2405 0.0078 
0 13 1 5.2383 -0.0013 
0 13 2 -1.1720 -0.0104 
0 13 3 4.9776 -0.0044 
0 13 4 2.6816 -0.0080 
0 13 5 0.3037 -0.0022 
0 13 6 0.2655 0.0037 
0 13 7 -1.6652 0.0054 
0 13 8 -0.6688 0.0005 
0 13 9 -2.8812 -0.0109 
0 13 10 1.1501 0.0028 
0 13 11 -0.3262 0.0137 
0 13 12 -3.6987 0.0031 
0 13 13 -3.6727 -0.0175 
0 14 0 -6.6887 -0.0077 
0 14 1 1.5563 -0.0006 
0 14 2 -4.5075 0.0088 
0 14 3 3.4823 0.0015 
0 14 4 -1.7998 0.0028 
0 14 5 1.1022 0.0005 
0 14 6 -2.1295 0.0043 
0 14 7 1.4903 0.0020 
0 14 8 1.9392 -0.0035 
0 14 9 2.1430 -0.0097 
0 14 10 2.4781 0.0038 
0 14 11 3.1183 0.0085 
0 14 12 7.3714 -0.0047 
0 14 13 -0.1241 -0.0008 
0 15 1 1.6172 -0.0027 
0 15 2 -3.7797 -0.0036 
0 15 3 0.4559 0.0048 
0 15 4 0.2652 0.0006 
0 15 5 -0.1074 -0.0022 
0 15 6 -1.9899 0.0025 
0 15 7 -2.8075 0.0037 
0 15 8 -0.4702 -0.0122 
0 15 9 -1.5049 -0.0067 
0 15 10 1.6645 0.0067 
0 15 11 -1.7324 0.0080 
0 15 12 1.1076 -0.0162 
0 16 0 -0.4348 -0.0002 
0 16 1 -0.2183 -0.0004 
0 16 2 -2.9643 0.0068 
0 16 3 0.0799 0.0077 
0 16 4 -0.7745 -0.0046 
0 16 5 0.5563 -0.0038 
0 16 6 0.3459 0.0081 
0 16 7 2.3400 -0.0086 
0 16 8 0.3308 -0.0097 
0 16 9 1.2518 -0.0084 
0 16 10 -1.9861 0.0079 
0 16 11 2.6688 0.0004 
0 17 1 -0.8143 0.0003 
0 17 2 -4.8727 0.0099 
0 17 3 2.4782 0.0057 
0 17 4 -1.7846 -0.0043 
0 17 5 -1.1466 0.0037 
0 17 6 -3.2073 -0.0027 
0 17 7 -1.5592 -0.0055 
0 17 8 2.5704 0.0038 
0 17 9 -0.3125 -0.0034 
0 17 10 0.3575 0.0014 
0 18 0 -1.1426 0.0028 
0 18 1 -2.7067 0.0015 
0 18 2 -1.0395 0.0017 
0 18 3 0.0120 -0.0051 
0 18 4 3.1602 -0.0054 
0 18 5 1.6180 0.0005 
0 18 6 3.3571 0.0045 
0 18 7 4.9746 -0.0081 
0 18 8 3.0904 0.0021 
0 18 9 2.6642 0.0012 
0 19 1 0.3212 0.0013 
0 19 2 -1.2914 0.0023 
0 19 3 5.9741 0.0025 
0 19 4 -5.0837 -0.0080 
0 19 5 -0.8090 0.0053 
0 19 6 -2.7741 0.0005 
0 19 7 -0.4416 -0.0059 
0 19 8 1.0549 0.0090 
0 20 0 -4.3973 -0.0009 
0 20 1 -1.0001 -0.0069 
0 20 2 -0.3370 0.0071 
0 20 3 1.1846 -0.0109 
0 20 4 1.0626 0.0074 
0 20 5 2.1655 0.0130 
0 20 6 0.5559 -0.0010 
0 21 1 0.9021 -0.0039 
0 21 2 2.6772 -0.0002 
0 21 3 2.5964 0.0001 
1 0 2 -2.8534 -0.0335 
1 0 4 1.0705 -0.0863 
1 0 6 10.3347 0.0773 
1 0 8 -9.2120 -0.0941 
1 0 10 -17.6113 0.0668 
1 0 12 -2.7287 -0.0051 
1 0 14 -0.4539 0.0219 
1 0 16 -4.0466 -0.0176 
1 1 1 -132.5276 -0.1800 
1 1 2 16.0741 -0.0311 
1 1 3 -36.8261 -0.2369 
1 1 4 7.6018 0.0053 
1 1 5 16.7503 0.1636 
1 1 6 -0.1315 0.0228 
1 1 7 -4.6807 -0.1050 
1 1 8 3.0645 0.0192 
1 1 9 -5.2104 0.0742 
1 1 10 1.4710 0.0272 
1 1 11 0.1528 -0.0362 
1 1 12 1.0087 -0.0268 
1 1 13 1.4357 0.0535 
1 1 14 -0.9760 -0.0061 
1 1 15 -1.7378 -0.0432 
1 1 16 2.9058 -0.0264 
1 1 17 1.6487 -0.0010 
1 2 0 1.6216 -0.0507 
1 2 1 -6.7876 -0.0888 
1 2 2 -1.7026 0.0322 
1 2 3 -17.7197 0.0046 
1 2 4 5.9885 -0.0641 
1 2 5 -2.3499 -0.0148 
1 2 6 7.6292 0.0788 
1 2 7 -6.6486 0.0166 
1 2 8 -8.4313 -0.0674 
1 2 9 -7.4390 0.0367 
1 2 10 -14.5885 0.0334 
1 2 11 0.2109 -0.0171 
1 2 12 -1.5242 -0.0312 
1 2 13 0.6190 -0.0073 
1 2 14 -2.1860 0.0404 
1 2 15 -3.5661 -0.0203 
1 2 16 -2.5225 -0.0184 
1 2 17 -0.5364 0.0118 
1 3 0 5.4557 -0.0310 
1 3 1 -85.4986 -0.0406 
1 3 2 39.3221 -0.0344 
1 3 3 -17.2684 -0.0586 
1 3 4 20.5010 0.0344 
1 3 5 14.6092 0.0619 
1 3 6 3.4198 -0.0313 
1 3 7 -1.5697 -0.0505 
1 3 8 6.7888 0.0491 
1 3 9 -4.1028 0.0474 
1 3 10 3.5278 -0.0209 
1 3 11 2.0913 -0.0426 
1 3 12 -0.4061 0.0051 
1 3 13 -0.8419 0.0363 
1 3 14 3.3739 -0.0230 
1 3 15 0.7933 -0.0302 
1 3 16 3.1527 0.0035 
1 3 17 -1.5252 0.0072 
1 4 0 -2.4805 -0.0577 
1 4 1 -18.2612 -0.0254 
1 4 2 0.9145 0.0507 
1 4 3 -24.0538 -0.0008 
1 4 4 10.2857 -0.0286 
1 4 5 -2.3250 0.0159 
1 4 6 3.2883 0.0398 
1 4 7 -9.0814 -0.0314 
1 4 8 -3.9980 -0.0244 
1 4 9 -11.7941 0.0188 
1 4 10 -8.5091 0.0031 
1 4 11 1.1092 -0.0136 
1 4 12 -0.4383 -0.0193 
1 4 13 3.1341 0.0145 
1 4 14 -3.5157 0.0308 
1 4 15 -0.3950 -0.0279 
1 4 16 3.1037 -0.0223 
1 4 17 2.6397 0.0367 
1 5 0 4.9598 0.0658 
1 5 1 -18.8941 0.0396 
1 5 2 36.8379 -0.0086 
1 5 3 -0.8246 0.0235 
1 5 4 23.0223 0.0053 
1 5 5 6.2526 -0.0146 
1 5 6 8.4845 -0.0309 
1 5 7 -0.2155 0.0118 
1 5 8 6.2314 0.0164 
1 5 9 0.4144 0.0004 
1 5 10 4.1352 -0.0144 
1 5 11 2.4901 -0.0125 
1 5 12 -1.0521 0.0041 
1 5 13 2.1193 0.0195 
1 5 14 4.5442 -0.0056 
1 5 15 0.2736 -0.0144 
1 5 16 -0.5978 0.0154 
1 6 0 -11.9803 -0.0164 
1 6 1 -14.5672 -0.0144 
1 6 2 -2.2202 0.0228 
1 6 3 -19.8744 0.0105 
1 6 4 5.7996 -0.0047 
1 6 5 -3.4456 0.0028 
1 6 6 -0.4824 0.0100 
1 6 7 -8.8373 -0.0165 
1 6 8 0.9741 -0.0078 
1 6 9 -10.8090 0.0015 
1 6 10 -0.0677 -0.0009 
1 6 11 3.9654 -0.0000 
1 6 12 0.9843 0.0021 
1 6 13 6.0200 0.0182 
1 6 14 0.8454 -0.0034 
1 6 15 2.0069 -0.0156 
1 6 16 5.1956 -0.0123 
1 7 0 2.9932 0.0359 
1 7 1 11.9716 -0.0051 
1 7 2 20.9320 0.0089 
1 7 3 2.8858 -0.0157 
1 7 4 16.3961 -0.0168 
1 7 5 -0.4766 -0.0162 
1 7 6 6.0718 0.0105 
1 7 7 -0.2229 0.0167 
1 7 8 4.6314 -0.0068 
1 7 9 1.7268 -0.0123 
1 7 10 3.4712 0.0022 
1 7 11 0.0193 0.0046 
1 7 12 -2.9151 -0.0088 
1 7 13 1.0585 0.0154 
1 7 14 -0.3851 0.0143 
1 7 15 0.1160 -0.0060 
1 7 16 -2.1298 -0.0069 
1 8 0 -15.9793 -0.0013 
1 8 1 -9.2326 0.0007 
1 8 2 -9.6239 0.0122 
1 8 3 -14.4484 0.0023 
1 8 4 -0.5796 -0.0089 
1 8 5 -6.7845 -0.0179 
1 8 6 -2.3020 0.0081 
1 8 7 -6.3428 0.0214 
1 8 8 2.1176 -0.0083 
1 8 9 -2.0976 -0.0129 
1 8 10 5.6288 0.0097 
1 8 11 4.1702 0.0099 
1 8 12 4.0485 0.0017 
1 8 13 6.1336 0.0060 
1 8 14 1.3843 -0.0073 
1 8 15 -1.6951 -0.0051 
1 8 16 1.1762 0.0047 
1 9 0 1.3142 -0.0288 
1 9 1 13.5345 -0.0013 
1 9 2 7.0791 0.0013 
1 9 3 -0.7599 -0.0134 
1 9 4 6.7014 -0.0138 
1 9 5 -4.2882 0.0110 
1 9 6 3.1063 0.0193 
1 9 7 0.6176 -0.0060 
1 9 8 3.4521 -0.0096 
1 9 9 0.0075 0.0040 
1 9 10 1.9906 0.0032 
1 9 11 -4.3316 -0.0037 
1 9 12 -3.3328 -0.0038 
1 9 13 0.6085 0.0061 
1 9 14 -0.0253 0.0130 
1 9 15 -1.8303 -0.0136 
1 10 0 -16.3459 -0.0024 
1 10 1 -3.1599 -0.0044 
1 10 2 -10.5470 0.0126 
1 10 3 -8.2873 -0.0110 
1 10 4 -3.6952 -0.0144 
1 10 5 -6.1216 -0.0005 
1 10 6 -3.0492 0.0118 
1 10 7 -4.4191 0.0149 
1 10 8 2.0035 -0.0143 
1 10 9 1.1506 -0.0116 
1 10 10 1.7299 0.0080 
1 10 11 1.7667 0.0097 
1 10 12 3.3768 -0.0047 
1 10 13 3.1115 -0.0109 
1 10 14 -0.6536 0.0138 
1 10 15 -0.5171 -0.0010 
1 11 0 1.0257 -0.0026 
1 11 1 9.8392 0.0183 
1 11 2 -1.9286 0.0015 
1 11 3 -2.6226 0.0052 
1 11 4 -0.1077 0.0032 
1 11 5 -4.2432 0.0105 
1 11 6 2.2701 0.0007 
1 11 7 0.2667 -0.0074 
1 11 8 1.7691 -0.0065 
1 11 9 -2.5193 0.0094 
1 11 10 -1.6770 -0.0017 
1 11 11 -4.9821 -0.0076 
1 11 12 0.2789 0.0099 
1 11 13 -3.6225 -0.0014 
1 11 14 0.5797 0.0092 
1 12 0 -8.3975 -0.0107 
1 12 1 2.2962 -0.0121 
1 12 2 -7.0659 0.0163 
1 12 3 -2.5789 0.0034 
1 12 4 -2.6966 -0.0008 
1 12 5 -3.3361 0.0110 
1 12 6 -1.5338 0.0037 
1 12 7 -0.2249 -0.0116 
1 12 8 2.2771 -0.0042 
1 12 9 -0.6473 -0.0035 
1 12 10 0.1994 0.0003 
1 12 11 1.0681 0.0022 
1 12 12 1.1023 -0.0043 
1 12 13 4.3311 -0.0086 
1 12 14 1.6297 0.0209 
1 13 0 0.9018 0.0081 
1 13 1 7.6005 0.0057 
1 13 2 -2.4006 -0.0021 
1 13 3 0.6027 -0.0050 
1 13 4 -4.1455 0.0044 
1 13 5 -0.9450 -0.0043 
1 13 6 0.5559 -0.0028 
1 13 7 0.3346 0.0020 
1 13 8 -1.7341 -0.0021 
1 13 9 -3.9543 -0.0024 
1 13 10 -2.7648 0.0016 
1 13 11 -4.6719 0.0033 
1 13 12 -2.7347 0.0066 
1 13 13 -7.6602 0.0029 
1 14 0 -4.2532 -0.0113 
1 14 1 4.3795 0.0012 
1 14 2 -2.1094 0.0039 
1 14 3 0.4090 0.0093 
1 14 4 -1.0019 -0.0007 
1 14 5 -0.6995 -0.0029 
1 14 6 1.3720 0.0009 
1 14 7 3.0323 0.0026 
1 14 8 2.1974 0.0011 
1 14 9 0.0942 -0.0010 
1 14 10 0.9206 0.0025 
1 14 11 -1.1745 -0.0002 
1 14 12 1.4241 -0.0026 
1 14 13 1.9280 0.0090 
1 15 0 0.8836 0.0065 
1 15 1 4.3204 -0.0065 
1 15 2 -1.2828 0.0002 
1 15 3 1.5975 -0.0070 
1 15 4 -3.3016 -0.0094 
1 15 5 1.7181 -0.0043 
1 15 6 -0.2913 0.0089 
1 15 7 0.3218 0.0035 
1 15 8 -2.6610 0.0024 
1 15 9 1.1476 0.0010 
1 15 10 -1.0951 0.0109 
1 15 11 -2.2768 0.0036 
1 15 12 -3.1213 -0.0002 
1 16 0 1.0969 -0.0037 
1 16 1 5.4378 -0.0003 
1 16 2 -0.4230 0.0002 
1 16 3 1.4224 -0.0034 
1 16 4 -1.3723 -0.0080 
1 16 5 2.1747 -0.0049 
1 16 6 1.4977 0.0053 
1 16 7 -0.7295 0.0087 
1 16 8 0.9259 -0.0031 
1 16 9 -2.7090 -0.0077 
1 16 10 -0.6611 0.0039 
1 16 11 -1.5560 0.0087 
1 17 0 -0.1793 -0.0076 
1 17 1 0.7432 -0.0025 
1 17 2 -0.0563 0.0040 
1 17 3 0.0811 -0.0026 
1 17 4 0.2984 -0.0025 
1 17 5 -2.8267 0.0034 
1 17 6 -2.4436 0.0076 
1 17 7 -2.4578 -0.0011 
1 17 8 -4.7811 0.0040 
1 17 9 1.3361 -0.0053 
1 17 10 0.0436 0.0095 
1 18 0 1.7448 -0.0007 
1 18 1 2.0759 -0.0093 
1 18 2 -3.0045 0.0040 
1 18 3 3.3922 0.0022 
1 18 4 -3.1689 -0.0129 
1 18 5 5.6478 0.0093 
1 18 6 0.5740 0.0035 
1 18 7 -2.3385 -0.0013 
1 18 8 0.4234 -0.0037 
1 18 9 -2.5889 -0.0180 
1 19 0 -0.9306 -0.0090 
1 19 1 1.2584 0.0034 
1 19 2 0.2235 0.0036 
1 19 3 -0.0946 -0.0042 
1 19 4 -2.6435 0.0051 
1 19 5 -3.9111 -0.0037 
1 19 6 -3.2677 -0.0046 
1 19 7 -4.0148 0.0057 
1 19 8 -5.3827 0.0031 
1 20 0 -0.6038 -0.0084 
1 20 1 0.4009 -0.0068 
1 20 2 -2.3469 0.0137 
1 20 3 0.6113 0.0013 
1 20 4 -3.7841 -0.0137 
1 20 5 4.7276 0.0014 
1 20 6 -1.6513 -0.0014 
1 21 0 -0.7228 0.0002 
1 21 1 2.1520 -0.0021 
1 21 2 1.6971 0.0096 
1 21 3 0.4798 -0.0033 
2 0 2 102.9393 0.3121 
2 0 4 -8.2328 0.0482 
2 0 6 -11.3489 -0.1120 
2 0 8 8.0410 0.0815 
2 0 10 2.4401 -0.0564 
2 0 12 -0.8068 -0.0283 
2 0 14 0.2760 0.0202 
2 0 16 0.3166 0.0293 
2 1 1 1.7455 0.0405 
2 1 2 7.8224 0.0663 
2 1 3 5.3910 -0.0153 
2 1 4 4.9202 -0.0004 
2 1 5 -4.6361 0.0738 
2 1 6 1.5935 -0.0097 
2 1 7 0.0895 -0.0840 
2 1 8 3.9508 -0.0798 
2 1 9 13.7610 0.0892 
2 1 10 1.1594 0.0382 
2 1 11 11.2497 -0.0928 
2 1 12 0.0584 0.0100 
2 1 13 0.1935 0.0615 
2 1 14 0.2083 0.0136 
2 1 15 1.1596 -0.0369 
2 1 16 3.3918 -0.0002 
2 1 17 4.5769 0.0138 
2 2 0 121.3707 0.1612 
2 2 1 -21.1737 -0.0161 
2 2 2 78.3072 0.1797 
2 2 3 -34.6268 0.0017 
2 2 4 -9.8307 -0.0228 
2 2 5 -4.7577 -0.0286 
2 2 6 -10.8845 -0.0547 
2 2 7 -1.8439 -0.0132 
2 2 8 5.4378 0.0612 
2 2 9 -5.1125 -0.0247 
2 2 10 1.9503 -0.0328 
2 2 11 -1.9675 0.0107 
2 2 12 -0.8924 -0.0131 
2 2 13 0.3212 0.0250 
2 2 14 0.5931 0.0133 
2 2 15 -2.0871 0.0070 
2 2 16 -0.3201 0.0156 
2 2 17 -0.6743 0.0059 
2 3 0 -6.1659 -0.0323 
2 3 1 -0.1694 0.0438 
2 3 2 23.5149 0.0302 
2 3 3 -3.9862 -0.0416 
2 3 4 13.6425 0.0097 
2 3 5 -5.3764 0.0330 
2 3 6 1.8903 -0.0296 
2 3 7 1.6146 -0.0484 
2 3 8 8.0161 0.0133 
2 3 9 8.5992 0.0665 
2 3 10 5.7053 -0.0159 
2 3 11 8.7468 -0.0401 
2 3 12 -3.7199 0.0314 
2 3 13 -0.8245 0.0278 
2 3 14 0.9134 -0.0077 
2 3 15 3.0678 -0.0376 
2 3 16 1.3769 0.0049 
2 3 17 -3.1015 0.0252 
2 4 0 55.3614 0.0221 
2 4 1 -34.2392 -0.0437 
2 4 2 29.3590 -0.0106 
2 4 3 -43.8999 0.0104 
2 4 4 -8.8012 -0.0381 
2 4 5 -10.8861 0.0021 
2 4 6 -6.9856 0.0098 
2 4 7 -6.4884 0.0125 
2 4 8 2.5384 0.0022 
2 4 9 -5.5653 -0.0165 
2 4 10 -0.7180 0.0021 
2 4 11 -1.2608 -0.0038 
2 4 12 -2.5603 -0.0046 
2 4 13 -1.8641 0.0283 
2 4 14 -0.8781 0.0012 
2 4 15 -4.1222 -0.0147 
2 4 16 -0.3719 0.0163 
2 4 17 1.4561 -0.0013 
2 5 0 -5.4723 -0.0165 
2 5 1 6.0444 0.0117 
2 5 2 26.2544 0.0167 
2 5 3 -5.7490 -0.0214 
2 5 4 15.0301 -0.0074 
2 5 5 -4.7864 -0.0030 
2 5 6 1.9047 -0.0024 
2 5 7 -0.3692 -0.0040 
2 5 8 9.0072 0.0318 
2 5 9 2.9792 0.0151 
2 5 10 7.8687 -0.0244 
2 5 11 1.7862 -0.0015 
2 5 12 -7.9089 0.0096 
2 5 13 0.6452 -0.0046 
2 5 14 -2.6899 -0.0082 
2 5 15 -2.8595 -0.0090 
2 5 16 -1.8366 0.0042 
2 5 17 -4.6124 0.0349 
2 6 0 -3.4601 -0.0262 
2 6 1 -23.4696 -0.0501 
2 6 2 -3.1307 -0.0042 
2 6 3 -31.8386 0.0177 
2 6 4 -2.0022 0.0018 
2 6 5 -11.8867 0.0156 
2 6 6 -1.5254 0.0111 
2 6 7 -4.9611 0.0039 
2 6 8 1.2572 -0.0204 
2 6 9 -4.8242 0.0015 
2 6 10 -1.2850 0.0113 
2 6 11 -1.0784 -0.0143 
2 6 12 -3.1213 -0.0042 
2 6 13 -0.3543 0.0205 
2 6 14 -0.4308 -0.0086 
2 6 15 -0.3919 -0.0236 
2 6 16 -0.3231 0.0164 
2 7 0 -1.9436 0.0015 
2 7 1 11.5788 -0.0069 
2 7 2 19.2783 0.0162 
2 7 3 0.8314 -0.0061 
2 7 4 13.6263 -0.0157 
2 7 5 -1.2488 -0.0046 
2 7 6 3.8060 0.0196 
2 7 7 -0.9990 0.0046 
2 7 8 8.0034 -0.0089 
2 7 9 -2.4519 -0.0039 
2 7 10 1.8223 0.0030 
2 7 11 -4.7258 -0.0069 
2 7 12 -9.0604 -0.0103 
2 7 13 -1.6650 0.0019 
2 7 14 -4.4956 -0.0045 
2 7 15 -3.6204 0.0068 
2 7 16 1.9287 -0.0006 
2 8 0 -14.9952 -0.0174 
2 8 1 -10.2524 0.0071 
2 8 2 -9.3552 0.0340 
2 8 3 -15.1678 0.0016 
2 8 4 3.4860 0.0084 
2 8 5 -7.3050 0.0046 
2 8 6 3.0189 -0.0038 
2 8 7 -1.5666 -0.0082 
2 8 8 -0.0533 -0.0060 
2 8 9 -3.0847 0.0037 
2 8 10 1.6161 0.0028 
2 8 11 -1.1499 -0.0053 
2 8 12 2.3108 0.0025 
2 8 13 4.3530 0.0090 
2 8 14 -0.1324 -0.0046 
2 8 15 0.6771 -0.0149 
2 8 16 0.2835 0.0029 
2 9 0 -1.3965 -0.0144 
2 9 1 15.8110 0.0060 
2 9 2 11.0698 0.0107 
2 9 3 5.4578 -0.0089 
2 9 4 11.3445 0.0004 
2 9 5 0.7330 0.0178 
2 9 6 5.3141 0.0032 
2 9 7 1.4313 -0.0055 
2 9 8 3.4695 -0.0203 
2 9 9 -4.0772 0.0059 
2 9 10 -2.0712 0.0132 
2 9 11 -5.1786 -0.0104 
2 9 12 -4.2766 -0.0080 
2 9 13 -0.4219 0.0057 
2 9 14 -2.0398 0.0009 
2 9 15 -0.8429 -0.0137 
2 10 0 -12.8362 0.0097 
2 10 1 -2.2836 0.0131 
2 10 2 -4.9047 -0.0094 
2 10 3 -2.8674 -0.0101 
2 10 4 6.4598 -0.0106 
2 10 5 -0.8426 0.0010 
2 10 6 3.5854 0.0044 
2 10 7 -2.6678 0.0004 
2 10 8 1.0441 -0.0041 
2 10 9 -2.3597 0.0034 
2 10 10 2.7506 -0.0005 
2 10 11 1.0594 0.0009 
2 10 12 6.4851 0.0112 
2 10 13 0.2798 -0.0051 
2 10 14 -0.1105 0.0009 
2 10 15 -0.5799 -0.0105 
2 11 0 -1.4120 0.0047 
2 11 1 10.9926 0.0064 
2 11 2 0.9322 0.0097 
2 11 3 6.3484 -0.0220 
2 11 4 5.9701 -0.0011 
2 11 5 0.8501 0.0121 
2 11 6 3.6533 -0.0064 
2 11 7 1.3747 -0.0042 
2 11 8 0.7502 0.0076 
2 11 9 -2.1473 0.0083 
2 11 10 -0.7474 -0.0033 
2 11 11 0.4450 0.0036 
2 11 12 0.6479 0.0050 
2 11 13 -1.3699 -0.0072 
2 11 14 -4.1548 0.0035 
2 11 15 -0.5612 -0.0229 
2 12 0 -9.2613 0.0063 
2 12 1 0.7820 -0.0045 
2 12 2 -3.9077 -0.0130 
2 12 3 2.5519 -0.0051 
2 12 4 6.3307 -0.0007 
2 12 5 1.9301 -0.0005 
2 12 6 0.5724 0.0104 
2 12 7 -1.2794 0.0044 
2 12 8 2.4996 -0.0065 
2 12 9 -0.2184 0.0003 
2 12 10 5.1488 0.0043 
2 12 11 3.7584 0.0003 
2 12 12 6.2012 0.0011 
2 12 13 -1.6442 -0.0217 
2 12 14 3.9052 -0.0005 
2 13 0 -0.8054 0.0072 
2 13 1 5.0800 0.0043 
2 13 2 -2.7488 -0.0034 
2 13 3 3.5603 -0.0120 
2 13 4 1.2074 -0.0113 
2 13 5 -0.6261 0.0019 
2 13 6 -0.3705 0.0064 
2 13 7 -0.7023 0.0009 
2 13 8 -3.3150 0.0046 
2 13 9 -2.2405 -0.0084 
2 13 10 1.0910 -0.0027 
2 13 11 1.7907 0.0124 
2 13 12 -1.8896 0.0057 
2 13 13 -3.1357 -0.0127 
2 14 0 -5.1902 -0.0094 
2 14 1 -0.0928 -0.0053 
2 14 2 -4.3565 0.0091 
2 14 3 4.4858 0.0033 
2 14 4 1.4641 0.0057 
2 14 5 2.2869 0.0034 
2 14 6 -1.1689 0.0068 
2 14 7 0.7197 -0.0019 
2 14 8 0.3934 -0.0125 
2 14 9 2.5214 -0.0059 
2 14 10 1.9687 0.0061 
2 14 11 2.9564 -0.0033 
2 14 12 5.5384 -0.0130 
2 14 13 0.7926 -0.0162 
2 15 0 0.9495 -0.0017 
2 15 1 1.9455 0.0054 
2 15 2 -4.9085 0.0016 
2 15 3 -0.8314 0.0014 
2 15 4 0.2386 -0.0013 
2 15 5 0.6561 0.0034 
2 15 6 -1.7761 0.0111 
2 15 7 -1.4835 -0.0031 
2 15 8 -0.8883 -0.0162 
2 15 9 -0.1324 -0.0044 
2 15 10 2.8670 0.0132 
2 15 11 0.3982 0.0057 
2 15 12 0.2131 -0.0096 
2 16 0 0.7897 -0.0073 
2 16 1 -0.7103 -0.0009 
2 16 2 -2.4097 0.0124 
2 16 3 2.2085 -0.0027 
2 16 4 0.6705 -0.0012 
2 16 5 1.2805 0.0034 
2 16 6 0.7804 0.0041 
2 16 7 2.0824 -0.0108 
2 16 8 -0.3670 -0.0091 
2 16 9 2.2088 -0.0032 
2 16 10 -3.6889 0.0097 
2 16 11 0.6756 -0.0107 
2 17 0 1.9364 -0.0080 
2 17 1 -0.5892 0.0067 
2 17 2 -6.2487 0.0115 
2 17 3 2.6456 -0.0049 
2 17 4 -1.1506 -0.0040 
2 17 5 1.0546 0.0110 
2 17 6 -1.7573 -0.0013 
2 17 7 -0.2897 -0.0063 
2 17 8 5.3862 0.0007 
2 17 9 0.5607 0.0083 
2 17 10 3.6593 0.0182 
2 18 0 -0.8879 0.0041 
2 18 1 -1.3720 0.0142 
2 18 2 0.1613 0.0007 
2 18 3 1.7849 -0.0082 
2 18 4 3.0084 -0.0008 
2 18 5 1.9151 0.0020 
2 18 6 3.9250 0.0007 
2 18 7 5.1839 -0.0000 
2 18 8 3.3700 -0.0017 
2 18 9 3.2192 -0.0005 
2 19 0 2.2441 0.0002 
2 19 1 -0.5629 0.0075 
2 19 2 -2.9960 0.0046 
2 19 3 6.4050 -0.0112 
2 19 4 -4.6123 -0.0088 
2 19 5 1.6465 0.0162 
2 19 6 -2.7978 -0.0048 
2 19 7 0.2115 0.0012 
2 19 8 2.4315 0.0124 
2 20 0 -4.7029 0.0026 
2 20 1 1.0115 0.0079 
2 20 2 0.9736 -0.0031 
2 20 3 1.0513 -0.0130 
2 20 4 0.5058 0.0043 
2 20 5 2.7274 0.0006 
2 20 6 1.1388 0.0023 
2 21 0 0.7553 0.0049 
2 21 1 -1.1765 0.0054 
2 21 2 0.9767 -0.0017 
2 21 3 3.0802 -0.0115 
3 0 2 -2.7540 -0.0294 
3 0 4 -8.0651 -0.0271 
3 0 6 2.3943 -0.0318 
3 0 8 -6.5973 0.0615 
3 0 10 -14.5156 -0.0059 
3 0 12 -5.1589 0.0259 
3 0 14 1.0857 -0.0440 
3 0 16 -3.5547 0.0142 
3 1 0 8.3815 -0.1407 
3 1 1 -125.3314 -0.2376 
3 1 2 20.1250 0.0508 
3 1 3 -40.4058 -0.2377 
3 1 4 12.9300 0.0306 
3 1 5 27.8520 0.1929 
3 1 6 -0.9518 0.0300 
3 1 7 1.2977 -0.0754 
3 1 8 2.0946 0.0071 
3 1 9 -6.0953 0.0279 
3 1 10 2.0522 0.0104 
3 1 11 -0.6055 -0.0069 
3 1 12 1.6660 -0.0321 
3 1 13 1.6873 0.0414 
3 1 14 -1.8806 -0.0052 
3 1 15 -2.7425 -0.0512 
3 1 16 1.9333 -0.0088 
3 1 17 2.2263 -0.0015 
3 2 0 -3.0389 0.0134 
3 2 1 -1.6862 -0.0202 
3 2 2 -1.5229 -0.0036 
3 2 3 -18.7161 -0.0077 
3 2 4 -1.1740 0.0025 
3 2 5 -3.2858 0.0113 
3 2 6 1.6679 -0.0359 
3 2 7 -2.5528 0.0449 
3 2 8 -6.7663 0.0411 
3 2 9 -4.5208 0.0054 
3 2 10 -12.2841 -0.0364 
3 2 11 -0.3315 -0.0462 
3 2 12 -3.5449 0.0281 
3 2 13 1.9662 0.0000 
3 2 14 -0.0644 -0.0214 
3 2 15 -3.7881 0.0032 
3 2 16 -1.9409 0.0250 
3 2 17 -0.0541 0.0032 
3 3 0 15.7657 -0.0715 
3 3 1 -79.6922 -0.0221 
3 3 2 47.7882 0.0413 
3 3 3 -18.9920 -0.0486 
3 3 4 31.2568 0.0356 
3 3 5 21.3551 0.0980 
3 3 6 1.4586 -0.0260 
3 3 7 3.1330 -0.0706 
3 3 8 4.6170 0.0382 
3 3 9 -5.0748 0.0309 
3 3 10 4.9795 -0.0195 
3 3 11 3.1089 -0.0231 
3 3 12 0.6620 0.0081 
3 3 13 0.5337 0.0315 
3 3 14 1.4020 -0.0306 
3 3 15 0.3487 -0.0294 
3 3 16 1.6011 0.0125 
3 3 17 0.9074 -0.0028 
3 4 0 -5.3847 -0.0097 
3 4 1 -10.5043 -0.0027 
3 4 2 -0.3103 0.0167 
3 4 3 -27.4356 -0.0112 
3 4 4 6.6747 0.0045 
3 4 5 -4.7320 0.0008 
3 4 6 1.2551 -0.0080 
3 4 7 -3.2813 0.0150 
3 4 8 -2.8850 0.0023 
3 4 9 -7.3827 -0.0213 
3 4 10 -7.0525 -0.0242 
3 4 11 -0.5338 0.0015 
3 4 12 -0.3779 0.0143 
3 4 13 5.9589 -0.0016 
3 4 14 -1.2972 0.0101 
3 4 15 -1.2861 0.0011 
3 4 16 4.1407 0.0012 
3 4 17 2.8008 0.0050 
3 5 0 14.2373 0.0195 
3 5 1 -14.9052 0.0549 
3 5 2 43.7980 0.0050 
3 5 3 0.3724 0.0168 
3 5 4 30.6103 -0.0121 
3 5 5 7.5233 0.0092 
3 5 6 5.4491 -0.0277 
3 5 7 0.3418 -0.0148 
3 5 8 3.0927 0.0221 
3 5 9 -2.0338 0.0172 
3 5 10 5.7576 -0.0129 
3 5 11 3.8068 -0.0143 
3 5 12 -0.5486 0.0220 
3 5 13 3.3027 0.0143 
3 5 14 3.2172 -0.0261 
3 5 15 -0.5135 -0.0133 
3 5 16 -0.1684 0.0230 
3 5 17 2.1753 -0.0178 
3 6 0 -11.8152 0.0047 
3 6 1 -10.2600 -0.0260 
3 6 2 -3.6547 0.0178 
3 6 3 -24.2449 -0.0093 
3 6 4 5.6060 0.0010 
3 6 5 -6.4417 0.0042 
3 6 6 0.2117 0.0138 
3 6 7 -3.8843 -0.0111 
3 6 8 2.0595 -0.0087 
3 6 9 -7.7166 0.0001 
3 6 10 0.7030 -0.0015 
3 6 11 2.1458 0.0075 
3 6 12 2.0439 0.0106 
3 6 13 9.3876 0.0066 
3 6 14 1.1005 0.0026 
3 6 15 1.1595 0.0006 
3 6 16 6.7385 -0.0156 
3 7 0 9.1059 0.0050 
3 7 1 12.8439 0.0081 
3 7 2 23.9894 0.0046 
3 7 3 4.3690 -0.0336 
3 7 4 18.7519 -0.0217 
3 7 5 -3.1747 -0.0021 
3 7 6 2.9587 0.0022 
3 7 7 -2.7596 0.0150 
3 7 8 1.0126 0.0012 
3 7 9 -0.4162 0.0002 
3 7 10 4.4072 0.0017 
3 7 11 -0.6059 -0.0046 
3 7 12 -2.2442 0.0098 
3 7 13 0.1486 0.0021 
3 7 14 -1.5072 -0.0085 
3 7 15 0.2469 -0.0027 
3 7 16 -1.0864 0.0099 
3 8 0 -13.6998 0.0080 
3 8 1 -7.1123 0.0034 
3 8 2 -9.7455 0.0035 
3 8 3 -17.0713 -0.0062 
3 8 4 0.8752 -0.0090 
3 8 5 -9.7491 0.0013 
3 8 6 -0.5770 0.0021 
3 8 7 -4.2623 0.0037 
3 8 8 2.7073 -0.0029 
3 8 9 -2.0677 0.0038 
3 8 10 4.9942 0.0041 
3 8 11 2.7289 -0.0043 
3 8 12 4.2097 0.0114 
3 8 13 8.3093 0.0104 
3 8 14 0.1338 -0.0075 
3 8 15 -1.0307 0.0037 
3 8 16 2.5951 -0.0039 
3 9 0 4.7761 -0.0252 
3 9 1 12.9763 0.0115 
3 9 2 8.6446 0.0066 
3 9 3 0.1415 -0.0245 
3 9 4 6.3507 -0.0011 
3 9 5 -8.0687 0.0197 
3 9 6 -0.0087 0.0081 
3 9 7 -2.2988 -0.0026 
3 9 8 1.4648 -0.0116 
3 9 9 -1.2931 0.0016 
3 9 10 2.8403 0.0058 
3 9 11 -6.5448 -0.0034 
3 9 12 -2.9386 -0.0032 
3 9 13 -2.0786 -0.0056 
3 9 14 -0.5792 0.0013 
3 9 15 -0.1490 -0.0056 
3 10 0 -13.1937 0.0185 
3 10 1 -1.4150 0.0071 
3 10 2 -9.8892 -0.0048 
3 10 3 -7.8499 -0.0130 
3 10 4 -2.2198 0.0012 
3 10 5 -7.0421 0.0050 
3 10 6 -1.0178 -0.0064 
3 10 7 -3.4124 0.0094 
3 10 8 2.0953 -0.0080 
3 10 9 -0.2473 -0.0083 
3 10 10 1.1176 -0.0022 
3 10 11 0.5156 0.0068 
3 10 12 2.3889 0.0052 
3 10 13 1.0401 -0.0033 
3 10 14 -1.3870 0.0040 
3 10 15 0.2131 0.0007 
3 11 0 3.4658 0.0003 
3 11 1 9.3207 0.0158 
3 11 2 0.0338 0.0026 
3 11 3 -2.7358 0.0031 
3 11 4 -1.1655 0.0098 
3 11 5 -8.3509 0.0064 
3 11 6 -0.4350 -0.0005 
3 11 7 -1.0799 -0.0168 
3 11 8 2.4291 -0.0097 
3 11 9 -3.7007 0.0092 
3 11 10 -0.1288 0.0051 
3 11 11 -6.5687 -0.0077 
3 11 12 -0.0879 0.0013 
3 11 13 -4.3688 -0.0023 
3 11 14 1.1893 0.0150 
3 11 15 -1.3381 -0.0078 
3 12 0 -6.3982 0.0039 
3 12 1 3.5511 -0.0131 
3 12 2 -6.0687 0.0054 
3 12 3 -0.4755 0.0021 
3 12 4 -1.5533 0.0113 
3 12 5 -2.4742 0.0112 
3 12 6 -0.0661 -0.0028 
3 12 7 1.6301 -0.0124 
3 12 8 1.1752 -0.0036 
3 12 9 0.4438 -0.0046 
3 12 10 0.4236 0.0015 
3 12 11 -0.2709 0.0130 
3 12 12 -1.4161 -0.0069 
3 12 13 0.7629 -0.0191 
3 12 14 2.5064 0.0162 
3 13 0 2.2254 -0.0030 
3 13 1 6.9408 0.0059 
3 13 2 -0.8296 -0.0029 
3 13 3 -0.8788 -0.0047 
3 13 4 -5.2844 -0.0005 
3 13 5 -4.7252 -0.0051 
3 13 6 -0.4604 -0.0004 
3 13 7 0.6499 -0.0053 
3 13 8 -0.1473 -0.0025 
3 13 9 -4.3683 0.0080 
3 13 10 -2.0867 0.0071 
3 13 11 -3.7484 -0.0041 
3 13 12 -3.3063 0.0103 
3 13 13 -6.9195 0.0112 
3 14 0 -3.7744 -0.0060 
3 14 1 3.8529 -0.0031 
3 14 2 -1.6381 0.0000 
3 14 3 1.8920 0.0043 
3 14 4 -0.1579 -0.0013 
3 14 5 -0.3117 0.0018 
3 14 6 1.5306 -0.0008 
3 14 7 4.3552 -0.0097 
3 14 8 0.3719 0.0022 
3 14 9 2.7206 0.0094 
3 14 10 0.2545 0.0076 
3 14 11 -2.3694 -0.0040 
3 14 12 -0.7956 -0.0123 
3 14 13 2.2297 -0.0059 
3 15 0 1.9476 0.0022 
3 15 1 3.1885 0.0041 
3 15 2 -1.0763 0.0077 
3 15 3 -0.0676 -0.0134 
3 15 4 -4.9098 -0.0059 
3 15 5 -0.9147 0.0026 
3 15 6 -0.6672 0.0045 
3 15 7 1.1633 -0.0017 
3 15 8 -1.9411 0.0010 
3 15 9 0.9681 0.0106 
3 15 10 -0.8508 0.0079 
3 15 11 0.3042 -0.0043 
3 15 12 -2.8371 0.0099 
3 16 0 0.1512 -0.0033 
3 16 1 3.3531 0.0062 
3 16 2 -0.0145 -0.0039 
3 16 3 2.6535 -0.0106 
3 16 4 -1.1925 0.0010 
3 16 5 1.0946 -0.0026 
3 16 6 0.1691 -0.0020 
3 16 7 -1.7058 -0.0022 
3 16 8 -0.1019 0.0002 
3 16 9 -3.3798 0.0024 
3 16 10 -2.1014 0.0003 
3 16 11 -3.3203 -0.0129 
3 17 0 -0.4187 -0.0038 
3 17 1 -0.3653 0.0025 
3 17 2 -1.1218 0.0018 
3 17 3 -0.7540 -0.0102 
3 17 4 -1.2729 0.0031 
3 17 5 -3.5928 0.0077 
3 17 6 -1.9625 -0.0020 
3 17 7 -1.5105 -0.0053 
3 17 8 -4.9921 -0.0003 
3 17 9 0.7434 0.0020 
3 17 10 0.9845 0.0047 
3 18 0 0.2191 0.0035 
3 18 1 -0.1322 0.0008 
3 18 2 -1.7041 -0.0029 
3 18 3 4.8065 -0.0009 
3 18 4 -4.3621 0.0046 
3 18 5 3.9516 0.0088 
3 18 6 -1.0701 -0.0093 
3 18 7 -3.2977 0.0010 
3 18 8 0.8144 -0.0054 
3 18 9 -5.1481 -0.0167 
3 19 0 -1.7862 -0.0165 
3 19 1 0.6809 0.0048 
3 19 2 -1.3482 -0.0104 
3 19 3 -1.0786 -0.0009 
3 19 4 -2.6731 0.0127 
3 19 5 -3.6091 -0.0018 
3 19 6 -2.4619 -0.0074 
3 19 7 -3.4366 0.0055 
3 19 8 -5.9935 -0.0014 
3 20 0 -1.4971 0.0013 
3 20 1 -0.3458 -0.0074 
3 20 2 0.4591 0.0059 
3 20 3 1.5500 0.0059 
3 20 4 -4.9619 -0.0004 
3 20 5 4.3126 0.0011 
3 20 6 -2.2612 -0.0088 
3 21 0 -1.0233 -0.0125 
3 21 1 1.3506 0.0049 
3 21 2 0.1492 -0.0002 
3 21 3 0.5096 0.0108 
4 0 0 116.1653 0.3294 
4 0 2 97.4865 0.1903 
4 0 4 -10.2345 0.1297 
4 0 6 -23.4277 -0.2380 
4 0 8 4.3578 0.1400 
4 0 10 4.6749 -0.0810 
4 0 12 -1.2963 0.0181 
4 0 14 -0.3215 -0.0017 
4 0 16 1.6745 0.0341 
4 1 0 -3.3240 -0.0344 
4 1 1 5.4529 -0.0255 
4 1 2 4.9270 0.0284 
4 1 3 5.8867 -0.0190 
4 1 4 6.2666 -0.0101 
4 1 5 5.1854 0.0555 
4 1 6 0.2041 -0.0484 
4 1 7 2.3986 -0.0342 
4 1 8 1.5791 -0.0323 
4 1 9 9.2608 -0.0046 
4 1 10 0.5064 0.0444 
4 1 11 10.2570 -0.0339 
4 1 12 -0.2636 0.0312 
4 1 13 0.5646 0.0422 
4 1 14 -0.6945 -0.0228 
4 1 15 -1.3196 0.0026 
4 1 16 3.4722 0.0041 
4 1 17 4.5388 -0.0200 
4 2 0 99.4972 0.1972 
4 2 1 -27.5971 -0.0090 
4 2 2 73.7436 0.0577 
4 2 3 -41.2904 -0.0629 
4 2 4 -10.9238 0.0483 
4 2 5 -10.0727 -0.0365 
4 2 6 -20.6176 -0.1512 
4 2 7 0.8842 0.0078 
4 2 8 1.9245 0.1464 
4 2 9 -3.9538 -0.0085 
4 2 10 3.8641 -0.0851 
4 2 11 -3.8696 0.0193 
4 2 12 -2.6517 0.0343 
4 2 13 0.1287 0.0067 
4 2 14 0.0452 -0.0174 
4 2 15 0.3510 0.0027 
4 2 16 0.1910 0.0251 
4 2 17 -0.2389 0.0003 
4 3 0 -11.3871 -0.0730 
4 3 1 3.0692 0.0216 
4 3 2 16.9883 0.0192 
4 3 3 -2.1859 -0.0263 
4 3 4 17.7292 0.0017 
4 3 5 -0.2447 0.0265 
4 3 6 -0.4065 -0.0295 
4 3 7 2.8633 0.0028 
4 3 8 2.5668 -0.0056 
4 3 9 6.2222 0.0150 
4 3 10 3.8633 0.0188 
4 3 11 7.7591 -0.0187 
4 3 12 -3.6886 0.0299 
4 3 13 -1.7321 0.0105 
4 3 14 -1.3802 -0.0232 
4 3 15 0.8354 -0.0099 
4 3 16 2.5022 -0.0020 
4 3 17 -3.1238 -0.0057 
4 4 0 42.7147 0.0382 
4 4 1 -40.1268 -0.0241 
4 4 2 25.2347 -0.0609 
4 4 3 -50.8098 0.0117 
4 4 4 -9.4063 -0.0142 
4 4 5 -16.1321 -0.0205 
4 4 6 -11.1284 -0.0229 
4 4 7 -2.1660 0.0338 
4 4 8 1.5886 0.0521 
4 4 9 -3.4240 -0.0364 
4 4 10 1.2600 -0.0405 
4 4 11 -3.8256 0.0191 
4 4 12 -5.1463 0.0200 
4 4 13 -0.6101 -0.0073 
4 4 14 -1.1742 -0.0138 
4 4 15 -2.1458 0.0101 
4 4 16 -0.6179 0.0225 
4 4 17 1.7358 -0.0129 
4 5 0 -9.0156 -0.0500 
4 5 1 7.9782 0.0163 
4 5 2 21.3120 0.0422 
4 5 3 -3.0444 -0.0256 
4 5 4 20.4403 -0.0047 
4 5 5 -3.9967 0.0045 
4 5 6 0.2139 0.0033 
4 5 7 0.0534 -0.0002 
4 5 8 2.9564 0.0069 
4 5 9 1.5404 0.0100 
4 5 10 6.1068 -0.0131 
4 5 11 0.8239 -0.0018 
4 5 12 -6.7115 0.0116 
4 5 13 -0.8252 -0.0101 
4 5 14 -5.2885 -0.0112 
4 5 15 -3.3109 -0.0068 
4 5 16 0.8857 -0.0009 
4 5 17 -5.5789 0.0238 
4 6 0 -5.2796 0.0195 
4 6 1 -27.1112 -0.0069 
4 6 2 -5.6484 -0.0160 
4 6 3 -34.4776 0.0237 
4 6 4 -2.1730 0.0036 
4 6 5 -13.2723 0.0109 
4 6 6 -0.2119 0.0093 
4 6 7 -0.2399 0.0039 
4 6 8 3.2743 -0.0148 
4 6 9 -1.8026 -0.0114 
4 6 10 0.8001 -0.0000 
4 6 11 -2.9466 -0.0072 
4 6 12 -3.8727 0.0075 
4 6 13 1.3517 -0.0004 
4 6 14 -0.6474 -0.0036 
4 6 15 -0.3762 0.0003 
4 6 16 -0.4961 0.0141 
4 7 0 -1.5870 0.0031 
4 7 1 10.8122 0.0057 
4 7 2 17.0040 0.0253 
4 7 3 1.9526 -0.0153 
4 7 4 17.6937 -0.0139 
4 7 5 -3.0308 0.0082 
4 7 6 3.4716 0.0154 
4 7 7 -0.9701 -0.0110 
4 7 8 3.9952 -0.0091 
4 7 9 -3.2389 0.0014 
4 7 10 1.9973 -0.0057 
4 7 11 -3.9484 -0.0045 
4 7 12 -7.1446 0.0068 
4 7 13 -2.1717 -0.0075 
4 7 14 -6.9204 -0.0119 
4 7 15 -1.8842 0.0062 
4 7 16 3.4799 -0.0057 
4 8 0 -11.8971 0.0082 
4 8 1 -11.8282 0.0234 
4 8 2 -9.7918 0.0097 
4 8 3 -15.1355 -0.0170 
4 8 4 3.8800 0.0195 
4 8 5 -5.9881 0.0180 
4 8 6 6.6286 -0.0187 
4 8 7 2.1239 -0.0113 
4 8 8 2.3468 -0.0054 
4 8 9 -0.4453 0.0097 
4 8 10 2.7011 0.0039 
4 8 11 -2.6180 -0.0135 
4 8 12 4.5233 0.0066 
4 8 13 4.9863 0.0118 
4 8 14 -0.1821 0.0037 
4 8 15 0.6414 -0.0094 
4 8 16 -0.0472 -0.0020 
4 9 0 -0.9741 0.0007 
4 9 1 12.8738 0.0046 
4 9 2 9.4254 -0.0092 
4 9 3 4.8353 -0.0015 
4 9 4 12.5100 0.0035 
4 9 5 -1.5924 0.0205 
4 9 6 5.3761 -0.0004 
4 9 7 0.6542 -0.0059 
4 9 8 2.1872 -0.0142 
4 9 9 -4.8080 0.0077 
4 9 10 0.1649 0.0124 
4 9 11 -3.1908 -0.0048 
4 9 12 -2.8261 -0.0021 
4 9 13 -0.5113 -0.0038 
4 9 14 -1.8394 -0.0099 
4 9 15 0.9116 -0.0012 
4 10 0 -9.0571 0.0148 
4 10 1 -4.1579 0.0069 
4 10 2 -5.2335 -0.0259 
4 10 3 -3.4729 -0.0209 
4 10 4 7.2248 0.0125 
4 10 5 1.3369 0.0035 
4 10 6 7.0581 -0.0112 
4 10 7 0.2217 0.0002 
4 10 8 2.4854 0.0110 
4 10 9 -2.3137 0.0084 
4 10 10 3.5273 -0.0055 
4 10 11 -0.0392 -0.0057 
4 10 12 8.5838 0.0106 
4 10 13 -0.3214 0.0096 
4 10 14 -0.3551 -0.0024 
4 10 15 -0.0380 -0.0148 
4 11 0 -2.0933 -0.0028 
4 11 1 7.8702 -0.0038 
4 11 2 -0.5445 0.0021 
4 11 3 5.0181 -0.0093 
4 11 4 4.4534 0.0045 
4 11 5 -1.0683 0.0035 
4 11 6 2.7443 -0.0082 
4 11 7 0.5022 -0.0009 
4 11 8 -0.7005 0.0078 
4 11 9 -2.6172 0.0089 
4 11 10 0.8058 0.0011 
4 11 11 1.0706 0.0017 
4 11 12 2.3484 -0.0078 
4 11 13 -0.1551 -0.0045 
4 11 14 -0.9781 0.0101 
4 11 15 -0.7199 -0.0097 
4 12 0 -6.1992 0.0158 
4 12 1 -0.8089 -0.0014 
4 12 2 -3.9445 -0.0165 
4 12 3 1.2058 0.0031 
4 12 4 8.2302 0.0092 
4 12 5 3.4146 -0.0029 
4 12 6 3.4999 0.0072 
4 12 7 -0.0794 0.0004 
4 12 8 2.2177 0.0037 
4 12 9 -2.1312 -0.0008 
4 12 10 6.2849 -0.0013 
4 12 11 2.9695 -0.0036 
4 12 12 4.5844 0.0048 
4 12 13 -1.7329 -0.0190 
4 12 14 3.8521 -0.0105 
4 13 0 -2.0580 -0.0061 
4 13 1 3.6620 -0.0004 
4 13 2 -3.0578 0.0055 
4 13 3 2.3890 -0.0052 
4 13 4 -0.7027 -0.0105 
4 13 5 -1.4037 0.0030 
4 13 6 -1.1708 0.0032 
4 13 7 -0.8774 -0.0017 
4 13 8 -5.9341 0.0075 
4 13 9 -1.4355 -0.0041 
4 13 10 -0.2641 -0.0084 
4 13 11 2.0370 0.0042 
4 13 12 -0.1249 0.0015 
4 13 13 -1.7201 0.0005 
4 14 0 -1.7901 0.0021 
4 14 1 -1.3063 0.0015 
4 14 2 -3.9219 0.0006 
4 14 3 4.1174 -0.0009 
4 14 4 4.0635 0.0066 
4 14 5 3.4142 0.0062 
4 14 6 1.3441 0.0003 
4 14 7 0.2282 -0.0056 
4 14 8 -0.4641 -0.0081 
4 14 9 1.4151 0.0005 
4 14 10 2.5219 0.0013 
4 14 11 2.0203 -0.0053 
4 14 12 2.2356 -0.0075 
4 14 13 1.8744 -0.0277 
4 15 0 0.0408 -0.0030 
4 15 1 2.5373 0.0065 
4 15 2 -3.7548 0.0029 
4 15 3 -2.3466 0.0009 
4 15 4 -0.4208 0.0029 
4 15 5 0.5176 0.0055 
4 15 6 -1.7907 0.0110 
4 15 7 -0.6296 -0.0044 
4 15 8 -2.0539 -0.0079 
4 15 9 0.6464 0.0001 
4 15 10 1.6847 0.0036 
4 15 11 1.4331 -0.0002 
4 15 12 0.7799 0.0050 
4 16 0 3.8592 -0.0059 
4 16 1 -1.9688 -0.0011 
4 16 2 -1.5797 0.0030 
4 16 3 3.5494 -0.0124 
4 16 4 1.9769 0.0071 
4 16 5 2.3225 0.0057 
4 16 6 1.8455 -0.0053 
4 16 7 0.9107 -0.0052 
4 16 8 -0.8072 0.0002 
4 16 9 2.2071 0.0076 
4 16 10 -3.6492 0.0028 
4 16 11 -1.0077 -0.0076 
4 17 0 1.7316 -0.0052 
4 17 1 1.1679 0.0085 
4 17 2 -5.0397 0.0026 
4 17 3 0.6898 -0.0070 
4 17 4 -0.9442 0.0020 
4 17 5 1.7293 0.0018 
4 17 6 -0.4827 0.0001 
4 17 7 1.0047 -0.0004 
4 17 8 6.0688 0.0002 
4 17 9 -0.1409 0.0115 
4 17 10 5.0845 0.0160 
4 18 0 0.4952 0.0048 
4 18 1 -1.8968 0.0185 
4 18 2 1.4158 -0.0054 
4 18 3 3.0326 -0.0018 
4 18 4 2.5750 0.0049 
4 18 5 1.5980 -0.0031 
4 18 6 3.2026 -0.0041 
4 18 7 3.7668 0.0111 
4 18 8 2.9055 -0.0010 
4 18 9 3.4768 0.0045 
4 19 0 3.6937 0.0014 
4 19 1 0.6138 0.0054 
4 19 2 -3.2294 0.0015 
4 19 3 3.7963 -0.0125 
4 19 4 -3.5422 -0.0097 
4 19 5 2.6221 0.0055 
4 19 6 -1.9832 -0.0042 
4 19 7 0.5037 0.0042 
4 19 8 2.5113 0.0051 
4 20 0 -4.7410 0.0065 
4 20 1 1.6339 0.0174 
4 20 2 2.7550 -0.0157 
4 20 3 1.4508 -0.0020 
4 20 4 0.1646 -0.0050 
4 20 5 1.9643 -0.0141 
4 20 6 0.8856 0.0047 
4 21 1 -2.4377 0.0016 
4 21 2 -0.8959 -0.0028 
4 21 3 1.3879 -0.0133 
5 0 0 -16.5309 0.0557 
5 0 2 -4.2070 0.0068 
5 0 4 -10.3984 0.0353 
5 0 6 -5.6448 -0.0701 
5 0 8 -5.3768 0.1144 
5 0 10 -8.2319 -0.0281 
5 0 12 -6.0182 0.0196 
5 0 14 2.3070 -0.0613 
5 0 16 -0.7583 0.0168 
5 1 0 13.2201 -0.0626 
5 1 1 -102.1399 -0.1862 
5 1 2 22.0083 0.0575 
5 1 3 -38.3580 -0.0764 
5 1 4 16.8734 0.0858 
5 1 5 34.8319 0.0612 
5 1 6 -0.2522 -0.0245 
5 1 7 9.9345 0.0645 
5 1 8 0.6039 0.0136 
5 1 9 -4.1551 -0.0834 
5 1 10 2.0620 -0.0356 
5 1 11 -2.5760 0.0496 
5 1 12 2.7832 -0.0022 
5 1 13 3.9238 -0.0269 
5 1 14 -2.3219 -0.0029 
5 1 15 -2.9422 0.0017 
5 1 16 0.7580 0.0215 
5 1 17 2.0634 -0.0040 
5 2 0 -10.6495 0.0358 
5 2 1 4.7082 0.0622 
5 2 2 -3.3084 -0.0159 
5 2 3 -15.5629 0.0012 
5 2 4 -3.2918 0.0409 
5 2 5 -5.1039 0.0148 
5 2 6 -4.0278 -0.0847 
5 2 7 1.0845 0.0348 
5 2 8 -6.0089 0.0709 
5 2 9 -0.6854 -0.0150 
5 2 10 -7.5884 -0.0391 
5 2 11 -0.6388 -0.0462 
5 2 12 -3.9050 0.0434 
5 2 13 3.6436 0.0041 
5 2 14 1.5806 -0.0453 
5 2 15 -2.5711 0.0268 
5 2 16 0.3740 0.0208 
5 2 17 -0.1798 -0.0049 
5 3 0 24.6246 -0.0234 
5 3 1 -62.4910 -0.0093 
5 3 2 50.2184 0.0573 
5 3 3 -17.0523 0.0278 
5 3 4 38.4809 0.0204 
5 3 5 24.5960 0.0244 
5 3 6 2.3307 0.0003 
5 3 7 8.4610 -0.0016 
5 3 8 1.2602 -0.0023 
5 3 9 -3.9714 -0.0382 
5 3 10 4.4315 -0.0116 
5 3 11 1.4915 0.0341 
5 3 12 2.7866 0.0019 
5 3 13 3.2388 -0.0169 
5 3 14 -0.5291 0.0001 
5 3 15 -0.4436 0.0094 
5 3 16 -0.3550 0.0029 
5 3 17 1.8591 -0.0156 
5 4 0 -9.3565 0.0154 
5 4 1 -0.7320 0.0504 
5 4 2 -3.2460 -0.0199 
5 4 3 -24.3473 -0.0221 
5 4 4 4.2565 0.0214 
5 4 5 -8.7107 -0.0071 
5 4 6 -0.7784 -0.0392 
5 4 7 1.2211 0.0265 
5 4 8 -2.7999 0.0152 
5 4 9 -1.5535 -0.0234 
5 4 10 -4.8399 -0.0204 
5 4 11 -1.5890 0.0070 
5 4 12 0.6821 0.0237 
5 4 13 7.1203 -0.0135 
5 4 14 0.0421 -0.0073 
5 4 15 -0.2685 0.0207 
5 4 16 4.9035 0.0033 
5 4 17 0.5890 -0.0075 
5 5 0 21.7491 -0.0057 
5 5 1 -7.5511 0.0203 
5 5 2 43.9431 -0.0114 
5 5 3 2.3258 0.0256 
5 5 4 34.4488 -0.0278 
5 5 5 7.6297 0.0053 
5 5 6 4.2383 0.0114 
5 5 7 1.0912 -0.0198 
5 5 8 -1.0822 0.0031 
5 5 9 -3.6760 0.0102 
5 5 10 3.9132 -0.0003 
5 5 11 2.2399 0.0033 
5 5 12 0.7093 0.0159 
5 5 13 5.2173 -0.0026 
5 5 14 0.3992 -0.0091 
5 5 15 -0.9972 -0.0033 
5 5 16 -0.0373 0.0048 
5 5 17 3.1930 -0.0208 
5 6 0 -10.6679 0.0244 
5 6 1 -4.8351 -0.0098 
5 6 2 -5.4053 -0.0057 
5 6 3 -22.7637 -0.0279 
5 6 4 3.8458 0.0148 
5 6 5 -10.3881 0.0079 
5 6 6 0.5998 0.0006 
5 6 7 0.0030 -0.0068 
5 6 8 1.4519 0.0056 
5 6 9 -2.7565 0.0072 
5 6 10 1.2325 -0.0055 
5 6 11 0.0417 0.0126 
5 6 12 2.6019 0.0083 
5 6 13 8.5078 -0.0159 
5 6 14 0.6463 0.0044 
5 6 15 2.0552 0.0140 
5 6 16 5.6944 -0.0106 
5 7 0 14.7987 -0.0204 
5 7 1 12.4009 -0.0055 
5 7 2 22.4732 -0.0144 
5 7 3 5.2259 -0.0207 
5 7 4 18.2613 -0.0051 
5 7 5 -4.8778 0.0063 
5 7 6 0.4630 -0.0031 
5 7 7 -4.8623 0.0053 
5 7 8 -2.8207 0.0077 
5 7 9 -2.7598 0.0052 
5 7 10 1.9708 -0.0046 
5 7 11 -1.4152 -0.0075 
5 7 12 -1.0183 0.0211 
5 7 13 -0.4714 -0.0047 
5 7 14 -3.3672 -0.0166 
5 7 15 1.5191 -0.0056 
5 7 16 0.3220 0.0129 
5 8 0 -9.8899 0.0196 
5 8 1 -4.8777 0.0035 
5 8 2 -8.1628 -0.0160 
5 8 3 -15.9524 0.0002 
5 8 4 0.9978 0.0002 
5 8 5 -11.6471 0.0081 
5 8 6 1.1624 -0.0089 
5 8 7 -2.0793 -0.0056 
5 8 8 2.4149 0.0088 
5 8 9 -0.2837 0.0092 
5 8 10 4.7890 -0.0041 
5 8 11 -0.3460 -0.0071 
5 8 12 2.8922 0.0076 
5 8 13 6.5993 -0.0012 
5 8 14 -0.6378 -0.0012 
5 8 15 -0.0292 0.0144 
5 8 16 1.3962 -0.0080 
5 9 0 9.4743 -0.0090 
5 9 1 9.9501 0.0099 
5 9 2 8.2805 0.0022 
5 9 3 0.8354 -0.0075 
5 9 4 4.9681 0.0191 
5 9 5 -9.8423 0.0074 
5 9 6 -2.8223 -0.0128 
5 9 7 -4.8849 0.0086 
5 9 8 -1.2516 -0.0039 
5 9 9 -2.5234 -0.0092 
5 9 10 2.0973 -0.0019 
5 9 11 -6.1938 0.0066 
5 9 12 -1.7917 0.0048 
5 9 13 -4.4582 -0.0101 
5 9 14 -0.1396 -0.0172 
5 9 15 1.8912 -0.0019 
5 10 0 -8.8048 0.0234 
5 10 1 0.1414 0.0089 
5 10 2 -6.5113 -0.0202 
5 10 3 -6.4719 0.0018 
5 10 4 -0.8967 0.0077 
5 10 5 -6.5734 -0.0023 
5 10 6 1.0577 -0.0114 
5 10 7 -1.7675 0.0057 
5 10 8 2.6997 -0.0003 
5 10 9 -0.2832 -0.0078 
5 10 10 1.9470 -0.0045 
5 10 11 -1.9611 0.0011 
5 10 12 1.0432 0.0045 
5 10 13 -1.0239 0.0048 
5 10 14 -1.6531 -0.0052 
5 10 15 -0.2316 0.0031 
5 11 0 6.7693 0.0105 
5 11 1 6.3695 -0.0034 
5 11 2 1.4740 -0.0011 
5 11 3 -2.1161 0.0106 
5 11 4 -1.1303 0.0100 
5 11 5 -10.4237 -0.0100 
5 11 6 -2.8453 -0.0015 
5 11 7 -2.6360 -0.0088 
5 11 8 1.1860 -0.0047 
5 11 9 -3.8827 -0.0027 
5 11 10 1.4409 0.0089 
5 11 11 -6.2423 0.0035 
5 11 12 0.3306 -0.0048 
5 11 13 -3.6320 -0.0056 
5 11 14 2.4304 0.0064 
5 11 15 -0.5996 0.0024 
5 12 0 -3.8656 0.0053 
5 12 1 4.7558 -0.0059 
5 12 2 -3.5166 -0.0006 
5 12 3 0.5759 0.0008 
5 12 4 -0.6282 0.0092 
5 12 5 -1.1032 0.0076 
5 12 6 1.5255 -0.0036 
5 12 7 3.0848 -0.0078 
5 12 8 1.1361 0.0011 
5 12 9 2.0913 -0.0038 
5 12 10 1.7033 0.0020 
5 12 11 -1.3332 0.0141 
5 12 12 -2.3427 -0.0038 
5 12 13 -1.2394 -0.0145 
5 12 14 2.5016 -0.0016 
5 13 0 3.1233 -0.0100 
5 13 1 3.9206 -0.0079 
5 13 2 0.4813 -0.0067 
5 13 3 -1.1581 0.0033 
5 13 4 -4.7313 -0.0039 
5 13 5 -7.4046 -0.0047 
5 13 6 -1.4070 0.0018 
5 13 7 -0.3915 -0.0044 
5 13 8 0.6943 0.0009 
5 13 9 -4.3038 0.0078 
5 13 10 -0.4968 0.0072 
5 13 11 -3.0688 -0.0077 
5 13 12 -3.0374 0.0040 
5 13 13 -3.6316 0.0102 
5 14 0 -2.8161 0.0063 
5 14 1 3.7932 0.0038 
5 14 2 -1.3561 -0.0020 
5 14 3 1.6988 -0.0043 
5 14 4 0.9050 -0.0028 
5 14 5 0.5276 0.0060 
5 14 6 2.2883 -0.0072 
5 14 7 5.1079 -0.0136 
5 14 8 -0.4222 0.0057 
5 14 9 5.9403 0.0129 
5 14 10 0.5829 0.0028 
5 14 11 -2.4432 0.0004 
5 14 12 -1.3879 -0.0085 
5 14 13 2.1036 -0.0157 
5 15 0 2.1640 -0.0006 
5 15 1 0.2921 0.0077 
5 15 2 -0.0817 0.0083 
5 15 3 -0.6426 -0.0059 
5 15 4 -5.4651 0.0044 
5 15 5 -3.2252 0.0039 
5 15 6 -1.1692 -0.0037 
5 15 7 0.3807 -0.0017 
5 15 8 -0.1560 0.0012 
5 15 9 0.1408 0.0102 
5 15 10 -0.2146 -0.0063 
5 15 11 1.3948 -0.0097 
5 15 12 -2.2243 0.0092 
5 16 0 -0.2628 0.0058 
5 16 1 1.8121 0.0110 
5 16 2 -0.7187 -0.0103 
5 16 3 2.1467 -0.0101 
5 16 4 0.9970 0.0101 
5 16 5 0.6922 -0.0047 
5 16 6 -0.1081 -0.0073 
5 16 7 -1.7469 -0.0080 
5 16 8 -0.6268 0.0039 
5 16 9 -1.6363 0.0080 
5 16 10 -1.8141 -0.0055 
5 16 11 -3.8575 -0.0153 
5 17 0 -0.1899 0.0065 
5 17 1 -1.9936 0.0033 
5 17 2 -0.0841 -0.0030 
5 17 3 -1.0799 -0.0049 
5 17 4 -2.3478 0.0070 
5 17 5 -3.3946 0.0018 
5 17 6 -1.0868 -0.0073 
5 17 7 -0.3972 -0.0027 
5 17 8 -3.5316 -0.0066 
5 17 9 -0.3004 0.0032 
5 17 10 1.3784 -0.0101 
5 18 0 -0.5801 0.0038 
5 18 1 -2.5931 0.0045 
5 18 2 -2.0924 -0.0102 
5 18 3 4.7720 0.0016 
5 18 4 -2.2325 0.0174 
5 18 5 1.8094 0.0035 
5 18 6 -1.7126 -0.0069 
5 18 7 -3.4930 0.0049 
5 18 8 1.2766 -0.0016 
5 18 9 -5.2826 -0.0068 
5 19 0 -1.0136 -0.0060 
5 19 1 0.6393 -0.0001 
5 19 2 -1.3105 -0.0203 
5 19 3 -2.5216 0.0105 
5 19 4 -2.3725 0.0059 
5 19 5 -2.1467 -0.0008 
5 19 6 -0.6570 0.0003 
5 19 7 -1.8858 0.0047 
5 19 8 -5.2516 -0.0096 
5 20 0 -1.8481 0.0068 
5 20 1 -2.5849 -0.0080 
5 20 2 1.8904 0.0019 
5 20 3 2.4779 0.0087 
5 20 4 -3.4226 0.0102 
5 20 5 2.1310 0.0036 
5 20 6 -1.7268 -0.0018 
5 21 1 0.7834 0.0049 
5 21 2 -1.9197 -0.0064 
5 21 3 -0.7983 0.0278 
6 0 0 76.1882 0.3104 
6 0 2 78.1639 -0.0259 
6 0 4 -10.9088 0.1132 
6 0 6 -33.2824 -0.1842 
6 0 8 -2.2004 0.0701 
6 0 10 5.3871 -0.0148 
6 0 12 -0.9384 0.0196 
6 0 14 -3.2222 0.0147 
6 0 16 3.3803 -0.0123 
6 1 0 -3.6532 0.0089 
6 1 1 13.0421 -0.0758 
6 1 2 0.7106 -0.0544 
6 1 3 5.0313 0.0210 
6 1 4 6.0669 0.0157 
6 1 5 9.0295 -0.0422 
6 1 6 -0.3674 -0.0664 
6 1 7 5.6815 0.0525 
6 1 8 -0.6573 0.0438 
6 1 9 5.6009 -0.0835 
6 1 10 -0.5799 0.0139 
6 1 11 5.6804 0.0407 
6 1 12 -0.1183 0.0288 
6 1 13 1.5873 -0.0138 
6 1 14 -2.1545 -0.0402 
6 1 15 -3.6373 0.0411 
6 1 16 3.1633 0.0070 
6 1 17 2.6982 -0.0356 
6 2 0 65.2486 0.1227 
6 2 1 -30.7324 -0.0463 
6 2 2 57.6142 -0.0624 
6 2 3 -42.0384 -0.0559 
6 2 4 -10.9223 0.0482 
6 2 5 -15.0504 -0.0313 
6 2 6 -27.7107 -0.0989 
6 2 7 2.1721 0.0341 
6 2 8 -3.3015 0.0876 
6 2 9 -1.5709 0.0064 
6 2 10 4.5568 -0.0424 
6 2 11 -4.9609 0.0266 
6 2 12 -2.3522 0.0238 
6 2 13 -1.0116 -0.0202 
6 2 14 -2.3078 0.0063 
6 2 15 2.4116 -0.0067 
6 2 16 2.3211 -0.0188 
6 2 17 0.6239 -0.0095 
6 3 0 -12.9102 -0.0264 
6 3 1 9.4495 -0.0089 
6 3 2 6.6008 -0.0288 
6 3 3 -0.3731 0.0376 
6 3 4 17.7777 -0.0053 
6 3 5 1.9395 -0.0335 
6 3 6 -0.3829 0.0007 
6 3 7 4.6126 0.0729 
6 3 8 -1.9891 -0.0119 
6 3 9 4.6777 -0.0519 
6 3 10 0.5943 0.0303 
6 3 11 4.7012 0.0179 
6 3 12 -2.2225 0.0024 
6 3 13 -2.0526 -0.0189 
6 3 14 -4.0777 -0.0122 
6 3 15 -0.5193 0.0283 
6 3 16 2.9448 -0.0153 
6 3 17 -3.5508 -0.0212 
6 4 0 26.1720 -0.0052 
6 4 1 -40.9584 0.0032 
6 4 2 15.9893 -0.0578 
6 4 3 -49.2299 0.0223 
6 4 4 -9.2764 -0.0057 
6 4 5 -20.6161 -0.0172 
6 4 6 -13.4907 -0.0109 
6 4 7 0.8420 0.0102 
6 4 8 -0.1906 0.0445 
6 4 9 0.0293 -0.0161 
6 4 10 2.9199 -0.0406 
6 4 11 -4.1065 0.0241 
6 4 12 -4.4383 0.0153 
6 4 13 -0.7329 -0.0248 
6 4 14 -2.5824 -0.0038 
6 4 15 0.8992 0.0069 
6 4 16 1.2062 0.0005 
6 4 17 1.5508 -0.0057 
6 5 0 -8.8683 -0.0214 
6 5 1 10.5156 -0.0007 
6 5 2 11.9874 0.0275 
6 5 3 0.3855 0.0026 
6 5 4 21.3374 -0.0065 
6 5 5 -2.6033 -0.0115 
6 5 6 1.2567 0.0192 
6 5 7 1.2207 0.0200 
6 5 8 -1.9550 -0.0194 
6 5 9 1.5221 -0.0160 
6 5 10 1.9988 0.0006 
6 5 11 -0.3451 0.0080 
6 5 12 -3.0012 -0.0039 
6 5 13 -1.7332 -0.0071 
6 5 14 -6.5656 0.0109 
6 5 15 -1.9905 0.0035 
6 5 16 2.5075 -0.0164 
6 5 17 -5.2252 0.0091 
6 6 0 -6.1540 0.0407 
6 6 1 -27.0577 0.0410 
6 6 2 -7.6631 -0.0104 
6 6 3 -30.5269 0.0212 
6 6 4 -2.3196 0.0030 
6 6 5 -13.8736 -0.0017 
6 6 6 0.9250 0.0029 
6 6 7 3.6211 -0.0118 
6 6 8 4.0717 0.0040 
6 6 9 1.7527 -0.0077 
6 6 10 3.0791 -0.0104 
6 6 11 -1.5626 0.0047 
6 6 12 -3.3061 0.0126 
6 6 13 1.6133 -0.0181 
6 6 14 -1.3197 -0.0012 
6 6 15 1.4717 0.0113 
6 6 16 -0.9986 0.0082 
6 7 0 1.2630 0.0137 
6 7 1 9.0836 -0.0083 
6 7 2 11.7818 0.0133 
6 7 3 3.1090 -0.0031 
6 7 4 17.9394 -0.0109 
6 7 5 -3.1028 0.0055 
6 7 6 4.0887 0.0092 
6 7 7 -0.4385 -0.0094 
6 7 8 0.0601 -0.0081 
6 7 9 -2.7730 -0.0039 
6 7 10 -0.1659 -0.0089 
6 7 11 -3.0034 0.0034 
6 7 12 -2.0455 0.0115 
6 7 13 -2.3938 -0.0030 
6 7 14 -6.6024 0.0015 
6 7 15 0.9758 -0.0004 
6 7 16 3.8568 -0.0144 
6 8 0 -7.9898 0.0194 
6 8 1 -12.5226 0.0221 
6 8 2 -8.0986 -0.0161 
6 8 3 -11.8527 -0.0192 
6 8 4 3.4503 0.0183 
6 8 5 -4.0117 0.0089 
6 8 6 9.0309 -0.0233 
6 8 7 4.9438 -0.0007 
6 8 8 3.6511 0.0027 
6 8 9 2.3607 0.0057 
6 8 10 3.2499 0.0053 
6 8 11 -1.9242 -0.0044 
6 8 12 3.9843 -0.0008 
6 8 13 4.1605 0.0000 
6 8 14 0.4829 0.0090 
6 8 15 0.4906 0.0057 
6 8 16 -2.0302 -0.0028 
6 9 0 1.1908 0.0082 
6 9 1 8.3649 -0.0102 
6 9 2 6.4208 -0.0237 
6 9 3 2.7105 0.0218 
6 9 4 11.5177 0.0015 
6 9 5 -2.9150 0.0059 
6 9 6 4.7412 -0.0001 
6 9 7 -0.0593 -0.0007 
6 9 8 0.0200 -0.0044 
6 9 9 -5.4429 0.0004 
6 9 10 0.8110 0.0085 
6 9 11 -2.3130 0.0020 
6 9 12 0.3694 0.0045 
6 9 13 -0.7544 -0.0020 
6 9 14 -0.1101 -0.0129 
6 9 15 2.4408 0.0080 
6 10 0 -4.9961 -0.0023 
6 10 1 -6.3981 -0.0126 
6 10 2 -3.6291 -0.0226 
6 10 3 -3.1328 -0.0100 
6 10 4 6.5207 0.0181 
6 10 5 2.8924 -0.0014 
6 10 6 9.1593 -0.0112 
6 10 7 2.8032 0.0052 
6 10 8 3.1540 0.0115 
6 10 9 -0.9072 0.0045 
6 10 10 2.6507 -0.0006 
6 10 11 -1.1105 -0.0075 
6 10 12 7.0589 -0.0063 
6 10 13 -1.2246 0.0169 
6 10 14 -0.1546 0.0021 
6 10 15 -1.0820 -0.0039 
6 11 0 -1.6900 -0.0050 
6 11 1 3.5425 -0.0111 
6 11 2 -2.1571 -0.0030 
6 11 3 2.0744 0.0128 
6 11 4 3.1221 0.0053 
6 11 5 -2.3209 -0.0113 
6 11 6 1.6865 -0.0048 
6 11 7 -0.6973 0.0019 
6 11 8 -2.1340 0.0053 
6 11 9 -3.5555 -0.0002 
6 11 10 1.2805 0.0058 
6 11 11 -0.5189 0.0003 
6 11 12 3.6154 -0.0114 
6 11 13 0.4809 -0.0008 
6 11 14 1.2751 0.0071 
6 11 15 -0.8640 0.0143 
6 12 0 -3.0152 0.0078 
6 12 1 -2.1580 0.0019 
6 12 2 -2.2881 0.0022 
6 12 3 -0.0948 0.0124 
6 12 4 8.0518 0.0042 
6 12 5 3.2813 -0.0033 
6 12 6 5.6499 0.0040 
6 12 7 1.5037 -0.0052 
6 12 8 1.8237 0.0070 
6 12 9 -2.6932 -0.0011 
6 12 10 5.8540 -0.0022 
6 12 11 1.2280 -0.0072 
6 12 12 2.0024 0.0053 
6 12 13 -1.4878 -0.0043 
6 12 14 2.0859 -0.0112 
6 13 0 -2.9635 -0.0062 
6 13 1 1.2197 -0.0080 
6 13 2 -3.1913 0.0048 
6 13 3 1.0131 0.0036 
6 13 4 -1.4665 -0.0044 
6 13 5 -1.7053 0.0019 
6 13 6 -1.4531 -0.0039 
6 13 7 -2.0079 0.0018 
6 13 8 -7.0959 0.0073 
6 13 9 -1.4248 -0.0041 
6 13 10 -2.5603 -0.0096 
6 13 11 0.2708 0.0005 
6 13 12 1.3197 -0.0053 
6 13 13 -0.9826 0.0048 
6 14 0 1.2590 0.0114 
6 14 1 -1.4458 0.0120 
6 14 2 -2.4735 -0.0031 
6 14 3 2.9598 -0.0057 
6 14 4 4.6347 0.0002 
6 14 5 3.1419 0.0046 
6 14 6 4.0231 -0.0074 
6 14 7 0.2061 -0.0033 
6 14 8 -0.5240 0.0013 
6 14 9 -0.3439 0.0035 
6 14 10 3.3227 -0.0045 
6 14 11 0.7983 0.0041 
6 14 12 -0.1882 0.0064 
6 14 13 2.9401 -0.0245 
6 15 0 -1.9282 0.0019 
6 15 1 2.0357 -0.0049 
6 15 2 -2.1242 -0.0053 
6 15 3 -3.1278 0.0069 
6 15 4 -0.2064 0.0083 
6 15 5 -0.5146 0.0004 
6 15 6 -2.1364 0.0058 
6 15 7 -1.0253 0.0032 
6 15 8 -3.1399 0.0018 
6 15 9 0.2958 -0.0001 
6 15 10 -1.5541 -0.0072 
6 15 11 0.8204 -0.0006 
6 15 12 1.8033 0.0074 
6 16 0 6.5600 -0.0019 
6 16 1 -2.8482 -0.0041 
6 16 2 -0.9790 -0.0074 
6 16 3 3.1831 -0.0129 
6 16 4 1.8471 0.0085 
6 16 5 2.5876 0.0008 
6 16 6 3.0775 -0.0083 
6 16 7 -0.4557 0.0047 
6 16 8 -1.1034 0.0084 
6 16 9 0.9913 0.0100 
6 16 10 -2.0752 -0.0047 
6 16 11 -1.8149 0.0119 
6 17 0 -0.4081 0.0004 
6 17 1 2.4445 0.0019 
6 17 2 -2.3787 -0.0065 
6 17 3 -0.5592 0.0041 
6 17 4 -0.0020 0.0034 
6 17 5 0.0499 -0.0141 
6 17 6 0.2032 0.0031 
6 17 7 1.7865 0.0053 
6 17 8 5.0057 -0.0026 
6 17 9 -1.5362 0.0039 
6 17 10 3.7371 0.0037 
6 18 0 2.7552 0.0032 
6 18 1 -3.6933 0.0067 
6 18 2 1.4808 -0.0053 
6 18 3 2.7963 0.0093 
6 18 4 1.7016 0.0013 
6 18 5 0.8914 -0.0053 
6 18 6 1.5636 -0.0033 
6 18 7 1.1309 0.0144 
6 18 8 1.5519 -0.0018 
6 18 9 3.1009 0.0085 
6 19 0 3.4248 0.0062 
6 19 1 2.6211 -0.0018 
6 19 2 -1.3301 0.0022 
6 19 3 1.7828 -0.0050 
6 19 4 -1.8653 -0.0110 
6 19 5 1.0999 -0.0106 
6 19 6 -0.1243 -0.0013 
6 19 7 0.3881 -0.0023 
6 19 8 1.5229 -0.0060 
6 20 0 -3.7207 0.0043 
6 20 1 0.0016 0.0077 
6 20 2 3.6248 -0.0188 
6 20 3 2.3625 0.0099 
6 20 4 0.5096 -0.0186 
6 20 5 0.9637 -0.0109 
6 20 6 0.0007 0.0045 
6 21 0 3.2577 0.0103 
6 21 1 -2.2353 -0.0115 
6 21 2 -1.1878 0.0011 
6 21 3 -0.4849 -0.0123 
7 0 0 -23.2503 0.0574 
7 0 2 -9.2245 0.0556 
7 0 4 -8.1347 0.0215 
7 0 6 -9.6658 0.0038 
7 0 8 -5.4476 0.0468 
7 0 10 -2.2627 -0.0135 
7 0 12 -4.2993 -0.0269 
7 0 14 1.4889 0.0005 
7 0 16 2.2469 -0.0055 
7 1 0 16.8882 0.0359 
7 1 1 -63.9504 -0.0695 
7 1 2 21.1016 0.0532 
7 1 3 -28.7855 0.1316 
7 1 4 17.7687 0.0760 
7 1 5 36.2375 -0.1010 
7 1 6 1.1565 -0.0691 
7 1 7 17.8956 0.1285 
7 1 8 -0.6197 0.0059 
7 1 9 -0.1390 -0.1078 
7 1 10 1.1899 -0.0428 
7 1 11 -5.0810 0.0557 
7 1 12 3.7787 0.0112 
7 1 13 5.3868 -0.0623 
7 1 14 -2.0508 0.0133 
7 1 15 -1.3020 0.0269 
7 1 16 -0.3992 0.0287 
7 1 17 -0.4748 0.0205 
7 2 0 -17.7989 0.0182 
7 2 1 9.6136 0.0489 
7 2 2 -8.4765 0.0134 
7 2 3 -8.8881 0.0398 
7 2 4 -2.4056 -0.0161 
7 2 5 -6.0051 -0.0123 
7 2 6 -6.8875 0.0010 
7 2 7 3.1479 0.0082 
7 2 8 -5.9313 -0.0029 
7 2 9 2.6350 -0.0336 
7 2 10 -3.4261 0.0160 
7 2 11 -0.6124 -0.0102 
7 2 12 -2.3252 -0.0034 
7 2 13 3.7997 0.0145 
7 2 14 1.2577 0.0007 
7 2 15 -0.2456 0.0229 
7 2 16 2.5008 -0.0178 
7 2 17 -0.7761 -0.0108 
7 3 0 31.3610 0.0482 
7 3 1 -37.2887 0.0196 
7 3 2 45.7487 0.0385 
7 3 3 -10.5435 0.0876 
7 3 4 38.3198 -0.0234 
7 3 5 24.0378 -0.0615 
7 3 6 4.6131 0.0138 
7 3 7 12.5019 0.0473 
7 3 8 -1.5446 -0.0193 
7 3 9 -1.5686 -0.0572 
7 3 10 2.0017 -0.0083 
7 3 11 -1.3851 0.0558 
7 3 12 4.3660 -0.0095 
7 3 13 3.7034 -0.0439 
7 3 14 -0.8798 0.0301 
7 3 15 -0.5492 0.0263 
7 3 16 -2.7915 -0.0046 
7 3 17 -0.5478 -0.0025 
7 4 0 -12.3003 -0.0170 
7 4 1 7.2640 0.0514 
7 4 2 -7.9698 -0.0156 
7 4 3 -15.6114 -0.0181 
7 4 4 2.2123 -0.0107 
7 4 5 -11.2802 0.0060 
7 4 6 -2.5578 -0.0019 
7 4 7 3.2044 -0.0065 
7 4 8 -3.2096 -0.0150 
7 4 9 3.0590 0.0001 
7 4 10 -3.6414 0.0194 
7 4 11 -1.0600 0.0012 
7 4 12 2.0919 -0.0026 
7 4 13 5.0267 0.0051 
7 4 14 -0.1043 -0.0040 
7 4 15 2.0110 0.0028 
7 4 16 4.2511 -0.0160 
7 4 17 -2.2557 0.0005 
7 5 0 26.8011 -0.0021 
7 5 1 0.0745 -0.0205 
7 5 2 37.3988 -0.0402 
7 5 3 4.5479 0.0212 
7 5 4 31.2143 -0.0294 
7 5 5 6.7874 -0.0079 
7 5 6 4.4709 0.0400 
7 5 7 1.7915 -0.0101 
7 5 8 -4.5520 0.0004 
7 5 9 -3.8358 -0.0023 
7 5 10 0.5018 -0.0016 
7 5 11 -0.6557 0.0171 
7 5 12 0.7119 -0.0020 
7 5 13 5.0712 -0.0133 
7 5 14 -0.7920 0.0151 
7 5 15 -1.1968 0.0061 
7 5 16 -1.4566 -0.0106 
7 5 17 2.4484 -0.0120 
7 6 0 -8.1553 -0.0014 
7 6 1 -0.6579 0.0010 
7 6 2 -7.0153 -0.0021 
7 6 3 -16.1761 -0.0277 
7 6 4 1.0646 0.0144 
7 6 5 -12.7950 0.0195 
7 6 6 0.0774 -0.0045 
7 6 7 2.1008 -0.0159 
7 6 8 -0.1547 0.0080 
7 6 9 1.5907 0.0189 
7 6 10 0.9076 0.0001 
7 6 11 0.4145 0.0066 
7 6 12 2.6476 -0.0013 
7 6 13 3.2544 -0.0176 
7 6 14 0.0988 -0.0029 
7 6 15 3.4539 0.0020 
7 6 16 2.3597 -0.0048 
7 7 0 18.6299 -0.0269 
7 7 1 10.5169 -0.0287 
7 7 2 17.5097 -0.0264 
7 7 3 4.4442 0.0080 
7 7 4 13.8129 0.0159 
7 7 5 -5.3663 0.0019 
7 7 6 -1.0490 -0.0009 
7 7 7 -6.0182 0.0025 
7 7 8 -5.3778 0.0099 
7 7 9 -3.3362 -0.0046 
7 7 10 -1.2189 -0.0103 
7 7 11 -1.7506 -0.0047 
7 7 12 -1.0418 0.0138 
7 7 13 -0.2149 -0.0015 
7 7 14 -3.4647 -0.0058 
7 7 15 2.3199 -0.0068 
7 7 16 0.7825 0.0041 
7 8 0 -5.1246 0.0036 
7 8 1 -3.5964 -0.0013 
7 8 2 -5.3733 -0.0110 
7 8 3 -11.7448 0.0157 
7 8 4 0.6322 -0.0026 
7 8 5 -11.6317 0.0068 
7 8 6 2.3580 -0.0112 
7 8 7 -0.0359 -0.0071 
7 8 8 1.0452 0.0122 
7 8 9 2.2707 0.0054 
7 8 10 5.0539 -0.0062 
7 8 11 -1.3699 -0.0017 
7 8 12 1.6487 0.0001 
7 8 13 1.7025 -0.0128 
7 8 14 0.0558 -0.0025 
7 8 15 0.2293 0.0134 
7 8 16 -1.3778 -0.0063 
7 9 0 13.6923 0.0051 
7 9 1 6.1355 0.0047 
7 9 2 6.6617 0.0076 
7 9 3 0.2142 0.0165 
7 9 4 2.2840 0.0191 
7 9 5 -9.7466 -0.0109 
7 9 6 -4.7722 -0.0199 
7 9 7 -6.6290 0.0174 
7 9 8 -2.9671 0.0003 
7 9 9 -2.0714 -0.0171 
7 9 10 0.4769 -0.0057 
7 9 11 -3.4098 0.0115 
7 9 12 -0.9098 0.0084 
7 9 13 -3.7240 0.0012 
7 9 14 1.3414 -0.0230 
7 9 15 2.5549 -0.0058 
7 10 0 -4.2319 0.0053 
7 10 1 0.8193 -0.0005 
7 10 2 -1.8335 -0.0153 
7 10 3 -4.2853 0.0176 
7 10 4 1.0274 -0.0042 
7 10 5 -5.3623 -0.0131 
7 10 6 2.6480 0.0032 
7 10 7 -0.1996 0.0055 
7 10 8 2.5334 0.0010 
7 10 9 0.7447 -0.0089 
7 10 10 3.9056 0.0039 
7 10 11 -3.2447 -0.0027 
7 10 12 1.3065 -0.0023 
7 10 13 -2.7097 0.0059 
7 10 14 -0.5728 -0.0128 
7 10 15 -1.4301 0.0053 
7 11 0 10.2268 0.0193 
7 11 1 2.3887 -0.0137 
7 11 2 1.9396 0.0004 
7 11 3 -2.0282 0.0069 
7 11 4 -1.0577 -0.0026 
7 11 5 -10.3786 -0.0172 
7 11 6 -3.8723 0.0012 
7 11 7 -3.7451 0.0037 
7 11 8 -0.3732 0.0026 
7 11 9 -2.3756 -0.0106 
7 11 10 1.4806 0.0071 
7 11 11 -3.8737 0.0108 
7 11 12 1.3643 -0.0037 
7 11 13 -0.9434 -0.0054 
7 11 14 3.2241 -0.0075 
7 11 15 -0.1045 0.0040 
7 12 0 -1.4561 -0.0101 
7 12 1 5.2873 -0.0028 
7 12 2 -0.0592 0.0054 
7 12 3 1.1292 0.0009 
7 12 4 0.6350 -0.0035 
7 12 5 -0.3534 0.0007 
7 12 6 2.4447 0.0054 
7 12 7 3.0654 0.0010 
7 12 8 1.4535 0.0002 
7 12 9 3.0954 -0.0020 
7 12 10 3.5962 0.0064 
7 12 11 -1.4450 0.0056 
7 12 12 -0.6807 -0.0012 
7 12 13 -1.8576 -0.0024 
7 12 14 2.3997 -0.0141 
7 13 0 4.2181 -0.0034 
7 13 1 -0.1718 -0.0172 
7 13 2 0.6276 -0.0128 
7 13 3 -1.2576 0.0051 
7 13 4 -3.4138 -0.0028 
7 13 5 -7.7080 0.0007 
7 13 6 -1.0755 0.0016 
7 13 7 -1.6974 0.0036 
7 13 8 0.7829 0.0025 
7 13 9 -3.3041 -0.0011 
7 13 10 0.5660 0.0028 
7 13 11 -2.3021 -0.0038 
7 13 12 -2.0721 -0.0075 
7 13 13 -0.3599 -0.0029 
7 14 0 -1.4567 0.0083 
7 14 1 4.2097 0.0075 
7 14 2 -0.3961 0.0054 
7 14 3 0.7670 -0.0044 
7 14 4 1.7347 -0.0077 
7 14 5 0.7096 0.0042 
7 14 6 2.9740 -0.0076 
7 14 7 4.7561 -0.0072 
7 14 8 0.1575 0.0028 
7 14 9 7.8444 0.0083 
7 14 10 1.9146 -0.0033 
7 14 11 -1.0680 0.0052 
7 14 12 0.0317 -0.0008 
7 14 13 1.3100 -0.0113 
7 15 0 2.3540 0.0018 
7 15 1 -2.7290 0.0035 
7 15 2 0.3661 0.0018 
7 15 3 -0.2237 0.0071 
7 15 4 -4.4894 0.0126 
7 15 5 -3.5786 0.0003 
7 15 6 -0.9740 -0.0074 
7 15 7 -1.3404 0.0026 
7 15 8 1.5138 -0.0022 
7 15 9 -0.4247 -0.0000 
7 15 10 0.7394 -0.0111 
7 15 11 0.9227 -0.0056 
7 15 12 -1.8683 -0.0105 
7 16 0 0.1164 0.0076 
7 16 1 1.8191 0.0072 
7 16 2 -1.3320 -0.0071 
7 16 3 0.4065 0.0006 
7 16 4 3.0527 0.0049 
7 16 5 0.0159 -0.0073 
7 16 6 0.8431 -0.0019 
7 16 7 -1.0651 -0.0067 
7 16 8 -0.7217 0.0026 
7 16 9 1.0435 0.0065 
7 16 10 -0.0177 -0.0054 
7 16 11 -2.2583 -0.0036 
7 17 0 0.3831 0.0121 
7 17 1 -3.6104 -0.0009 
7 17 2 1.6671 -0.0021 
7 17 3 -0.0159 0.0033 
7 17 4 -2.0395 0.0016 
7 17 5 -2.0699 -0.0039 
7 17 6 0.0918 -0.0036 
7 17 7 0.4767 0.0010 
7 17 8 -1.1043 -0.0107 
7 17 9 -0.8469 0.0020 
7 17 10 1.4351 -0.0142 
7 18 0 -0.1825 -0.0025 
7 18 1 -3.6568 0.0008 
7 18 2 -3.8805 -0.0070 
7 18 3 2.8183 0.0024 
7 18 4 0.1222 0.0111 
7 18 5 -0.7978 0.0015 
7 18 6 -0.7650 0.0064 
7 18 7 -3.3438 0.0080 
7 18 8 0.9948 0.0039 
7 18 9 -3.3648 0.0043 
7 19 0 -0.0739 0.0122 
7 19 1 0.1729 -0.0031 
7 19 2 0.5086 -0.0131 
7 19 3 -2.8188 0.0154 
7 19 4 -2.1403 -0.0087 
7 19 5 -0.4030 0.0055 
7 19 6 1.2346 0.0057 
7 19 7 0.0777 0.0019 
7 19 8 -3.3098 -0.0123 
7 20 0 -1.4239 0.0035 
7 20 1 -4.8610 -0.0087 
7 20 2 0.7811 0.0085 
7 20 3 2.3439 -0.0007 
7 20 4 -1.4456 0.0122 
7 20 5 -0.9137 0.0089 
7 20 6 0.1467 0.0099 
7 21 0 0.7959 0.0123 
7 21 1 0.3944 0.0057 
7 21 2 -2.3516 -0.0017 
8 0 0 27.5291 0.2680 
8 0 2 46.6055 -0.2044 
8 0 4 -11.7444 0.0060 
8 0 6 -37.1192 0.0096 
8 0 8 -8.4960 -0.0323 
8 0 10 4.4565 0.0506 
8 0 12 1.3573 -0.0128 
8 0 14 -6.0507 0.0438 
8 0 16 3.8346 -0.0505 
8 1 0 -1.3930 -0.0052 
8 1 1 22.3356 -0.0873 
8 1 2 -3.3285 -0.0434 
8 1 3 6.4989 0.0407 
8 1 4 4.2119 0.0034 
8 1 5 7.4503 -0.0613 
8 1 6 -0.5037 -0.0184 
8 1 7 7.4198 0.0318 
8 1 8 -2.0719 0.0638 
8 1 9 3.5234 -0.0456 
8 1 10 -1.6685 0.0009 
8 1 11 0.7921 0.0533 
8 1 12 0.5792 -0.0159 
8 1 13 2.0704 -0.0251 
8 1 14 -3.0216 -0.0177 
8 1 15 -3.1356 0.0067 
8 1 16 2.2023 0.0011 
8 1 17 0.2329 -0.0131 
8 2 0 25.6337 0.0365 
8 2 1 -30.2291 -0.1115 
8 2 2 32.4310 -0.1150 
8 2 3 -36.3606 0.0090 
8 2 4 -11.2017 -0.0235 
8 2 5 -16.4206 -0.0069 
8 2 6 -29.6023 0.0524 
8 2 7 2.1162 0.0562 
8 2 8 -7.6302 -0.0302 
8 2 9 0.9048 -0.0063 
8 2 10 3.8021 0.0217 
8 2 11 -4.3234 0.0210 
8 2 12 0.4203 -0.0166 
8 2 13 -2.5714 -0.0220 
8 2 14 -3.8766 0.0476 
8 2 15 2.9882 -0.0140 
8 2 16 4.2877 -0.0568 
8 2 17 1.9395 -0.0145 
8 3 0 -8.3508 0.0180 
8 3 1 16.4466 0.0076 
8 3 2 -3.8531 -0.0297 
8 3 3 3.3704 0.0579 
8 3 4 13.2108 -0.0164 
8 3 5 1.6346 -0.0413 
8 3 6 0.5909 0.0210 
8 3 7 5.9847 0.0488 
8 3 8 -4.4126 0.0093 
8 3 9 3.5380 -0.0411 
8 3 10 -2.4394 0.0149 
8 3 11 2.3431 0.0128 
8 3 12 -0.2855 -0.0245 
8 3 13 -2.3171 -0.0081 
8 3 14 -4.7381 -0.0052 
8 3 15 0.5139 0.0179 
8 3 16 1.5249 -0.0073 
8 3 17 -4.0330 -0.0031 
8 4 0 9.7583 -0.0748 
8 4 1 -37.2740 -0.0014 
8 4 2 4.5573 -0.0023 
8 4 3 -39.1909 0.0368 
8 4 4 -8.8037 -0.0208 
8 4 5 -20.2977 0.0066 
8 4 6 -13.4080 0.0319 
8 4 7 2.0331 -0.0210 
8 4 8 -1.5513 -0.0051 
8 4 9 2.9526 0.0029 
8 4 10 3.1827 -0.0143 
8 4 11 -2.2277 0.0150 
8 4 12 -0.9305 -0.0034 
8 4 13 -1.6307 -0.0084 
8 4 14 -2.4948 0.0144 
8 4 15 2.3155 -0.0120 
8 4 16 3.7799 -0.0254 
8 4 17 2.0831 0.0071 
8 5 0 -4.3675 0.0252 
8 5 1 11.9961 0.0073 
8 5 2 2.0235 0.0014 
8 5 3 4.2109 0.0080 
8 5 4 16.7219 -0.0029 
8 5 5 -0.9250 -0.0196 
8 5 6 3.4393 0.0097 
8 5 7 2.9149 0.0219 
8 5 8 -4.8178 -0.0082 
8 5 9 1.8039 -0.0235 
8 5 10 -1.9328 -0.0015 
8 5 11 -0.4347 0.0063 
8 5 12 -0.3357 -0.0104 
8 5 13 -2.1252 0.0064 
8 5 14 -4.3624 0.0166 
8 5 15 0.3724 0.0079 
8 5 16 1.3155 -0.0107 
8 5 17 -3.5911 0.0080 
8 6 0 -5.4922 0.0094 
8 6 1 -23.8439 0.0498 
8 6 2 -8.2159 0.0226 
8 6 3 -20.9640 0.0112 
8 6 4 -1.5760 -0.0087 
8 6 5 -11.5091 -0.0142 
8 6 6 1.5544 0.0055 
8 6 7 5.7135 -0.0235 
8 6 8 3.7698 0.0087 
8 6 9 3.7174 0.0002 
8 6 10 3.5875 -0.0086 
8 6 11 1.3699 0.0122 
8 6 12 -1.8192 0.0132 
8 6 13 1.0034 -0.0131 
8 6 14 -1.2703 -0.0054 
8 6 15 2.1779 0.0027 
8 6 16 -1.1508 0.0001 
8 7 0 5.2319 0.0194 
8 7 1 6.1303 -0.0183 
8 7 2 5.8535 -0.0031 
8 7 3 3.5309 0.0034 
8 7 4 13.9448 -0.0108 
8 7 5 -1.8485 -0.0029 
8 7 6 5.0080 0.0003 
8 7 7 0.0454 0.0066 
8 7 8 -3.2436 -0.0018 
8 7 9 -1.2625 -0.0110 
8 7 10 -3.1239 -0.0058 
8 7 11 -2.5629 0.0090 
8 7 12 1.2374 0.0045 
8 7 13 -2.3639 0.0027 
8 7 14 -2.5858 0.0155 
8 7 15 2.6735 -0.0028 
8 7 16 2.3463 -0.0123 
8 8 0 -3.9215 -0.0017 
8 8 1 -11.9783 0.0046 
8 8 2 -5.4078 -0.0162 
8 8 3 -6.1675 -0.0150 
8 8 4 3.5810 -0.0006 
8 8 5 -0.9835 -0.0027 
8 8 6 9.8373 -0.0092 
8 8 7 6.3227 0.0101 
8 8 8 3.7408 0.0033 
8 8 9 3.2248 -0.0023 
8 8 10 1.9158 0.0081 
8 8 11 -0.1339 0.0087 
8 8 12 0.9663 -0.0058 
8 8 13 2.7129 -0.0100 
8 8 14 0.6423 0.0014 
8 8 15 -0.7409 0.0120 
8 8 16 -3.5160 0.0011 
8 9 0 3.6092 0.0006 
8 9 1 3.2595 -0.0168 
8 9 2 3.1235 -0.0135 
8 9 3 -0.4437 0.0308 
8 9 4 8.6583 -0.0113 
8 9 5 -3.3581 -0.0040 
8 9 6 3.7416 0.0085 
8 9 7 -1.0028 0.0006 
8 9 8 -2.2481 -0.0034 
8 9 9 -4.3649 -0.0033 
8 9 10 -0.2678 0.0087 
8 9 11 -3.6125 0.0003 
8 9 12 2.2238 0.0024 
8 9 13 -1.5559 0.0073 
8 9 14 2.8174 -0.0060 
8 9 15 1.9429 0.0115 
8 10 0 -1.0497 -0.0250 
8 10 1 -8.4094 -0.0283 
8 10 2 -1.3464 -0.0021 
8 10 3 -1.1934 0.0035 
8 10 4 5.6523 0.0088 
8 10 5 4.2253 0.0001 
8 10 6 9.7822 0.0000 
8 10 7 4.0599 0.0059 
8 10 8 3.0244 -0.0011 
8 10 9 0.1154 -0.0041 
8 10 10 -0.2289 0.0075 
8 10 11 -0.9985 -0.0027 
8 10 12 2.6874 -0.0197 
8 10 13 -1.9548 0.0104 
8 10 14 -0.7261 0.0054 
8 10 15 -2.6722 0.0086 
8 11 0 -0.9315 -0.0062 
8 11 1 -0.6245 0.0004 
8 11 2 -3.4331 0.0052 
8 11 3 -1.6054 0.0148 
8 11 4 2.0329 -0.0005 
8 11 5 -3.1463 -0.0139 
8 11 6 1.0174 0.0042 
8 11 7 -1.6499 -0.0049 
8 11 8 -2.2215 -0.0024 
8 11 9 -3.1034 -0.0027 
8 11 10 0.5102 0.0083 
8 11 11 -3.9045 -0.0067 
8 11 12 4.1050 -0.0050 
8 11 13 -0.4442 0.0052 
8 11 14 2.0796 -0.0014 
8 11 15 -1.6533 0.0301 
8 12 0 0.0358 -0.0056 
8 12 1 -3.8188 -0.0003 
8 12 2 0.6193 0.0240 
8 12 3 0.1432 0.0164 
8 12 4 6.6889 -0.0057 
8 12 5 2.4094 -0.0020 
8 12 6 6.1524 0.0017 
8 12 7 2.0833 -0.0076 
8 12 8 0.9697 -0.0005 
8 12 9 -2.4476 0.0002 
8 12 10 3.4647 0.0036 
8 12 11 0.5655 -0.0057 
8 12 12 -0.5424 0.0013 
8 12 13 -1.1906 0.0085 
8 12 14 -0.1209 0.0015 
8 13 0 -3.3760 0.0042 
8 13 1 -1.4256 -0.0027 
8 13 2 -3.3251 -0.0004 
8 13 3 -0.6967 -0.0006 
8 13 4 -1.3819 0.0017 
8 13 5 -1.5054 0.0029 
8 13 6 -0.8663 -0.0072 
8 13 7 -2.9754 0.0041 
8 13 8 -5.6141 0.0020 
8 13 9 -1.6973 -0.0026 
8 13 10 -4.5932 -0.0056 
8 13 11 -2.3819 0.0014 
8 13 12 2.3402 -0.0071 
8 13 13 -1.9306 -0.0005 
8 14 0 2.5022 0.0083 
8 14 1 -1.6112 0.0118 
8 14 2 -0.1386 -0.0005 
8 14 3 2.4312 -0.0043 
8 14 4 3.5092 -0.0097 
8 14 5 1.6430 -0.0015 
8 14 6 4.9207 -0.0073 
8 14 7 0.1062 0.0036 
8 14 8 -0.5074 0.0041 
8 14 9 -1.9348 0.0049 
8 14 10 3.2920 -0.0032 
8 14 11 0.2162 0.0101 
8 14 12 -0.8371 0.0118 
8 14 13 3.6789 -0.0028 
8 15 0 -3.6388 0.0098 
8 15 1 0.2895 -0.0136 
8 15 2 -1.3200 -0.0126 
8 15 3 -3.4170 0.0092 
8 15 4 0.8639 0.0056 
8 15 5 -1.2778 -0.0034 
8 15 6 -2.1115 0.0029 
8 15 7 -2.0521 0.0082 
8 15 8 -3.1285 0.0039 
8 15 9 -0.7700 -0.0026 
8 15 10 -4.9288 -0.0057 
8 15 11 -1.0325 0.0039 
8 15 12 2.1532 -0.0023 
8 16 0 6.1242 -0.0059 
8 16 1 -3.1143 -0.0086 
8 16 2 -0.4008 -0.0057 
8 16 3 2.4565 -0.0050 
8 16 4 0.2181 0.0011 
8 16 5 1.3879 -0.0024 
8 16 6 3.4431 -0.0028 
8 16 7 -1.5432 0.0079 
8 16 8 -1.4368 0.0091 
8 16 9 -0.6128 0.0040 
8 16 10 -0.3509 -0.0078 
8 16 11 -1.6810 0.0216 
8 17 0 -2.9051 0.0019 
8 17 1 1.8104 -0.0036 
8 17 2 -0.2253 -0.0070 
8 17 3 -0.1325 0.0120 
8 17 4 2.0066 -0.0020 
8 17 5 -1.8886 -0.0157 
8 17 6 0.8533 0.0056 
8 17 7 1.9264 0.0032 
8 17 8 3.4328 -0.0091 
8 17 9 -2.2376 -0.0050 
8 17 10 0.6301 -0.0019 
8 18 0 3.4089 -0.0004 
8 18 1 -4.8409 -0.0103 
8 18 2 1.1969 0.0028 
8 18 3 1.6630 0.0117 
8 18 4 -0.1065 -0.0056 
8 18 5 -0.1863 0.0014 
8 18 6 -0.2273 -0.0032 
8 18 7 -1.7153 0.0074 
8 18 8 -0.2212 -0.0031 
8 18 9 2.2923 0.0063 
8 19 0 1.4930 0.0032 
8 19 1 3.4615 -0.0050 
8 19 2 1.4245 0.0068 
8 19 3 2.4678 -0.0035 
8 19 4 0.3794 -0.0021 
8 19 5 -0.8699 -0.0125 
8 19 6 2.3992 -0.0028 
8 19 7 -0.0921 -0.0131 
8 20 0 -2.7115 -0.0008 
8 20 1 -1.8795 -0.0150 
8 20 2 3.7222 -0.0154 
8 20 3 2.5505 0.0092 
8 20 4 0.5098 -0.0235 
8 20 5 0.7937 0.0057 
8 20 6 -0.8613 -0.0002 
8 21 0 2.2277 0.0051 
8 21 1 -1.1489 -0.0184 
8 21 2 0.1751 0.0058 
9 0 0 -25.0302 0.0628 
9 0 2 -17.8022 0.1113 
9 0 4 -6.0582 -0.0559 
9 0 6 -8.6392 0.0674 
9 0 8 -5.1947 -0.0099 
9 0 10 1.1400 -0.0229 
9 0 12 -1.7746 -0.0541 
9 0 14 -0.0201 0.0599 
9 0 16 2.1454 -0.0044 
9 1 0 18.2313 0.0300 
9 1 1 -18.8630 0.0043 
9 1 2 17.5700 0.0928 
9 1 3 -13.4412 0.2401 
9 1 4 15.3137 -0.0304 
9 1 5 32.3216 -0.1525 
9 1 6 1.8909 -0.0443 
9 1 7 21.7180 0.0465 
9 1 8 -1.3046 -0.0314 
9 1 9 3.2816 -0.0269 
9 1 10 -0.1747 0.0131 
9 1 11 -6.9523 0.0041 
9 1 12 3.9506 -0.0037 
9 1 13 3.9298 -0.0171 
9 1 14 -1.0809 0.0275 
9 1 15 1.1632 -0.0063 
9 1 16 -0.9301 0.0062 
9 1 17 -3.5502 0.0462 
9 2 0 -20.7854 0.0011 
9 2 1 9.9237 -0.0080 
9 2 2 -16.2303 0.0489 
9 2 3 -1.0333 0.0353 
9 2 4 -2.2443 -0.0965 
9 2 5 -5.0757 -0.0243 
9 2 6 -6.1351 0.0876 
9 2 7 3.8284 -0.0109 
9 2 8 -5.5013 -0.0470 
9 2 9 4.4155 -0.0391 
9 2 10 -0.8743 0.0323 
9 2 11 -0.1893 0.0233 
9 2 12 -0.8303 -0.0385 
9 2 13 2.3225 0.0308 
9 2 14 0.3371 0.0410 
9 2 15 1.6867 -0.0020 
9 2 16 1.8819 -0.0226 
9 2 17 -0.3913 -0.0114 
9 3 0 34.3737 0.0373 
9 3 1 -10.2260 0.0571 
9 3 2 35.7156 0.0408 
9 3 3 -1.4406 0.0610 
9 3 4 30.3816 -0.0761 
9 3 5 20.1054 -0.0595 
9 3 6 5.3952 0.0099 
9 3 7 13.7082 0.0157 
9 3 8 -3.1167 -0.0139 
9 3 9 0.1082 -0.0017 
9 3 10 -0.8013 0.0033 
9 3 11 -3.3784 0.0190 
9 3 12 4.2684 -0.0085 
9 3 13 0.8917 -0.0167 
9 3 14 0.7461 0.0197 
9 3 15 -0.7346 0.0010 
9 3 16 -4.0559 -0.0053 
9 3 17 -4.7065 0.0238 
9 4 0 -13.2102 -0.0450 
9 4 1 9.9723 0.0127 
9 4 2 -12.8123 0.0003 
9 4 3 -4.6810 -0.0165 
9 4 4 -0.3646 -0.0399 
9 4 5 -10.3046 0.0207 
9 4 6 -3.3230 0.0477 
9 4 7 3.2170 -0.0243 
9 4 8 -3.5371 -0.0366 
9 4 9 5.2948 0.0049 
9 4 10 -2.7046 0.0402 
9 4 11 0.4571 -0.0040 
9 4 12 2.0688 -0.0231 
9 4 13 1.8887 0.0297 
9 4 14 -0.4940 0.0005 
9 4 15 3.2482 -0.0211 
9 4 16 1.8079 -0.0239 
9 4 17 -2.7225 0.0062 
9 5 0 28.9685 -0.0118 
9 5 1 5.7017 -0.0138 
9 5 2 26.3957 -0.0390 
9 5 3 5.9157 -0.0221 
9 5 4 21.0217 -0.0107 
9 5 5 4.6083 0.0046 
9 5 6 4.1581 0.0318 
9 5 7 2.2493 -0.0099 
9 5 8 -6.6513 0.0118 
9 5 9 -3.2976 0.0042 
9 5 10 -1.6570 -0.0123 
9 5 11 -2.3472 0.0114 
9 5 12 -0.6422 -0.0051 
9 5 13 2.6055 -0.0117 
9 5 14 0.6581 0.0086 
9 5 15 -2.0907 0.0078 
9 5 16 -2.5435 -0.0082 
9 5 17 0.4829 0.0060 
9 6 0 -5.2042 -0.0349 
9 6 1 1.1676 -0.0012 
9 6 2 -7.3984 0.0177 
9 6 3 -7.2778 -0.0130 
9 6 4 -1.4814 0.0067 
9 6 5 -11.7083 0.0233 
9 6 6 -0.8557 0.0050 
9 6 7 2.4018 -0.0148 
9 6 8 -1.5348 -0.0087 
9 6 9 4.3713 0.0145 
9 6 10 0.4791 0.0093 
9 6 11 2.6201 -0.0057 
9 6 12 1.9981 -0.0059 
9 6 13 -1.5489 -0.0006 
9 6 14 -0.0726 -0.0084 
9 6 15 3.0388 -0.0176 
9 6 16 -1.2069 -0.0015 
9 7 0 19.8136 -0.0213 
9 7 1 7.4988 -0.0200 
9 7 2 10.5303 -0.0150 
9 7 3 2.3511 0.0148 
9 7 4 5.9178 0.0302 
9 7 5 -5.6633 0.0004 
9 7 6 -2.0244 -0.0023 
9 7 7 -6.2166 0.0004 
9 7 8 -6.5626 0.0072 
9 7 9 -2.2298 -0.0109 
9 7 10 -2.0183 -0.0106 
9 7 11 -0.6675 0.0001 
9 7 12 -1.9842 0.0004 
9 7 13 0.9023 -0.0017 
9 7 14 -1.4550 0.0030 
9 7 15 1.8729 0.0005 
9 7 16 1.1702 -0.0014 
9 8 0 -0.0368 -0.0222 
9 8 1 -2.8500 -0.0032 
9 8 2 -1.8776 0.0142 
9 8 3 -6.0062 0.0170 
9 8 4 0.6423 -0.0157 
9 8 5 -9.4240 0.0099 
9 8 6 2.7620 -0.0021 
9 8 7 1.2010 -0.0083 
9 8 8 -0.0172 0.0009 
9 8 9 4.6441 0.0025 
9 8 10 4.5837 -0.0045 
9 8 11 0.0299 0.0003 
9 8 12 1.7824 0.0013 
9 8 13 -2.2600 -0.0089 
9 8 14 1.5353 -0.0083 
9 8 15 -1.3068 0.0002 
9 8 16 -3.1953 0.0003 
9 9 0 15.3009 0.0111 
9 9 1 2.2968 0.0105 
9 9 2 3.9686 0.0203 
9 9 3 -0.8622 0.0175 
9 9 4 -1.9355 0.0017 
9 9 5 -8.8017 -0.0153 
9 9 6 -5.9162 -0.0150 
9 9 7 -7.8300 0.0142 
9 9 8 -3.3067 0.0009 
9 9 9 -0.1852 -0.0116 
9 9 10 0.0671 -0.0002 
9 9 11 0.7986 0.0073 
9 9 12 -0.9557 0.0028 
9 9 13 -0.1311 0.0119 
9 9 14 3.0001 -0.0124 
9 9 15 1.8680 -0.0080 
9 10 0 0.6744 -0.0109 
9 10 1 0.8424 -0.0061 
9 10 2 2.4912 -0.0014 
9 10 3 -1.6917 0.0109 
9 10 4 3.2504 -0.0143 
9 10 5 -3.8434 -0.0108 
9 10 6 3.4231 0.0182 
9 10 7 0.8085 0.0008 
9 10 8 1.9585 0.0002 
9 10 9 1.5167 -0.0041 
9 10 10 4.1772 0.0075 
9 10 11 -2.4341 -0.0035 
9 10 12 3.9095 -0.0010 
9 10 13 -3.4308 0.0024 
9 10 14 1.3188 -0.0199 
9 10 15 -2.9007 0.0050 
9 11 0 11.7014 0.0144 
9 11 1 -1.9424 -0.0062 
9 11 2 1.7819 0.0073 
9 11 3 -2.1519 -0.0115 
9 11 4 -2.4312 -0.0165 
9 11 5 -8.8692 -0.0075 
9 11 6 -3.9303 0.0056 
9 11 7 -4.4990 0.0075 
9 11 8 -0.8489 0.0075 
9 11 9 0.4655 -0.0049 
9 11 10 0.6502 0.0020 
9 11 11 -0.2795 0.0059 
9 11 12 1.4962 0.0002 
9 11 13 2.3638 -0.0030 
9 11 14 2.9899 -0.0119 
9 11 15 -0.1436 -0.0050 
9 12 0 1.1877 -0.0196 
9 12 1 4.8210 -0.0044 
9 12 2 2.9613 0.0073 
9 12 3 1.4951 -0.0010 
9 12 4 2.1429 -0.0067 
9 12 5 -0.1388 -0.0057 
9 12 6 2.4279 0.0128 
9 12 7 1.8608 0.0078 
9 12 8 1.3714 -0.0047 
9 12 9 1.8410 0.0009 
9 12 10 3.9606 0.0082 
9 12 11 -0.2241 -0.0032 
9 12 12 2.6999 -0.0001 
9 12 13 -2.2564 0.0053 
9 12 14 2.8599 -0.0138 
9 13 0 4.4044 0.0013 
9 13 1 -4.0778 -0.0098 
9 13 2 0.8308 -0.0122 
9 13 3 -1.7113 -0.0016 
9 13 4 -3.0957 0.0002 
9 13 5 -5.8023 0.0098 
9 13 6 0.1152 0.0017 
9 13 7 -2.0797 0.0070 
9 13 8 0.8655 -0.0014 
9 13 9 -1.0732 -0.0063 
9 13 10 0.8510 -0.0041 
9 13 11 -0.8955 0.0005 
9 13 12 -1.6010 -0.0128 
9 13 13 0.9387 -0.0147 
9 14 0 0.0460 0.0018 
9 14 1 4.3112 -0.0006 
9 14 2 1.0302 0.0115 
9 14 3 0.0776 0.0036 
9 14 4 2.4072 -0.0100 
9 14 5 0.2016 -0.0005 
9 14 6 2.7234 0.0003 
9 14 7 3.4413 0.0007 
9 14 8 0.9859 -0.0058 
9 14 9 6.6733 0.0032 
9 14 10 3.2834 -0.0033 
9 14 11 1.2773 0.0006 
9 14 12 2.3992 0.0001 
9 14 13 -0.1264 0.0040 
9 15 0 1.8141 0.0010 
9 15 1 -3.8438 0.0035 
9 15 2 0.6228 -0.0025 
9 15 3 0.0602 0.0104 
9 15 4 -3.4482 0.0108 
9 15 5 -1.9163 -0.0008 
9 15 6 0.1107 -0.0055 
9 15 7 -2.5408 0.0031 
9 15 8 2.2664 -0.0065 
9 15 9 0.2050 -0.0088 
9 15 10 1.6903 -0.0010 
9 15 11 0.0863 0.0038 
9 15 12 -2.1747 -0.0272 
9 16 0 0.1941 -0.0016 
9 16 1 2.4956 -0.0037 
9 16 2 -0.6862 0.0038 
9 16 3 -0.9054 0.0112 
9 16 4 3.6972 -0.0079 
9 16 5 -1.5315 -0.0026 
9 16 6 1.6774 0.0069 
9 16 7 -0.4503 -0.0057 
9 16 8 -1.0132 -0.0004 
9 16 9 2.5555 0.0052 
9 16 10 2.1386 0.0001 
9 16 11 0.7647 -0.0013 
9 17 0 0.1154 0.0070 
9 17 1 -3.4319 -0.0004 
9 17 2 2.5723 0.0037 
9 17 3 1.1137 -0.0007 
9 17 4 -1.2662 -0.0072 
9 17 5 0.1334 -0.0009 
9 17 6 1.6188 0.0015 
9 17 7 0.8854 0.0033 
9 17 8 1.1105 -0.0072 
9 17 9 -0.2488 0.0023 
9 17 10 1.0252 -0.0005 
9 18 0 -0.1681 -0.0086 
9 18 1 -2.9448 -0.0002 
9 18 2 -4.5943 0.0032 
9 18 3 0.3621 -0.0038 
9 18 4 0.0378 -0.0010 
9 18 5 -3.7696 0.0005 
9 18 6 0.4319 0.0094 
9 18 7 -3.4626 0.0094 
9 18 8 -0.2891 0.0094 
9 18 9 -0.9361 0.0120 
9 19 0 -0.3648 0.0205 
9 19 1 -0.0859 0.0025 
9 19 2 2.3662 0.0033 
9 19 3 -2.3412 0.0074 
9 19 4 -1.8332 -0.0129 
9 19 5 1.5946 0.0126 
9 19 6 2.4572 0.0014 
9 19 7 1.5118 0.0008 
9 20 0 -1.3032 -0.0004 
9 20 1 -5.1289 -0.0034 
9 20 2 -1.0879 0.0158 
9 20 3 1.1023 -0.0173 
9 20 4 -1.5350 0.0126 
9 20 5 -3.5572 0.0013 
9 21 0 0.0625 0.0265 
9 21 1 0.3974 0.0120 
10 0 0 -16.1219 0.2076 
10 0 2 10.6098 -0.2160 
10 0 4 -12.4745 -0.1003 
10 0 6 -33.7491 0.1650 
10 0 8 -11.7751 -0.0563 
10 0 10 3.3921 0.0429 
10 0 12 4.2885 -0.0228 
10 0 14 -5.8465 0.0202 
10 0 16 1.6892 -0.0289 
10 1 0 2.6693 -0.0765 
10 1 1 28.9858 -0.0636 
10 1 2 -5.4524 0.0575 
10 1 3 11.9045 -0.0009 
10 1 4 1.4111 -0.0398 
10 1 5 4.2140 0.0334 
10 1 6 -0.5218 0.0503 
10 1 7 6.3393 -0.0521 
10 1 8 -2.6784 0.0210 
10 1 9 2.0890 0.0320 
10 1 10 -2.3799 0.0045 
10 1 11 -1.8847 0.0197 
10 1 12 1.2418 -0.0527 
10 1 13 1.9919 0.0071 
10 1 14 -2.8594 0.0140 
10 1 15 -1.2997 -0.0538 
10 1 16 0.9201 -0.0032 
10 1 17 -0.0939 0.0092 
10 2 0 -9.2074 0.0115 
10 2 1 -26.3160 -0.0918 
10 2 2 5.0117 -0.0957 
10 2 3 -26.0776 0.0343 
10 2 4 -11.4669 -0.0657 
10 2 5 -13.5043 0.0414 
10 2 6 -25.6273 0.1254 
10 2 7 2.0044 0.0438 
10 2 8 -9.3223 -0.0654 
10 2 9 2.6358 -0.0221 
10 2 10 3.0407 0.0215 
10 2 11 -2.4648 -0.0100 
10 2 12 3.3462 -0.0152 
10 2 13 -3.3863 -0.0001 
10 2 14 -2.4451 0.0293 
10 2 15 1.2929 -0.0065 
10 2 16 4.4418 -0.0323 
10 2 17 2.9827 -0.0058 
10 3 0 0.5553 0.0013 
10 3 1 21.1048 0.0526 
10 3 2 -10.3268 0.0204 
10 3 3 8.9532 0.0073 
10 3 4 5.8486 -0.0179 
10 3 5 0.7204 0.0189 
10 3 6 0.9850 0.0179 
10 3 7 5.9757 -0.0374 
10 3 8 -5.0846 0.0178 
10 3 9 1.8704 0.0140 
10 3 10 -4.1398 -0.0026 
10 3 11 1.3375 -0.0156 
10 3 12 0.7902 -0.0231 
10 3 13 -1.8850 0.0267 
10 3 14 -3.5383 -0.0141 
10 3 15 2.0420 -0.0210 
10 3 16 -0.8550 0.0142 
10 3 17 -3.1895 0.0197 
10 4 0 -3.6645 -0.0848 
10 4 1 -30.6482 0.0011 
10 4 2 -5.4521 0.0334 
10 4 3 -24.1200 0.0234 
10 4 4 -7.6402 -0.0087 
10 4 5 -14.2179 0.0175 
10 4 6 -10.3672 0.0299 
10 4 7 2.4104 -0.0157 
10 4 8 -2.0801 -0.0260 
10 4 9 4.7118 -0.0029 
10 4 10 2.9144 -0.0068 
10 4 11 -0.3713 0.0056 
10 4 12 2.0647 0.0001 
10 4 13 -1.8854 0.0058 
10 4 14 0.1031 0.0088 
10 4 15 0.1740 -0.0069 
10 4 16 5.9604 -0.0227 
10 4 17 2.8433 0.0131 
10 5 0 2.7964 0.0344 
10 5 1 11.8136 0.0388 
10 5 2 -5.3095 -0.0139 
10 5 3 7.2780 -0.0228 
10 5 4 8.5023 0.0102 
10 5 5 0.3474 -0.0050 
10 5 6 4.5615 -0.0130 
10 5 7 4.2536 -0.0034 
10 5 8 -5.9021 0.0100 
10 5 9 1.0775 -0.0029 
10 5 10 -4.0700 -0.0058 
10 5 11 -0.0928 -0.0042 
10 5 12 -0.2830 0.0061 
10 5 13 -1.3038 0.0148 
10 5 14 -1.0860 -0.0062 
10 5 15 1.9098 0.0017 
10 5 16 -1.0557 0.0130 
10 5 17 -1.2536 0.0182 
10 6 0 -4.2318 -0.0161 
10 6 1 -18.8891 0.0261 
10 6 2 -7.1345 0.0369 
10 6 3 -8.8140 -0.0067 
10 6 4 0.3021 -0.0095 
10 6 5 -5.4435 -0.0293 
10 6 6 2.4550 0.0068 
10 6 7 5.9806 -0.0038 
10 6 8 2.8868 0.0015 
10 6 9 4.4008 -0.0020 
10 6 10 2.5368 -0.0041 
10 6 11 2.2571 0.0152 
10 6 12 -0.9421 0.0124 
10 6 13 0.6285 -0.0027 
10 6 14 -0.3542 -0.0084 
10 6 15 -0.1580 -0.0019 
10 6 16 -0.2216 -0.0048 
10 7 0 8.9383 0.0124 
10 7 1 2.1694 -0.0033 
10 7 2 0.4799 -0.0125 
10 7 3 2.8206 -0.0115 
10 7 4 7.1867 -0.0049 
10 7 5 -0.5009 0.0020 
10 7 6 5.3756 -0.0095 
10 7 7 0.1221 0.0128 
10 7 8 -5.3629 0.0049 
10 7 9 -0.1686 -0.0048 
10 7 10 -5.1873 -0.0001 
10 7 11 -2.4043 0.0109 
10 7 12 0.9965 0.0012 
10 7 13 -2.0029 -0.0053 
10 7 14 1.6706 0.0093 
10 7 15 2.6528 -0.0022 
10 7 16 0.7660 0.0038 
10 8 0 -0.3470 -0.0191 
10 8 1 -9.8082 -0.0123 
10 8 2 -2.7379 -0.0050 
10 8 3 0.6821 -0.0151 
10 8 4 4.3154 -0.0156 
10 8 5 3.5288 -0.0019 
10 8 6 9.4910 0.0108 
10 8 7 6.1382 0.0148 
10 8 8 3.8360 -0.0046 
10 8 9 2.6005 -0.0078 
10 8 10 -0.8770 0.0059 
10 8 11 -0.0215 0.0115 
10 8 12 -2.7653 -0.0025 
10 8 13 1.7732 -0.0083 
10 8 14 -0.3150 -0.0089 
10 8 15 -3.0584 0.0067 
10 8 16 -3.0237 0.0042 
10 9 0 5.0679 -0.0082 
10 9 1 -2.6062 -0.0064 
10 9 2 0.0791 0.0069 
10 9 3 -3.4187 0.0125 
10 9 4 4.6661 -0.0154 
10 9 5 -3.1410 0.0013 
10 9 6 2.8877 0.0109 
10 9 7 -2.1816 -0.0055 
10 9 8 -3.9311 -0.0045 
10 9 9 -2.2012 0.0012 
10 9 10 -1.5900 0.0081 
10 9 11 -4.8034 -0.0020 
10 9 12 1.5573 -0.0052 
10 9 13 -3.1803 0.0063 
10 9 14 5.2401 0.0011 
10 9 15 0.1966 0.0117 
10 10 0 2.5333 -0.0241 
10 10 1 -8.6652 -0.0218 
10 10 2 0.7811 0.0125 
10 10 3 2.1084 0.0034 
10 10 4 4.5847 0.0042 
10 10 5 6.2941 0.0116 
10 10 6 9.0310 0.0056 
10 10 7 4.1710 -0.0029 
10 10 8 3.5527 -0.0095 
10 10 9 -0.2088 -0.0101 
10 10 10 -4.3024 0.0056 
10 10 11 -0.3474 0.0033 
10 10 12 -1.8708 -0.0135 
10 10 13 -1.6116 -0.0025 
10 10 14 -2.1823 0.0036 
10 10 15 -3.5906 0.0101 
10 11 0 -1.2212 -0.0098 
10 11 1 -4.9157 0.0175 
10 11 2 -3.6804 0.0155 
10 11 3 -4.3460 -0.0020 
10 11 4 0.9862 -0.0029 
10 11 5 -3.4903 -0.0067 
10 11 6 0.7047 0.0112 
10 11 7 -2.2904 -0.0144 
10 11 8 -1.2152 -0.0103 
10 11 9 -0.8622 0.0051 
10 11 10 0.0160 0.0071 
10 11 11 -5.8439 -0.0129 
10 11 12 3.2785 0.0008 
10 11 13 -2.8722 0.0079 
10 11 14 2.2826 -0.0072 
10 11 15 -2.7621 0.0296 
10 12 0 2.8104 -0.0038 
10 12 1 -4.8790 -0.0001 
10 12 2 3.9358 0.0231 
10 12 3 1.1811 0.0100 
10 12 4 4.6323 -0.0065 
10 12 5 2.4897 -0.0010 
10 12 6 4.8861 -0.0031 
10 12 7 1.9207 -0.0070 
10 12 8 0.1923 -0.0061 
10 12 9 -2.8576 0.0030 
10 12 10 -0.5476 0.0064 
10 12 11 1.5085 0.0021 
10 12 12 -2.3000 -0.0007 
10 12 13 -0.5423 0.0077 
10 12 14 -1.2903 0.0172 
10 13 0 -4.6630 0.0045 
10 13 1 -3.8546 0.0108 
10 13 2 -2.6524 -0.0005 
10 13 3 -1.9980 -0.0109 
10 13 4 -1.0740 0.0030 
10 13 5 -1.1666 0.0056 
10 13 6 -0.0560 -0.0031 
10 13 7 -2.9919 -0.0004 
10 13 8 -2.4204 -0.0057 
10 13 9 -1.1408 0.0061 
10 13 10 -4.4620 -0.0008 
10 13 11 -3.6733 0.0003 
10 13 12 2.1923 -0.0015 
10 13 13 -4.0825 -0.0037 
10 14 0 2.2115 0.0032 
10 14 1 -1.8350 0.0033 
10 14 2 2.0940 -0.0025 
10 14 3 1.9268 -0.0001 
10 14 4 2.0789 -0.0127 
10 14 5 0.6451 -0.0059 
10 14 6 3.5246 -0.0012 
10 14 7 0.0900 0.0083 
10 14 8 -1.1218 0.0014 
10 14 9 -3.2295 0.0069 
10 14 10 1.6182 0.0029 
10 14 11 0.4599 0.0040 
10 14 12 -0.5850 0.0040 
10 14 13 4.0271 0.0192 
10 15 0 -5.3562 0.0082 
10 15 1 -1.4923 -0.0074 
10 15 2 -0.8627 -0.0069 
10 15 3 -3.5341 0.0026 
10 15 4 1.7891 -0.0045 
10 15 5 -1.3109 0.0001 
10 15 6 -1.3638 0.0014 
10 15 7 -2.4965 0.0018 
10 15 8 -1.9160 0.0026 
10 15 9 -1.1185 -0.0024 
10 15 10 -5.9664 0.0023 
10 15 11 -3.0173 0.0061 
10 15 12 1.0371 -0.0037 
10 16 0 2.5923 -0.0124 
10 16 1 -2.5458 -0.0093 
10 16 2 -0.4201 0.0015 
10 16 3 2.2103 0.0024 
10 16 4 -1.0472 -0.0018 
10 16 5 -0.0749 0.0022 
10 16 6 2.6534 0.0014 
10 16 7 -2.0641 0.0011 
10 16 8 -2.0138 0.0043 
10 16 9 -1.5730 -0.0040 
10 16 10 0.1111 -0.0070 
10 16 11 -0.8481 0.0049 
10 17 0 -4.7461 -0.0016 
10 17 1 0.3541 0.0001 
10 17 2 0.7528 -0.0015 
10 17 3 0.4917 0.0044 
10 17 4 3.6964 -0.0056 
10 17 5 -2.0714 -0.0024 
10 17 6 2.1364 0.0040 
10 17 7 2.0151 -0.0001 
10 17 8 2.6435 -0.0123 
10 17 9 -1.2168 -0.0095 
10 17 10 -2.1028 0.0016 
10 18 0 1.3718 -0.0026 
10 18 1 -3.8956 -0.0165 
10 18 2 0.8339 0.0066 
10 18 3 0.9021 0.0042 
10 18 4 -1.6456 -0.0012 
10 18 5 -1.2341 0.0084 
10 18 6 -1.7934 -0.0105 
10 18 7 -3.8993 -0.0026 
10 18 8 -1.6149 -0.0026 
10 18 9 1.6130 -0.0001 
10 19 0 -0.6082 -0.0087 
10 19 1 3.1514 -0.0032 
10 19 2 3.0225 0.0054 
10 19 3 4.0017 -0.0107 
10 19 4 2.2657 0.0195 
10 19 5 -0.6848 -0.0035 
10 19 6 4.8790 -0.0018 
10 19 7 -0.3590 -0.0127 
10 20 0 -2.6693 -0.0018 
10 20 1 -1.9914 -0.0298 
10 20 2 3.2937 -0.0164 
10 20 3 1.6790 0.0027 
10 20 4 -0.1506 -0.0134 
10 20 5 1.0867 0.0121 
10 21 0 0.5340 -0.0104 
10 21 1 0.1099 -0.0137 
11 0 0 -20.2579 0.0056 
11 0 2 -26.5354 0.1549 
11 0 4 -7.3458 -0.1070 
11 0 6 -4.7642 0.0257 
11 0 8 -3.5713 0.0049 
11 0 10 2.4712 -0.0516 
11 0 12 -0.5677 -0.0178 
11 0 14 -0.1969 0.0458 
11 0 16 -0.1597 0.0178 
11 1 0 15.9265 -0.0238 
11 1 1 20.1365 -0.0012 
11 1 2 12.4616 0.1008 
11 1 3 2.4449 0.1938 
11 1 4 10.6749 -0.1218 
11 1 5 24.2400 -0.1070 
11 1 6 1.6003 0.0073 
11 1 7 20.2983 -0.0426 
11 1 8 -1.7511 -0.0432 
11 1 9 4.5751 0.0397 
11 1 10 -1.3812 0.0615 
11 1 11 -7.9632 -0.0357 
11 1 12 3.2481 -0.0070 
11 1 13 1.1324 0.0396 
11 1 14 -0.1229 0.0138 
11 1 15 1.7890 -0.0282 
11 1 16 -0.1219 -0.0172 
11 1 17 -3.5560 0.0278 
11 2 0 -18.2439 -0.0070 
11 2 1 5.7721 -0.0047 
11 2 2 -23.4215 0.0486 
11 2 3 5.3831 -0.0424 
11 2 4 -4.9087 -0.0909 
11 2 5 -2.7465 0.0093 
11 2 6 -3.1573 0.0547 
11 2 7 3.7263 -0.0207 
11 2 8 -4.0446 -0.0004 
11 2 9 4.8961 -0.0118 
11 2 10 1.0287 -0.0145 
11 2 11 0.5417 0.0270 
11 2 12 -0.8512 -0.0099 
11 2 13 0.6905 0.0291 
11 2 14 0.3407 0.0175 
11 2 15 2.4276 -0.0216 
11 2 16 -0.2982 0.0144 
11 2 17 1.3050 -0.0051 
11 3 0 31.4073 -0.0182 
11 3 1 12.1272 0.0583 
11 3 2 23.2925 0.0359 
11 3 3 6.5186 -0.0099 
11 3 4 18.0188 -0.0851 
11 3 5 13.7701 -0.0098 
11 3 6 3.6190 0.0134 
11 3 7 11.5228 -0.0153 
11 3 8 -3.9112 -0.0159 
11 3 9 0.4272 0.0380 
11 3 10 -2.8480 0.0221 
11 3 11 -4.1243 -0.0194 
11 3 12 3.1595 0.0070 
11 3 13 -2.1353 0.0165 
11 3 14 2.5347 -0.0114 
11 3 15 -2.3148 -0.0186 
11 3 16 -2.0898 -0.0123 
11 3 17 -7.4732 0.0238 
11 4 0 -12.1437 -0.0060 
11 4 1 7.2713 0.0022 
11 4 2 -15.9505 -0.0166 
11 4 3 4.7360 -0.0262 
11 4 4 -3.5713 -0.0091 
11 4 5 -6.0556 0.0156 
11 4 6 -2.5683 0.0378 
11 4 7 2.5490 -0.0042 
11 4 8 -3.4561 -0.0112 
11 4 9 5.8297 -0.0056 
11 4 10 -0.4169 0.0146 
11 4 11 1.7420 0.0001 
11 4 12 0.4855 -0.0110 
11 4 13 0.4921 0.0195 
11 4 14 -0.6319 -0.0090 
11 4 15 3.1041 -0.0175 
11 4 16 -0.6188 -0.0073 
11 4 17 -0.5885 -0.0013 
11 5 0 27.5739 -0.0308 
11 5 1 9.0492 0.0114 
11 5 2 14.4649 -0.0106 
11 5 3 5.6154 -0.0619 
11 5 4 7.6026 0.0162 
11 5 5 1.1018 0.0256 
11 5 6 1.8703 0.0181 
11 5 7 1.6872 -0.0111 
11 5 8 -7.3647 -0.0031 
11 5 9 -2.7001 0.0135 
11 5 10 -2.2798 -0.0111 
11 5 11 -2.4539 0.0016 
11 5 12 -1.0697 0.0062 
11 5 13 0.3120 -0.0089 
11 5 14 2.5870 -0.0123 
11 5 15 -4.0231 0.0056 
11 5 16 -0.6499 -0.0030 
11 5 17 -1.7713 0.0153 
11 6 0 -3.2441 -0.0122 
11 6 1 0.7280 -0.0001 
11 6 2 -6.1745 0.0110
[truncated: 312,997 more chars]
